# Supplementary material for: Geographical distribution, disease association and diversity of Klebsiella pneumoniae K/L and O antigens in India: roadmap for vaccine development
Source: Microb Genom. 2024 Jul 22;10(7):001271. doi: 10.1099/mgen.0.001271 (PMC11316559; doi:10.1099/mgen.0.001271)
Supplement: Uncited Supplementary Material 2. [file mgen-10-01271-s002.xlsx]

## Sheet: Supplementary Table 1
	Supplementary Table 1: Metadata of the isolates and the Kleborate analysis of the genomic data
	Name	Bioproject	Run Accession	Biosample	Country	Country alpha-2 Code	Region/Province/Department	ISO 3166-2 subdivision code	Regions	Location	Sentinel Site Code	Latitude	Longitude	Collection date	Year	Month	Day	Specimen type	Invasive	Patient age	Patient gender	ST	ST_grouped	K_locus	K_locus_grouped	O_locus	virulence_score	resistance_score	num_resistance_classes	num_resistance_genes	Yersiniabactin	Colibactin	Aerobactin	Salmochelin	RmpADC	rmpA2	Yersiniabactin_loci	Colibactin_loci	Aerobactin_loci	Salmochelin_loci	RmpADC_loci	rmpA2_loci	wzi	AGly_acquired	Aminoglycosides_insilico_interpretation	Col_acquired	Col_mutations	Colistin_insilico_interpretation	Flq_acquired
	G18250048	PRJEB29740	ERR4635712	SAMEA5818237	India	IN	Rajasthan	IN-RJ	Northern	Jodhpur	Hospital 1	26.2389	73.0243	2017-03-14	2017	3	14	Urine	Non Invasive	1	Male	ST11	ST11	KL2	KL2	O1/O2v1	1	2	8	16	yes	no	no	no	no	no	ybt 16; ICEKp12	-	-	-	-	-	wzi2	aac(3)-IId;aac(6')-Ib3;rmtC;strA;strB	R	-	-	S	qnrB1;qnrS1
	G18250088	PRJEB29740	ERR4635715	SAMEA5818238	India	IN	Rajasthan	IN-RJ	Northern	Jodhpur	Hospital 1	26.2389	73.0243	2017-03-16	2017	3	16	Urine	Non Invasive	48	Male	ST38	ST_other	KL52	KL52	OL101	1	2	10	18	yes	no	no	no	no	no	ybt 14; ICEKp5	-	-	-	-	-	wzi50	aac(3)-IIa;aac(6')-Ib';aadA;aph(3')-VI;strA;strB	R	-	-	S	qnrB1;qnrS1
	G18250103	PRJEB29740	ERR4635718	SAMEA5818239	India	IN	Rajasthan	IN-RJ	Northern	Jodhpur	Hospital 1	26.2389	73.0243	2017-03-16	2017	3	16	Blood	Invasive	5	Male	ST38	ST_other	KL52	KL52	OL101	1	2	10	19	yes	no	no	no	no	no	ybt 14; ICEKp5	-	-	-	-	-	wzi50	aac(3)-IIa;aac(6')-Ib;aac(6')-Ib';aadA;aph(3')-VI;strA;strB	R	-	-	S	qnrB1;qnrS1
	G18250104	PRJEB29740	ERR4635721	SAMEA5818240	India	IN	Rajasthan	IN-RJ	Northern	Jodhpur	Hospital 1	26.2389	73.0243	2017-07-04	2017	7	4	Urine	Non Invasive	53	Female	ST147	ST147	KL64	KL64	O1/O2v1	1	0	3	4	yes	no	no	no	no	no	ybt 9; ICEKp3	-	-	-	-	-	wzi64	aac(6')-Ib';aadA	R	-	-	S	-
	G18250114	PRJEB29740	ERR4635724	SAMEA5818241	India	IN	Rajasthan	IN-RJ	Northern	Jodhpur	Hospital 1	26.2389	73.0243	2017-08-04	2017	8	4	Urine	Non Invasive	48	Male	ST147	ST147	KL64	KL64	O1/O2v1	1	2	8	12	yes	no	no	no	no	no	ybt 9; ICEKp3	-	-	-	-	-	wzi64	aac(6')-Ib-cr;aadA;aph(3')-VI	R	-	-	S	qnrS1
	G18250122	PRJEB29740	ERR4635728	SAMEA5818242	India	IN	Rajasthan	IN-RJ	Northern	Jodhpur	Hospital 1	26.2389	73.0243	2017-04-14	2017	4	14	Urine	Non Invasive	39	Male	ST147	ST147	KL64	KL64	O1/O2v1	1	2	8	13	yes	no	no	no	no	no	ybt 9; ICEKp3	-	-	-	-	-	wzi64	aac(6')-Ib';aac(6')-Ib-cr;aadA;aph(3')-VI	R	-	-	S	qnrS1
	G18251889	PRJEB29740	ERR4635731	SAMEA5818243	India	IN	Kerala	IN-KL	Southern	Kerala	Hospital 23	11.2588	75.7804	2017-07-01	2017	7	1	Blood	Invasive	52	Male	ST231	ST231	KL51	KL51	O1/O2v2	4	2	10	12	yes	no	yes	no	no	no	ybt 14; ICEKp5	-	iuc 5	-	-	-	wzi104	aac(6')-Ib;aadA2	R	-	-	S	qnrS1
	G18251890	PRJEB29740	ERR4635734	SAMEA5818244	India	IN	Kerala	IN-KL	Southern	Kerala	Hospital 23	11.2588	75.7804	2017-08-17	2017	8	17	Blood	Invasive	18	Male	ST307	ST307	KL102	KL102	O1/O2v2	0	3	11	20	no	no	no	no	no	no	-	-	-	-	-	-	wzi173	aac(3)-IIa;aac(6')-Ib-cr;aadA2;aph(3')-VI;armA;strA;strB	R	-	MgrB-62%	R	qnrB1
	G18252053	PRJEB29740	ERR4635737	SAMEA5818245	India	IN	Pondicherry	IN-PY	Southern	Pondicherry	Hospital 17	11.9416	79.8083	2017-07-19	2017	7	19	Wound	Invasive	47	Female	ST231	ST231	KL51	KL51	O1/O2v2	4	2	9	12	yes	no	yes	no	no	no	ybt 14; ICEKp5	-	iuc 5	-	-	-	wzi104	aac(6')-Ib;aadA2;rmtF	R	-	-	S	qnrS1
	G18252054	PRJEB29740	ERR4635628	SAMEA5818246	India	IN	Pondicherry	IN-PY	Southern	Pondicherry	Hospital 17	11.9416	79.8083	2017-09-12	2017	9	12	Body Fluids	Invasive	29	Female	ST231	ST231	KL51	KL51	O1/O2v2	4	2	9	11	yes	no	yes	no	no	no	ybt 14; ICEKp5	-	iuc 5	-	-	-	wzi104	aac(6')-Ib;aadA2;rmtF	R	-	-	S	-
	G18252055	PRJEB29740	ERR4635740	SAMEA5818247	India	IN	Pondicherry	IN-PY	Southern	Pondicherry	Hospital 17	11.9416	79.8083	2017-08-21	2017	8	21	Wound	Invasive	69	Female	ST48	ST_other	KL62	KL62	O1/O2v1	1	2	11	18	yes	no	no	no	no	no	ybt 15; ICEKp11	-	-	-	-	-	wzi62	aac(3)-IIa;aac(6')-Ib-cr;aadA;aadA2;armA	R	-	-	S	qnrA1
	G18253166	PRJEB29740	ERR4635631	SAMEA5818248	India	IN	Maharashtra	IN-MH	Western	Mumbai	Hospital 5	19.076	72.8777	2019-04-23	2019	4	23	Blood	Invasive	62	Male	ST5602	ST_other	KL51	KL51	O1/O2v2	4	2	9	15	yes	no	yes	no	no	no	ybt 14; ICEKp5	-	iuc 5 (truncated)	-	-	-	wzi104	aac(6')-Ib;aadA2;rmtF	R	-	-	S	qnrS1
	G18253168	PRJEB29740	ERR4635634	SAMEA5818249	India	IN	Maharashtra	IN-MH	Western	Mumbai	Hospital 5	19.076	72.8777	2019-04-24	2019	4	24	ETA	Invasive	62	Male	ST231	ST231	unknown (KL51)	KL_other	O1/O2v2	4	2	10	13	yes	no	yes	no	no	no	ybt 14; ICEKp5	-	iuc 5 (truncated)	-	-	-	-	aac(6')-Ib;aadA2;rmtF	R	-	-	S	qnrS1
	G18253170	PRJEB29740	ERR4635743	SAMEA5818250	India	IN	Maharashtra	IN-MH	Western	Mumbai	Hospital 5	19.076	72.8777	2019-04-27	2019	4	27	Pus	Non Invasive	71	Female	ST231	ST231	unknown (KL51)	KL_other	O1/O2v2	4	2	10	13	yes	no	yes	no	no	no	ybt 14; ICEKp5	-	iuc 5 (truncated)	-	-	-	-	aac(6')-Ib;aadA2;rmtF	R	-	-	S	qnrS1
	G18253171	PRJEB29740	ERR4635746	SAMEA5818251	India	IN	Maharashtra	IN-MH	Western	Mumbai	Hospital 5	19.076	72.8777	2019-03-22	2019	3	22	Pus	Non Invasive	84	Female	ST231	ST231	KL51	KL51	O1/O2v2	4	2	10	13	yes	no	yes	no	no	no	ybt 14; ICEKp5	-	iuc 5 (truncated)	-	-	-	wzi104	aac(6')-Ib;aadA2;rmtF	R	-	-	S	qnrS1
	G18253174	PRJEB29740	ERR4635747	SAMEA5818252	India	IN	Maharashtra	IN-MH	Western	Mumbai	Hospital 5	19.076	72.8777	2019-03-30	2019	3	30	Sputum	Non Invasive	57	Female	ST147	ST147	KL64	KL64	O1/O2v1	1	2	9	10	yes	no	no	no	no	no	ybt 10; ICEKp4	-	-	-	-	-	wzi64	aac(6')-Ib;rmtF;strB	R	-	-	S	-
	G18253176	PRJEB29740	ERR4635750	SAMEA5818253	India	IN	Maharashtra	IN-MH	Western	Mumbai	Hospital 5	19.076	72.8777	2019-04-19	2019	4	19	Pus	Non Invasive	71	Female	ST11	ST11	KL81	KL81	OL101	1	1	8	19	yes	no	no	no	no	no	ybt 13; ICEKp2	-	-	-	-	-	wzi230	aac(6')-Ib-cr;aadA5;aph3-Ia;armA;strA;strB	R	-	-	S	qnrB1
	G18253177	PRJEB29740	ERR4635753	SAMEA5818254	India	IN	Maharashtra	IN-MH	Western	Mumbai	Hospital 5	19.076	72.8777	2019-03-21	2019	3	21	Body Fluids	Invasive	64	Male	ST395	ST395	KL64	KL64	O1/O2v1	1	2	9	13	yes	no	no	no	no	no	ybt 16; ICEKp12	-	-	-	-	-	wzi64	aac(6')-Ib-cr;aadA2;rmtB	R	-	-	S	-
	G18253179	PRJEB29740	ERR4635759	SAMEA5818256	India	IN	Maharashtra	IN-MH	Western	Mumbai	Hospital 5	19.076	72.8777	2019-04-16	2019	4	16	Body Fluids	Invasive	67	Female	ST231	ST231	KL51	KL51	O1/O2v2	4	2	10	12	yes	no	yes	no	no	no	ybt 14; ICEKp5	-	iuc 5 (truncated)	-	-	-	wzi104	aac(6')-Ib;aadA2	R	-	-	S	qnrS1
	G18253180	PRJEB29740	ERR4635762	SAMEA5818257	India	IN	Maharashtra	IN-MH	Western	Mumbai	Hospital 5	19.076	72.8777	2019-04-07	2019	4	7	Catheter	Non Invasive	72	Male	ST147	ST147	KL64	KL64	O1/O2v1	1	2	9	9	yes	no	no	no	no	no	ybt 10; ICEKp4	-	-	-	-	-	wzi64	aac(6')-Ib;strB	R	-	-	S	-
	G18253183	PRJEB29740	ERR4635772	SAMEA5818260	India	IN	Maharashtra	IN-MH	Western	Mumbai	Hospital 5	19.076	72.8777	2019-04-23	2019	4	23	Blood	Invasive	82	Male	ST147	ST147	KL64	KL64	O1/O2v1	1	2	9	10	yes	no	no	no	no	no	ybt 10; ICEKp4	-	-	-	-	-	wzi64	aac(6')-Ib;rmtF;strB	R	-	-	S	-
	G18253211	PRJEB29740	ERR4635800	SAMEA5818276	India	IN	Maharashtra	IN-MH	Western	Mumbai	Hospital 5	19.076	72.8777	2018-10-17	2018	10	17	ETA	Invasive	52	Male	ST231	ST231	KL51	KL51	O1/O2v2	4	2	10	12	yes	no	yes	no	no	no	ybt 14; ICEKp5	-	iuc 5	-	-	-	wzi104	aac(6')-Ib;aadA2	R	-	-	S	qnrS1
	G18255079	PRJEB29740	ERR4784041	SAMEA6493118	India	IN	Maharashtra	IN-MH	Western	Mumbai	Hospital 5	19.076	72.8777	2017-06-14	2017	6	14	ETA	Invasive	84	Male	ST14	ST14	KL2	KL2	O1/O2v1	1	2	10	26	yes	no	no	no	no	no	ybt 14; ICEKp5	-	-	-	-	-	wzi2	aac(3)-IId;aac(6')-Ib-cr;aadA;aadA2;aph(3')-VI;armA;rmtB;sat-2;strA;strB	R	-	-	S	-
	G18255097	PRJEB29740	ERR4784323	SAMEA6493058	India	IN	Maharashtra	IN-MH	Western	Mumbai	Hospital 5	19.076	72.8777	2016-04-12	2016	4	12	Sputum	Non Invasive	85	Male	ST199	ST_other	KL154	KL_other	O1/O2v1	0	0	7	11	no	no	no	no	no	no	-	-	-	-	-	-	wzi411	aac(3)-IIa;aac(6')-Ib-cr;aph3-Ia	R	-	-	S	qnrB1
	G18255098	PRJEB29740	ERR4784329	SAMEA6493057	India	IN	Maharashtra	IN-MH	Western	Mumbai	Hospital 5	19.076	72.8777	2018-06-23	2018	6	23	Blood	Invasive	71	Male	ST147	ST147	KL64	KL64	O1/O2v1	1	2	10	11	yes	no	no	no	no	no	ybt 10; ICEKp4	-	-	-	-	-	wzi64	aac(6')-Ib;strB	R	-	-	S	qnrB1
	G18255099	PRJEB29740	ERR4784332	SAMEA6493061	India	IN	Maharashtra	IN-MH	Western	Mumbai	Hospital 5	19.076	72.8777	2017-12-12	2017	12	12	Blood	Invasive	32	Female	ST16	ST16	KL51	KL51	O3b	1	1	9	11	yes	no	no	no	no	no	ybt 10; ICEKp4	-	-	-	-	-	wzi50	aac(6')-Ib-cr;aadA2;aph3-Ia	R	-	-	S	-
	G18255100	PRJEB29740	ERR4784308	SAMEA6493062	India	IN	Maharashtra	IN-MH	Western	Mumbai	Hospital 5	19.076	72.8777	2018-06-12	2018	6	12	Pus	Non Invasive	58	Male	ST147	ST147	KL64	KL64	O1/O2v1	0	2	10	18	no	no	no	no	no	no	-	-	-	-	-	-	wzi64	aac(6')-Ib-cr;aadA2;aph(3')-VI;armA;strA;strB	R	-	-	S	qnrS1
	G18255101	PRJEB29740	ERR4784312	SAMEA6493060	India	IN	Maharashtra	IN-MH	Western	Mumbai	Hospital 5	19.076	72.8777	2017-12-26	2017	12	26	Urine	Non Invasive	86	Male	ST231	ST231	KL51	KL51	O1/O2v2	4	2	10	13	yes	no	yes	no	no	no	ybt 14; ICEKp5	-	iuc 5	-	-	-	wzi104	aac(6')-Ib;aadA2;rmtF	R	-	-	S	qnrS1
	G18255102	PRJEB29740	ERR4784336	SAMEA6493065	India	IN	Maharashtra	IN-MH	Western	Mumbai	Hospital 5	19.076	72.8777	2017-09-13	2017	9	13	Blood	Invasive	76	Female	ST147	ST147	KL10	KL10	O3/O3a	0	2	10	24	no	no	no	no	no	no	-	-	-	-	-	-	wzi420	aac(6')-Ib-cr;aadA;aadA2;armA;rmtB;strA;strB	R	-	-	S	qnrB1
	G18255103	PRJEB29740	ERR4784316	SAMEA6493063	India	IN	Maharashtra	IN-MH	Western	Mumbai	Hospital 5	19.076	72.8777	2018-03-01	2018	3	1	Blood	Invasive	58	Male	ST307	ST307	KL102	KL102	O1/O2v2	0	1	7	8	no	no	no	no	no	no	-	-	-	-	-	-	wzi173	strA;strB	R	-	-	S	qnrB1
	G18255104	PRJEB29740	ERR4784321	SAMEA6493069	India	IN	Maharashtra	IN-MH	Western	Mumbai	Hospital 5	19.076	72.8777	2017-10-17	2017	10	17	Blood	Invasive	67	Female	ST147	ST147	KL10	KL10	O3/O3a	0	2	10	24	no	no	no	no	no	no	-	-	-	-	-	-	wzi420	aac(6')-Ib-cr;aadA;aadA2;armA;rmtB;strA;strB	R	-	-	S	qnrB1
	G18255105	PRJEB29740	ERR4784340	SAMEA6493064	India	IN	Maharashtra	IN-MH	Western	Mumbai	Hospital 5	19.076	72.8777	2017-12-02	2017	12	2	Blood	Invasive	1	Female	ST3278	ST_other	KL125	KL_other	O5	0	0	0	0	no	no	no	no	no	no	-	-	-	-	-	-	wzi191	-	S	-	-	S	-
	G18255109	PRJEB29740	ERR4784327	SAMEA6493070	India	IN	Maharashtra	IN-MH	Western	Mumbai	Hospital 5	19.076	72.8777	2018-10-11	2018	10	11	Blood	Invasive	76	Female	ST16	ST16	unknown (KL81)	KL_other	OL101	1	2	9	18	yes	no	no	no	no	no	ybt 16; ICEKp12	-	-	-	-	-	wzi230	aac(3)-IIa;aac(6')-Ib-cr;aadA2;rmtB;strA;strB	R	-	-	S	qnrS1
	G18255110	PRJEB29740	ERR4784350	SAMEA6493071	India	IN	Maharashtra	IN-MH	Western	Mumbai	Hospital 5	19.076	72.8777	2018-11-28	2018	11	28	Tissue	Invasive	23	Female	ST231	ST231	KL51	KL51	O1/O2v2	4	2	10	12	yes	no	yes	no	no	no	ybt 14; ICEKp5	-	iuc 5	-	-	-	wzi104	aac(6')-Ib;aadA2	R	-	-	S	qnrS1
	G18255111	PRJEB29740	ERR4784330	SAMEA6493072	India	IN	Maharashtra	IN-MH	Western	Mumbai	Hospital 5	19.076	72.8777	2018-12-03	2018	12	3	Blood	Invasive	55	Female	ST231	ST231	KL51	KL51	O1/O2v2	4	2	10	13	yes	no	yes	no	no	no	ybt 14; ICEKp5	-	iuc 5	-	-	-	wzi104	aac(6')-Ib;aadA2;rmtF	R	-	-	S	qnrS1
	G18255112	PRJEB29740	ERR4784355	SAMEA6493074	India	IN	Maharashtra	IN-MH	Western	Mumbai	Hospital 5	19.076	72.8777	2018-11-08	2018	11	8	Blood	Invasive	79	Female	ST147	ST147	KL64	KL64	O1/O2v1	1	2	9	13	yes	no	no	no	no	no	ybt 10; ICEKp4	-	-	-	-	-	wzi64	aac(6')-Ib;aadA2;strB	R	-	-	S	-
	G18255113	PRJEB29740	ERR4784362	SAMEA6493075	India	IN	Maharashtra	IN-MH	Western	Mumbai	Hospital 5	19.076	72.8777	2018-09-26	2018	9	26	Blood	Invasive	58	Male	ST231	ST231	KL51	KL51	O1/O2v2	4	2	10	13	yes	no	yes	no	no	no	ybt 14; ICEKp5	-	iuc 5	-	-	-	wzi104	aac(6')-Ib;aadA2;rmtF	R	-	-	S	qnrS1
	G18255114	PRJEB29740	ERR4784334	SAMEA6493076	India	IN	Maharashtra	IN-MH	Western	Mumbai	Hospital 5	19.076	72.8777	2018-12-06	2018	12	6	Urine	Non Invasive	63	Male	ST395	ST395	KL64	KL64	O1/O2v1	1	1	6	7	yes	no	no	no	no	no	ybt 16; ICEKp12	-	-	-	-	-	wzi64	aac(6')-Ib-cr;aadA2	R	-	-	S	qnrB1
	G18255115	PRJEB29740	ERR4784366	SAMEA6493077	India	IN	Maharashtra	IN-MH	Western	Mumbai	Hospital 5	19.076	72.8777	2018-11-27	2018	11	27	Blood	Invasive	68	Female	ST231	ST231	KL51	KL51	O1/O2v2	4	2	9	12	yes	no	yes	no	no	no	ybt 14; ICEKp5	-	iuc 5	-	-	-	wzi104	aac(6')-Ib;aadA2;rmtF	R	-	-	S	qnrS1
	G18255116	PRJEB29740	ERR4784370	SAMEA6493079	India	IN	Maharashtra	IN-MH	Western	Mumbai	Hospital 5	19.076	72.8777	2018-11-19	2018	11	19	Blood	Invasive	55	Female	ST147	ST147	KL64	KL64	O1/O2v1	1	2	9	13	yes	no	no	no	no	no	ybt 10; ICEKp4	-	-	-	-	-	wzi64	aac(6')-Ib;aadA2;rmtB	R	-	-	S	-
	G18255117	PRJEB29740	ERR4784268	SAMEA6493046	India	IN	Maharashtra	IN-MH	Western	Mumbai	Hospital 5	19.076	72.8777	2016-05-05	2016	5	5	Blood	Invasive	52	Male	ST395	ST395	KL64	KL64	O1/O2v1	1	2	7	8	yes	no	no	no	no	no	ybt 16; ICEKp12	-	-	-	-	-	wzi64	aac(6')-Ib-cr;aadA2	R	-	-	S	qnrB1
	G18255118	PRJEB29740	ERR4784338	SAMEA6493078	India	IN	Maharashtra	IN-MH	Western	Mumbai	Hospital 5	19.076	72.8777	2018-10-21	2018	10	21	Urine	Non Invasive	52	Male	ST2497	ST_other	KL64	KL64	O1/O2v1	1	2	6	6	yes	no	no	no	no	no	ybt 16; ICEKp12	-	-	-	-	-	wzi64	aac(6')-Ib-cr	R	-	-	S	-
	G18255119	PRJEB29740	ERR4784374	SAMEA6493081	India	IN	Maharashtra	IN-MH	Western	Mumbai	Hospital 5	19.076	72.8777	2018-10-23	2018	10	23	Body Fluids	Invasive	64	Female	ST2497	ST_other	KL64	KL64	O1/O2v1	1	2	6	6	yes	no	no	no	no	no	ybt 16; ICEKp12	-	-	-	-	-	wzi64	aac(6')-Ib-cr	R	-	-	S	-
	G18255120	PRJEB29740	ERR4784342	SAMEA6493080	India	IN	Maharashtra	IN-MH	Western	Mumbai	Hospital 5	19.076	72.8777	2018-01-22	2018	1	22	Urine	Non Invasive	76	Male	ST101	ST101	KL17	KL17	O1/O2v1	1	1	3	2	yes	no	no	no	no	no	ybt 9; ICEKp3	-	-	-	-	-	wzi137	-	S	-	-	S	-
	G18255121	PRJEB29740	ERR4784358	SAMEA6493073	India	IN	Maharashtra	IN-MH	Western	Mumbai	Hospital 5	19.076	72.8777	2018-10-20	2018	10	20	Wound	Invasive	71	Female	ST147	ST147	KL64	KL64	O1/O2v1	1	2	8	14	yes	no	no	no	no	no	ybt 9; ICEKp3	-	-	-	-	-	wzi64	aac(6')-Ib';aadA;aadA13;aph(3')-Ia;aph(3')-VI	R	-	-	S	qnrS1
	G18255122	PRJEB29740	ERR4784260	SAMEA6493039	India	IN	Maharashtra	IN-MH	Western	Mumbai	Hospital 5	19.076	72.8777	2017-11-16	2017	11	16	Urine	Non Invasive	88	Male	ST231	ST231	KL51	KL51	O1/O2v2	4	2	10	12	yes	no	yes	no	no	no	ybt 14; ICEKp5	-	iuc 5	-	-	-	wzi104	aac(6')-Ib;aadA2	R	-	-	S	qnrS1
	G18255123	PRJEB29740	ERR4784265	SAMEA6493044	India	IN	Maharashtra	IN-MH	Western	Mumbai	Hospital 5	19.076	72.8777	2018-11-03	2018	11	3	Blood	Invasive	64	Female	ST2497	ST_other	KL64	KL64	O1/O2v1	1	2	9	11	yes	no	no	no	no	no	ybt 16; ICEKp12	-	-	-	-	-	wzi64	aac(6')-Ib-cr;aadA25	R	-	-	S	-
	G18255124	PRJEB29740	ERR4784270	SAMEA6493042	India	IN	Maharashtra	IN-MH	Western	Mumbai	Hospital 5	19.076	72.8777	2019-01-09	2019	1	9	Blood	Invasive	8	Female	ST395	ST395	KL64	KL64	O1/O2v1	1	2	7	8	yes	no	no	no	no	no	ybt 16; ICEKp12	-	-	-	-	-	wzi64	aac(6')-Ib-cr;aadA2	R	-	-	S	qnrB1
	G18255125	PRJEB29740	ERR4784351	SAMEA6493086	India	IN	Maharashtra	IN-MH	Western	Mumbai	Hospital 5	19.076	72.8777	2018-12-29	2018	12	29	Blood	Invasive	61	Female	ST231	ST231	KL64	KL64	O1/O2v1	1	2	9	11	yes	no	no	no	no	no	ybt 9; ICEKp3	-	-	-	-	-	wzi64	aac(6')-Ib;aadA2	R	-	-	S	qnrS1
	G18255126	PRJEB29740	ERR4784346	SAMEA6493083	India	IN	Maharashtra	IN-MH	Western	Mumbai	Hospital 5	19.076	72.8777	2019-01-03	2019	1	3	Tissue	Invasive	79	Female	ST395	ST395	KL64	KL64	O1/O2v1	1	2	9	14	yes	no	no	no	no	no	ybt 16; ICEKp12	-	-	-	-	-	wzi64	aadA2;rmtB	R	-	-	S	qnrB1;qnrS1
	G18255127	PRJEB29740	ERR4784379	SAMEA6493082	India	IN	Maharashtra	IN-MH	Western	Mumbai	Hospital 5	19.076	72.8777	2018-08-11	2018	8	11	Tissue	Invasive	45	Male	ST231	ST231	KL51	KL51	O1/O2v2	4	1	9	11	yes	no	yes	no	no	no	ybt 14; ICEKp5	-	iuc 5	-	-	-	wzi104	aac(6')-Ib;aadA2	R	-	-	S	qnrS1
	G18255128	PRJEB29740	ERR4784384	SAMEA6493084	India	IN	Maharashtra	IN-MH	Western	Mumbai	Hospital 5	19.076	72.8777	2018-01-06	2018	1	6	Wound	Invasive	70	Female	ST273	ST_other	KL74	KL_other	O3b	1	2	7	12	yes	no	no	no	no	no	ybt 13; ICEKp2	-	-	-	-	-	wzi174	aac(6')-Ib';aadA;aph(3')-VI;strA;strB	R	-	-	S	qnrB1;qnrS1
	G18255129	PRJEB29740	ERR4784356	SAMEA6493085	India	IN	Maharashtra	IN-MH	Western	Mumbai	Hospital 5	19.076	72.8777	2018-06-11	2018	6	11	Pus	Non Invasive	60	Male	ST395	ST395	KL64	KL64	O1/O2v1	1	2	8	11	yes	no	no	no	no	no	ybt 16; ICEKp12	-	-	-	-	-	wzi64	aadA2;rmtB	R	-	-	S	qnrS1
	G18255131	PRJEB29740	ERR4784387	SAMEA6493087	India	IN	Pondicherry	IN-PY	Southern	Pondicherry	Hospital 17	11.9416	79.8083	2017-02-28	2017	2	28	Sputum	Non Invasive	45	Male	ST147	ST147	KL183	KL_other	OL101	1	2	8	13	yes	no	no	no	no	no	ybt 9; ICEKp3	-	-	-	-	-	wzi404	aac(6')-Ib';aac(6')-Ib-cr;aadA;aph(3')-VI	R	-	-	S	qnrS1
	G18255132	PRJEB29740	ERR4784392	SAMEA6493091	India	IN	Pondicherry	IN-PY	Southern	Pondicherry	Hospital 17	11.9416	79.8083	2017-08-22	2017	8	22	ETA	Invasive	36	Male	ST231	ST231	KL51	KL51	O1/O2v2	4	2	10	13	yes	no	yes	no	no	no	ybt 14; ICEKp5	-	iuc 5	-	-	-	wzi104	aac(6')-Ib;aadA2;rmtF	R	-	-	S	qnrS1
	G18255133	PRJEB29740	ERR4784395	SAMEA6493089	India	IN	Pondicherry	IN-PY	Southern	Pondicherry	Hospital 17	11.9416	79.8083	2017-05-09	2017	5	9	ETA	Invasive	32	Female	ST4843	ST_other	KL64	KL64	O1/O2v1	1	2	8	13	yes	no	no	no	no	no	ybt 9; ICEKp3	-	-	-	-	-	wzi64	aac(6')-Ib';aac(6')-Ib-cr;aadA;aph(3')-VI	R	-	-	S	qnrS1
	G18255134	PRJEB29740	ERR4784359	SAMEA6493092	India	IN	Pondicherry	IN-PY	Southern	Pondicherry	Hospital 17	11.9416	79.8083	2017-08-12	2017	8	12	ETA	Invasive	72	Male	ST231	ST231	KL51	KL51	O1/O2v2	4	2	7	7	yes	no	yes	no	no	no	ybt 14; ICEKp5	-	iuc 5	-	-	-	wzi104	aac(6')-Ib;rmtF	R	-	-	S	-
	G18255135	PRJEB29740	ERR4784111	SAMEA6492947	India	IN	Maharashtra	IN-MH	Western	Mumbai	Hospital 5	19.076	72.8777	2015-02-21	2015	2	21	Urine	Non Invasive	71	Female	ST231	ST231	KL51	KL51	O1/O2v2	4	2	10	12	yes	no	yes	no	no	no	ybt 14; ICEKp5	-	iuc 5	-	-	-	wzi104	aac(6')-Ib;aadA2	R	-	-	S	qnrS1
	G18255136	PRJEB29740	ERR4784115	SAMEA6492949	India	IN	Maharashtra	IN-MH	Western	Mumbai	Hospital 5	19.076	72.8777	2015-06-21	2015	6	21	Urine	Non Invasive	64	Female	ST147	ST147	KL64	KL64	O1/O2v1	1	2	8	9	yes	no	no	no	no	no	ybt 10; ICEKp4	-	-	-	-	-	wzi64	aac(6')-Ib;rmtF	R	-	-	S	qnrB1
	G18255137	PRJEB29740	ERR4784078	SAMEA6492950	India	IN	Maharashtra	IN-MH	Western	Mumbai	Hospital 5	19.076	72.8777	2015-02-18	2015	2	18	Urine	Non Invasive	80	Female	ST147	ST147	KL64	KL64	O1/O2v1	1	2	8	9	yes	no	no	no	no	no	ybt 10; ICEKp4	-	-	-	-	-	wzi64	aac(6')-Ib;rmtF	R	-	-	S	qnrB1
	G18255138	PRJEB29740	ERR4784082	SAMEA6492951	India	IN	Maharashtra	IN-MH	Western	Mumbai	Hospital 5	19.076	72.8777	2015-07-13	2015	7	13	Urine	Non Invasive	84	Female	ST147	ST147	KL64	KL64	O1/O2v1	1	2	8	9	yes	no	no	no	no	no	ybt 10; ICEKp4	-	-	-	-	-	wzi64	aac(6')-Ib;rmtF	R	-	-	S	qnrB1
	G18255139	PRJEB29740	ERR4784086	SAMEA6492948	India	IN	Maharashtra	IN-MH	Western	Mumbai	Hospital 5	19.076	72.8777	2014-06-23	2014	6	23	Urine	Non Invasive	89	Male	ST147	ST147	KL64	KL64	O1/O2v1	1	2	8	8	yes	no	no	no	no	no	ybt 10; ICEKp4	-	-	-	-	-	wzi64	aac(6')-Ib	R	-	-	S	qnrB1
	G18255140	PRJEB29740	ERR4784090	SAMEA6492953	India	IN	Maharashtra	IN-MH	Western	Mumbai	Hospital 5	19.076	72.8777	2015-03-09	2015	3	9	Blood	Invasive	61	Female	ST231	ST231	KL51	KL51	O1/O2v2	4	2	10	12	yes	no	yes	no	no	no	ybt 14; ICEKp5	-	iuc 5	-	-	-	wzi104	aac(6')-Ib;aadA2	R	-	-	S	qnrS1
	G18255141	PRJEB29740	ERR4784119	SAMEA6492952	India	IN	Maharashtra	IN-MH	Western	Mumbai	Hospital 5	19.076	72.8777	2014-08-15	2014	8	15	Blood	Invasive	80	Male	ST231	ST231	KL51	KL51	O1/O2v2	4	2	10	13	yes	no	yes	no	no	no	ybt 14; ICEKp5	-	iuc 5	-	-	-	wzi104	aac(6')-Ib;aadA2;rmtF	R	-	-	S	qnrS1
	G18255142	PRJEB29740	ERR4784123	SAMEA6492956	India	IN	Maharashtra	IN-MH	Western	Mumbai	Hospital 5	19.076	72.8777	2015-03-12	2015	3	12	Urine	Non Invasive	51	Female	ST147	ST147	KL64	KL64	O1/O2v1	1	2	8	9	yes	no	no	no	no	no	ybt 10; ICEKp4	-	-	-	-	-	wzi64	aac(6')-Ib;rmtF	R	-	-	S	qnrB1
	G18255143	PRJEB29740	ERR4784127	SAMEA6492954	India	IN	Maharashtra	IN-MH	Western	Mumbai	Hospital 5	19.076	72.8777	2014-05-02	2014	5	2	Urine	Non Invasive	74	Male	ST147	ST147	KL64	KL64	O1/O2v1	1	2	8	9	yes	no	no	no	no	no	ybt 10; ICEKp4	-	-	-	-	-	wzi64	aac(6')-Ib;rmtF	R	-	-	S	qnrB1
	G18255144	PRJEB29740	ERR4784094	SAMEA6492955	India	IN	Maharashtra	IN-MH	Western	Mumbai	Hospital 5	19.076	72.8777	2014-06-11	2014	6	11	Urine	Non Invasive	66	Male	ST231	ST231	KL51	KL51	O1/O2v2	4	2	10	13	yes	no	yes	no	no	no	ybt 14; ICEKp5	-	iuc 5	-	-	-	wzi104	aac(6')-Ib;aadA2;rmtF	R	-	-	S	qnrS1
	G18255145	PRJEB29740	ERR4784098	SAMEA6492961	India	IN	Maharashtra	IN-MH	Western	Mumbai	Hospital 5	19.076	72.8777	2014-05-09	2014	5	9	Urine	Non Invasive	72	Male	ST147	ST147	KL64	KL64	O1/O2v1	1	2	8	9	yes	no	no	no	no	no	ybt 10; ICEKp4	-	-	-	-	-	wzi64	aac(6')-Ib;rmtF	R	-	-	S	qnrB1
	G18255146	PRJEB29740	ERR4784102	SAMEA6492959	India	IN	Maharashtra	IN-MH	Western	Mumbai	Hospital 5	19.076	72.8777	2014-05-10	2014	5	10	Urine	Non Invasive	74	Male	ST231	ST231	KL51	KL51	O1/O2v2	4	2	10	13	yes	no	yes	no	no	no	ybt 14; ICEKp5	-	iuc 5	-	-	-	wzi104	aac(6')-Ib;aadA2;rmtF	R	-	-	S	qnrS1
	G18255147	PRJEB29740	ERR4784108	SAMEA6492957	India	IN	Maharashtra	IN-MH	Western	Mumbai	Hospital 5	19.076	72.8777	2015-02-26	2015	2	26	Urine	Non Invasive	77	Female	ST231	ST231	KL51	KL51	O1/O2v2	4	2	10	12	yes	no	yes	no	no	no	ybt 14; ICEKp5	-	iuc 5	-	-	-	wzi104	aac(6')-Ib;aadA2	R	-	-	S	qnrS1
	G18255148	PRJEB29740	ERR4784112	SAMEA6492958	India	IN	Maharashtra	IN-MH	Western	Mumbai	Hospital 5	19.076	72.8777	2015-03-10	2015	3	10	Urine	Non Invasive	75	Female	ST231	ST231	KL51	KL51	O1/O2v2	4	2	10	13	yes	no	yes	no	no	no	ybt 14; ICEKp5	-	iuc 5	-	-	-	wzi104	aac(6')-Ib;aadA2;rmtF	R	-	-	S	qnrS1
	G18255149	PRJEB29740	ERR4784116	SAMEA6492960	India	IN	Maharashtra	IN-MH	Western	Mumbai	Hospital 5	19.076	72.8777	2017-06-07	2017	6	7	Blood	Invasive	79	Male	ST147	ST147	KL64	KL64	O1/O2v1	1	2	8	9	yes	no	no	no	no	no	ybt 10; ICEKp4	-	-	-	-	-	wzi64	aac(6')-Ib;rmtF	R	-	-	S	qnrB1
	G18255150	PRJEB29740	ERR4784120	SAMEA6492962	India	IN	Maharashtra	IN-MH	Western	Mumbai	Hospital 5	19.076	72.8777	2017-06-10	2017	6	10	Blood	Invasive	73	Female	ST231	ST231	KL51	KL51	O1/O2v2	4	2	10	13	yes	no	yes	no	no	no	ybt 14; ICEKp5	-	iuc 5	-	-	-	wzi104	aac(6')-Ib;aadA2;rmtF	R	-	-	S	qnrS1
	G18255151	PRJEB29740	ERR4784124	SAMEA6492963	India	IN	Maharashtra	IN-MH	Western	Mumbai	Hospital 5	19.076	72.8777	2015-09-14	2015	9	14	Body Fluids	Invasive	72	Male	ST147	ST147	KL64	KL64	O1/O2v1	1	2	8	9	yes	no	no	no	no	no	ybt 10; ICEKp4	-	-	-	-	-	wzi64	aac(6')-Ib;rmtF	R	-	-	S	qnrB1
	G18255152	PRJEB29740	ERR4784131	SAMEA6492964	India	IN	Maharashtra	IN-MH	Western	Mumbai	Hospital 5	19.076	72.8777	2015-06-22	2015	6	22	Urine	Non Invasive	64	Female	ST231	ST231	KL51	KL51	O1/O2v2	4	2	10	12	yes	no	yes	no	no	no	ybt 14; ICEKp5	-	iuc 5	-	-	-	wzi104	aac(6')-Ib;aadA2	R	-	-	S	qnrS1
	G18255153	PRJEB29740	ERR4784128	SAMEA6492967	India	IN	Maharashtra	IN-MH	Western	Mumbai	Hospital 5	19.076	72.8777	2015-05-01	2015	5	1	Urine	Non Invasive	54	Male	ST147	ST147	KL64	KL64	O1/O2v1	1	2	8	9	yes	no	no	no	no	no	ybt 10; ICEKp4	-	-	-	-	-	wzi64	aac(6')-Ib;rmtF	R	-	-	S	qnrB1
	G18255154	PRJEB29740	ERR4784132	SAMEA6492965	India	IN	Maharashtra	IN-MH	Western	Mumbai	Hospital 5	19.076	72.8777	2015-10-22	2015	10	22	Urine	Non Invasive	78	Female	ST147	ST147	KL64	KL64	O1/O2v1	1	2	8	8	yes	no	no	no	no	no	ybt 10; ICEKp4	-	-	-	-	-	wzi64	aac(6')-Ib	R	-	-	S	qnrB1
	G18255155	PRJEB29740	ERR4784137	SAMEA6492966	India	IN	Maharashtra	IN-MH	Western	Mumbai	Hospital 5	19.076	72.8777	2015-03-23	2015	3	23	Urine	Non Invasive	84	Female	ST231	ST231	KL51	KL51	O1/O2v2	4	2	10	13	yes	no	yes	no	no	no	ybt 14; ICEKp5	-	iuc 5	-	-	-	wzi104	aac(6')-Ib;aadA2;rmtF	R	-	-	S	qnrS1
	G18255156	PRJEB29740	ERR4784141	SAMEA6492968	India	IN	Maharashtra	IN-MH	Western	Mumbai	Hospital 5	19.076	72.8777	2015-02-21	2015	2	21	Urine	Non Invasive	71	Female	ST231	ST231	KL51	KL51	O1/O2v2	4	2	10	12	yes	no	yes	no	no	no	ybt 14; ICEKp5	-	iuc 5	-	-	-	wzi104	aac(6')-Ib;aadA2	R	-	-	S	qnrS1
	G18255157	PRJEB29740	ERR4784145	SAMEA6492969	India	IN	Maharashtra	IN-MH	Western	Mumbai	Hospital 5	19.076	72.8777	2015-06-21	2015	6	21	Urine	Non Invasive	64	Female	ST231	ST231	KL51	KL51	O1/O2v2	4	2	10	13	yes	no	yes	no	no	no	ybt 14; ICEKp5	-	iuc 5	-	-	-	wzi104	aac(6')-Ib;aadA2;rmtF	R	-	-	S	qnrS1
	G18255158	PRJEB29740	ERR4784149	SAMEA6492970	India	IN	Maharashtra	IN-MH	Western	Mumbai	Hospital 5	19.076	72.8777	2015-02-18	2015	2	18	Urine	Non Invasive	80	Female	ST147	ST147	KL64	KL64	O1/O2v1	1	1	7	7	yes	no	no	no	no	no	ybt 10; ICEKp4	-	-	-	-	-	wzi64	aac(6')-Ib	R	-	-	S	qnrB1
	G18255159	PRJEB29740	ERR4784136	SAMEA6492972	India	IN	Maharashtra	IN-MH	Western	Mumbai	Hospital 5	19.076	72.8777	2015-02-16	2015	2	16	Urine	Non Invasive	94	Female	ST147	ST147	KL64	KL64	O1/O2v1	1	2	8	9	yes	no	no	no	no	no	ybt 10; ICEKp4	-	-	-	-	-	wzi64	aac(6')-Ib;rmtF	R	-	-	S	qnrB1
	G18255160	PRJEB29740	ERR4784140	SAMEA6492974	India	IN	Maharashtra	IN-MH	Western	Mumbai	Hospital 5	19.076	72.8777	2015-06-14	2015	6	14	Urine	Non Invasive	87	Male	ST147	ST147	KL64	KL64	O1/O2v1	1	1	7	7	yes	no	no	no	no	no	ybt 10; ICEKp4	-	-	-	-	-	wzi64	aac(6')-Ib	R	-	-	S	qnrB1
	G18255161	PRJEB29740	ERR4784153	SAMEA6492973	India	IN	Maharashtra	IN-MH	Western	Mumbai	Hospital 5	19.076	72.8777	2015-02-03	2015	2	3	Urine	Non Invasive	65	Female	ST147	ST147	KL64	KL64	O1/O2v1	1	1	7	8	yes	no	no	no	no	no	ybt 10; ICEKp4	-	-	-	-	-	wzi64	aac(6')-Ib;rmtF	R	-	-	S	qnrB1
	G18255162	PRJEB29740	ERR4784157	SAMEA6492975	India	IN	Maharashtra	IN-MH	Western	Mumbai	Hospital 5	19.076	72.8777	2015-07-14	2015	7	14	Urine	Non Invasive	96	Female	ST147	ST147	KL64	KL64	O1/O2v1	1	2	8	9	yes	no	no	no	no	no	ybt 10; ICEKp4	-	-	-	-	-	wzi64	aac(6')-Ib;rmtF	R	-	-	S	qnrB1
	G18255163	PRJEB29740	ERR4784144	SAMEA6492971	India	IN	Maharashtra	IN-MH	Western	Mumbai	Hospital 5	19.076	72.8777	2015-03-02	2015	3	2	Urine	Non Invasive	64	Female	ST147	ST147	KL64	KL64	O1/O2v1	1	2	8	8	yes	no	no	no	no	no	ybt 10; ICEKp4	-	-	-	-	-	wzi64	aac(6')-Ib	R	-	-	S	qnrB1
	G18255164	PRJEB29740	ERR4784148	SAMEA6492976	India	IN	Maharashtra	IN-MH	Western	Mumbai	Hospital 5	19.076	72.8777	2016-04-16	2016	4	16	Wound	Invasive	69	Male	ST231	ST231	KL51	KL51	O1/O2v2	4	2	10	12	yes	no	yes	no	no	no	ybt 14; ICEKp5	-	iuc 5	-	-	-	wzi104	aac(6')-Ib;aadA2	R	-	-	S	qnrS1
	G18255165	PRJEB29740	ERR4784161	SAMEA6492977	India	IN	Maharashtra	IN-MH	Western	Mumbai	Hospital 5	19.076	72.8777	2016-04-04	2016	4	4	Urine	Non Invasive	72	Female	ST231	ST231	KL51	KL51	O1/O2v2	4	2	10	13	yes	no	yes	no	no	no	ybt 14; ICEKp5	-	iuc 5	-	-	-	wzi104	aac(6')-Ib;aadA2;rmtF	R	-	-	S	qnrS1
	G18255166	PRJEB29740	ERR4784152	SAMEA6492980	India	IN	Maharashtra	IN-MH	Western	Mumbai	Hospital 5	19.076	72.8777	2016-02-07	2016	2	7	Blood	Invasive	67	Female	ST231	ST231	KL51	KL51	O1/O2v2	4	2	10	12	yes	no	yes	no	no	no	ybt 14; ICEKp5	-	iuc 5	-	-	-	wzi104	aac(6')-Ib;aadA2	R	-	-	S	qnrS1
	G18255167	PRJEB29740	ERR4784156	SAMEA6492979	India	IN	Maharashtra	IN-MH	Western	Mumbai	Hospital 5	19.076	72.8777	2016-03-09	2016	3	9	Blood	Invasive	84	Female	ST147	ST147	KL64	KL64	O1/O2v1	1	1	7	7	yes	no	no	no	no	no	ybt 10; ICEKp4	-	-	-	-	-	wzi64	aac(6')-Ib	R	-	-	S	qnrB1
	G18255168	PRJEB29740	ERR4784162	SAMEA6492978	India	IN	Maharashtra	IN-MH	Western	Mumbai	Hospital 5	19.076	72.8777	2016-02-02	2016	2	2	ETA	Invasive	76	Female	ST231	ST231	KL51	KL51	O1/O2v2	4	2	10	12	yes	no	yes	no	no	no	ybt 14; ICEKp5	-	iuc 5	-	-	-	wzi104	aac(6')-Ib;aadA2	R	-	-	S	qnrS1
	G18255169	PRJEB29740	ERR4784160	SAMEA6492982	India	IN	Maharashtra	IN-MH	Western	Mumbai	Hospital 5	19.076	72.8777	2014-06-07	2014	6	7	Urine	Non Invasive	82	Female	ST231	ST231	KL51	KL51	O1/O2v2	4	2	10	13	yes	no	yes	no	no	no	ybt 14; ICEKp5	-	iuc 5	-	-	-	wzi104	aac(6')-Ib;aadA2;rmtF	R	-	-	S	qnrS1
	G18255170	PRJEB29740	ERR4784165	SAMEA6492983	India	IN	Maharashtra	IN-MH	Western	Mumbai	Hospital 5	19.076	72.8777	2014-10-11	2014	10	11	Wound	Invasive	73	Male	ST231	ST231	KL51	KL51	O1/O2v2	4	2	10	12	yes	no	yes	no	no	no	ybt 14; ICEKp5	-	iuc 5	-	-	-	wzi104	aac(6')-Ib;aadA2	R	-	-	S	qnrS1
	G18255171	PRJEB29740	ERR4784169	SAMEA6492981	India	IN	Maharashtra	IN-MH	Western	Mumbai	Hospital 5	19.076	72.8777	2014-06-05	2014	6	5	ETA	Invasive	88	Male	ST231	ST231	KL51	KL51	O1/O2v2	4	2	10	13	yes	no	yes	no	no	no	ybt 14; ICEKp5	-	iuc 5	-	-	-	wzi104	aac(6')-Ib;aadA2;rmtF	R	-	-	S	qnrS1
	G18255172	PRJEB29740	ERR4784166	SAMEA6492984	India	IN	Maharashtra	IN-MH	Western	Mumbai	Hospital 5	19.076	72.8777	2014-08-28	2014	8	28	Urine	Non Invasive	84	Female	ST147	ST147	KL64	KL64	O1/O2v1	1	2	8	9	yes	no	no	no	no	no	ybt 10; ICEKp4	-	-	-	-	-	wzi64	aac(6')-Ib;rmtF	R	-	-	S	qnrB1
	G18255173	PRJEB29740	ERR4784173	SAMEA6492988	India	IN	Maharashtra	IN-MH	Western	Mumbai	Hospital 5	19.076	72.8777	2014-05-08	2014	5	8	Sputum	Non Invasive	62	Male	ST231	ST231	KL51	KL51	O1/O2v2	4	2	10	12	yes	no	yes	no	no	no	ybt 14; ICEKp5	-	iuc 5	-	-	-	wzi104	aac(6')-Ib;aadA2	R	-	-	S	qnrS1
	G18255174	PRJEB29740	ERR4784177	SAMEA6492985	India	IN	Maharashtra	IN-MH	Western	Mumbai	Hospital 5	19.076	72.8777	2014-10-03	2014	10	3	Urine	Non Invasive	75	Female	ST231	ST231	KL51	KL51	O1/O2v2	4	2	10	12	yes	no	yes	no	no	no	ybt 14; ICEKp5	-	iuc 5	-	-	-	wzi104	aac(6')-Ib;aadA2	R	-	-	S	qnrS1
	G18255175	PRJEB29740	ERR4784170	SAMEA6492989	India	IN	Maharashtra	IN-MH	Western	Mumbai	Hospital 5	19.076	72.8777	2016-05-10	2016	5	10	Pus	Non Invasive	74	Male	ST2096	ST2096	KL64	KL64	O1/O2v1	4	2	10	17	yes	no	yes	no	no	no	ybt 14; ICEKp5	-	iuc 1	-	-	rmpA2_8-60%	wzi64	aac(6')-Ib-cr;aadA2;armA;sat-2	R	-	-	S	-
	G18255176	PRJEB29740	ERR4784180	SAMEA6492986	India	IN	Maharashtra	IN-MH	Western	Mumbai	Hospital 5	19.076	72.8777	2016-05-12	2016	5	12	Blood	Invasive	64	Female	ST231	ST231	KL51	KL51	O1/O2v2	4	2	9	12	yes	no	yes	no	no	no	ybt 14; ICEKp5	-	iuc 5	-	-	-	wzi104	aac(6')-Ib;aadA2;rmtF	R	-	-	S	qnrS1
	G18255177	PRJEB29740	ERR4784174	SAMEA6492992	India	IN	Maharashtra	IN-MH	Western	Mumbai	Hospital 5	19.076	72.8777	2016-05-02	2016	5	2	ETA	Invasive	68	Female	ST469	ST469	KL139	KL_other	O3b	0	0	0	0	no	no	no	no	no	no	-	-	-	-	-	-	wzi493	-	S	-	-	S	-
	G18255179	PRJEB29740	ERR4784182	SAMEA6492994	India	IN	Maharashtra	IN-MH	Western	Mumbai	Hospital 5	19.076	72.8777	2016-06-02	2016	6	2	Urine	Non Invasive	65	Female	ST16	ST16	KL51	KL51	O3b	1	2	10	11	yes	no	no	no	no	no	ybt 9; ICEKp3	-	-	-	-	-	wzi50	aac(6')-Ib;rmtF	R	-	-	S	-
	G18255180	PRJEB29740	ERR4784184	SAMEA6492995	India	IN	Maharashtra	IN-MH	Western	Mumbai	Hospital 5	19.076	72.8777	2016-06-05	2016	6	5	Urine	Non Invasive	54	Male	ST2096	ST2096	KL64	KL64	O1/O2v1	4	2	10	17	yes	no	yes	no	no	no	ybt 14; ICEKp5	-	iuc 1	-	-	rmpA2_8-60%	wzi64	aac(6')-Ib-cr;aadA2;armA;sat-2	R	-	-	S	-
	G18255182	PRJEB29740	ERR4784187	SAMEA6492997	India	IN	Maharashtra	IN-MH	Western	Mumbai	Hospital 5	19.076	72.8777	2016-02-02	2016	2	2	ETA	Invasive	73	Female	ST469	ST469	KL139	KL_other	O3b	0	0	0	0	no	no	no	no	no	no	-	-	-	-	-	-	wzi493	-	S	-	-	S	-
	G18255184	PRJEB29740	ERR4784192	SAMEA6492996	India	IN	Maharashtra	IN-MH	Western	Mumbai	Hospital 5	19.076	72.8777	2016-05-24	2016	5	24	Blood	Invasive	66	Male	ST469	ST469	KL139	KL_other	O3b	0	0	0	0	no	no	no	no	no	no	-	-	-	-	-	-	wzi493	-	S	-	-	S	-
	G18255186	PRJEB29740	ERR4784199	SAMEA6492998	India	IN	Maharashtra	IN-MH	Western	Mumbai	Hospital 5	19.076	72.8777	2019-06-25	2019	6	25	Urine	Non Invasive	66	Male	ST14	ST14	KL2	KL2	O1/O2v1	1	1	10	24	yes	no	no	no	no	no	ybt 14; ICEKp5	-	-	-	-	-	wzi2	aac(3)-IId;aadA;aadA2;aph(3')-VI;armA;sat-2;strA;strB	R	-	-	S	qnrB1
	G18255189	PRJEB29740	ERR4784202	SAMEA6493001	India	IN	Maharashtra	IN-MH	Western	Mumbai	Hospital 5	19.076	72.8777	2015-03-22	2015	3	22	ETA	Invasive	49	Female	ST231	ST231	KL51	KL51	O1/O2v2	4	2	10	13	yes	no	yes	no	no	no	ybt 14; ICEKp5	-	iuc 5	-	-	-	wzi104	aac(6')-Ib;aadA2;rmtF	R	-	-	S	qnrS1
	G18255190	PRJEB29740	ERR4784203	SAMEA6493003	India	IN	Maharashtra	IN-MH	Western	Mumbai	Hospital 5	19.076	72.8777	2016-12-22	2016	12	22	Blood	Invasive	68	Female	ST147	ST147	KL64	KL64	O1/O2v1	1	2	8	9	yes	no	no	no	no	no	ybt 10; ICEKp4	-	-	-	-	-	wzi64	aac(6')-Ib;rmtF	R	-	-	S	qnrB1
	G18255198	PRJEB29740	ERR4784224	SAMEA6493010	India	IN	Maharashtra	IN-MH	Western	Mumbai	Hospital 5	19.076	72.8777	2017-03-27	2017	3	27	Blood	Invasive	63	Female	ST2096	ST2096	KL64	KL64	O1/O2v1	4	2	10	15	yes	no	yes	no	no	no	ybt 14; ICEKp5	-	iuc 1	-	-	rmpA2_8-60%	wzi64	aac(6')-Ib-cr;aadA2;armA;sat-2	R	-	-	S	-
	G18255199	PRJEB29740	ERR4784229	SAMEA6493012	India	IN	Maharashtra	IN-MH	Western	Mumbai	Hospital 5	19.076	72.8777	2016-07-29	2016	7	29	Blood	Invasive	86	Female	ST231	ST231	KL51	KL51	O1/O2v2	4	2	10	12	yes	no	yes	no	no	no	ybt 14; ICEKp5	-	iuc 5	-	-	-	wzi104	aac(6')-Ib;aadA2	R	-	-	S	qnrS1
	G18255200	PRJEB29740	ERR4784232	SAMEA6493014	India	IN	Maharashtra	IN-MH	Western	Mumbai	Hospital 5	19.076	72.8777	2014-12-31	2014	12	31	Urine	Non Invasive	72	Female	ST231	ST231	KL51	KL51	O1/O2v2	1	2	7	7	yes	no	no	no	no	no	ybt 14; ICEKp5	-	-	-	-	-	wzi104	aac(6')-Ib	R	-	-	S	qnrS1
	G18255201	PRJEB29740	ERR4784236	SAMEA6493016	India	IN	Maharashtra	IN-MH	Western	Mumbai	Hospital 5	19.076	72.8777	2014-12-31	2014	12	31	Urine	Non Invasive	72	Female	ST231	ST231	KL51	KL51	O1/O2v2	4	2	10	13	yes	no	yes	no	no	no	ybt 14; ICEKp5	-	iuc 5	-	-	-	wzi104	aac(6')-Ib;aadA2;rmtF	R	-	-	S	qnrS1
	G18255202	PRJEB29740	ERR4784219	SAMEA6493015	India	IN	Maharashtra	IN-MH	Western	Mumbai	Hospital 5	19.076	72.8777	2014-03-28	2014	3	28	ETA	Invasive	90	Female	ST147	ST147	KL64	KL64	O1/O2v1	1	2	8	9	yes	no	no	no	no	no	ybt 10; ICEKp4	-	-	-	-	-	wzi64	aac(6')-Ib;rmtF	R	-	-	S	qnrB1
	G18255203	PRJEB29740	ERR4784240	SAMEA6493020	India	IN	Maharashtra	IN-MH	Western	Mumbai	Hospital 5	19.076	72.8777	2014-06-26	2014	6	26	Urine	Non Invasive	85	Male	ST231	ST231	KL51	KL51	O1/O2v2	4	2	10	13	yes	no	yes	no	no	no	ybt 14; ICEKp5	-	iuc 5	-	-	-	wzi104	aac(6')-Ib;aadA2;rmtF	R	-	-	S	qnrS1
	G18255204	PRJEB29740	ERR4784223	SAMEA6493017	India	IN	Maharashtra	IN-MH	Western	Mumbai	Hospital 5	19.076	72.8777	2015-01-20	2015	1	20	Body Fluids	Invasive	52	Male	ST231	ST231	KL51	KL51	O1/O2v2	4	2	10	12	yes	no	yes	no	no	no	ybt 14; ICEKp5	-	iuc 5	-	-	-	wzi104	aac(6')-Ib;aadA2	R	-	-	S	qnrS1
	G18255205	PRJEB29740	ERR4784228	SAMEA6493018	India	IN	Maharashtra	IN-MH	Western	Mumbai	Hospital 5	19.076	72.8777	2015-03-01	2015	3	1	Urine	Non Invasive	74	Male	ST231	ST231	KL51	KL51	O1/O2v2	4	2	10	12	yes	no	yes	no	no	no	ybt 14; ICEKp5	-	iuc 5	-	-	-	wzi104	aac(6')-Ib;aadA2	R	-	-	S	qnrS1
	G18255206	PRJEB29740	ERR4784231	SAMEA6493021	India	IN	Maharashtra	IN-MH	Western	Mumbai	Hospital 5	19.076	72.8777	2016-05-18	2016	5	18	Urine	Non Invasive	26	Female	ST231	ST231	KL51	KL51	O1/O2v2	4	2	10	12	yes	no	yes	no	no	no	ybt 14; ICEKp5	-	iuc 5	-	-	-	wzi104	aac(6')-Ib;aadA2	R	-	-	S	qnrS1
	G18255207	PRJEB29740	ERR4784242	SAMEA6493019	India	IN	Maharashtra	IN-MH	Western	Mumbai	Hospital 5	19.076	72.8777	2016-02-11	2016	2	11	Urine	Non Invasive	79	Female	ST231	ST231	KL51	KL51	O1/O2v2	4	2	10	12	yes	no	yes	no	no	no	ybt 14; ICEKp5	-	iuc 5	-	-	-	wzi104	aac(6')-Ib;aadA2	R	-	-	S	qnrS1
	G18255208	PRJEB29740	ERR4784235	SAMEA6493022	India	IN	Maharashtra	IN-MH	Western	Mumbai	Hospital 5	19.076	72.8777	2016-04-04	2016	4	4	Wound	Invasive	59	Male	ST147	ST147	KL64	KL64	O1/O2v1	1	2	8	9	yes	no	no	no	no	no	ybt 10; ICEKp4	-	-	-	-	-	wzi64	aac(6')-Ib;rmtF	R	-	-	S	qnrB1
	G18255209	PRJEB29740	ERR4784246	SAMEA6493023	India	IN	Maharashtra	IN-MH	Western	Mumbai	Hospital 5	19.076	72.8777	2016-09-24	2016	9	24	Blood	Invasive	64	Male	ST147	ST147	KL64	KL64	O1/O2v1	1	2	8	8	yes	no	no	no	no	no	ybt 10; ICEKp4	-	-	-	-	-	wzi64	aac(6')-Ib	R	-	-	S	qnrB1
	G18255210	PRJEB29740	ERR4784239	SAMEA6493024	India	IN	Maharashtra	IN-MH	Western	Mumbai	Hospital 5	19.076	72.8777	2016-05-10	2016	5	10	ETA	Invasive	49	Male	ST231	ST231	KL51	KL51	O1/O2v2	4	2	10	12	yes	no	yes	no	no	no	ybt 14; ICEKp5	-	iuc 5	-	-	-	wzi104	aac(6')-Ib;aadA2	R	-	-	S	qnrS1
	G18255211	PRJEB29740	ERR4784250	SAMEA6493025	India	IN	Maharashtra	IN-MH	Western	Mumbai	Hospital 5	19.076	72.8777	2016-11-18	2016	11	18	Catheter	Non Invasive	82	Male	ST231	ST231	KL51	KL51	O1/O2v2	4	2	10	12	yes	no	yes	no	no	no	ybt 14; ICEKp5	-	iuc 5	-	-	-	wzi104	aac(6')-Ib;aadA2	R	-	-	S	qnrS1
	G18255212	PRJEB29740	ERR4784244	SAMEA6493026	India	IN	Maharashtra	IN-MH	Western	Mumbai	Hospital 5	19.076	72.8777	2016-02-08	2016	2	8	Blood	Invasive	7d	Male	ST147	ST147	KL64	KL64	O1/O2v1	1	2	8	9	yes	no	no	no	no	no	ybt 10; ICEKp4	-	-	-	-	-	wzi64	aac(6')-Ib;rmtF	R	-	-	S	qnrB1
	G18255213	PRJEB29740	ERR4784255	SAMEA6493029	India	IN	Maharashtra	IN-MH	Western	Mumbai	Hospital 5	19.076	72.8777	2016-11-22	2016	11	22	Blood	Invasive	82	Male	ST147	ST147	KL64	KL64	O1/O2v1	1	2	8	9	yes	no	no	no	no	no	ybt 10; ICEKp4	-	-	-	-	-	wzi64	aac(6')-Ib;rmtF	R	-	-	S	qnrB1
	G18255214	PRJEB29740	ERR4784258	SAMEA6493027	India	IN	Maharashtra	IN-MH	Western	Mumbai	Hospital 5	19.076	72.8777	2016-11-27	2016	11	27	Blood	Invasive	62	Male	ST231	ST231	KL51	KL51	O1/O2v2	4	2	10	12	yes	no	yes	no	no	no	ybt 14; ICEKp5	-	iuc 5	-	-	-	wzi104	aac(6')-Ib;aadA2	R	-	-	S	qnrS1
	G18255215	PRJEB29740	ERR4784263	SAMEA6493032	India	IN	Maharashtra	IN-MH	Western	Mumbai	Hospital 5	19.076	72.8777	2015-08-21	2015	8	21	BAL	Invasive	65	Female	ST231	ST231	KL51	KL51	O1/O2v2	1	2	7	8	yes	no	no	no	no	no	ybt 14; ICEKp5	-	-	-	-	-	wzi104	aac(6')-Ib;rmtF	R	-	-	S	qnrS1
	G18255216	PRJEB29740	ERR4784271	SAMEA6493031	India	IN	Maharashtra	IN-MH	Western	Mumbai	Hospital 5	19.076	72.8777	2016-07-29	2016	7	29	Urine	Non Invasive	73	Female	ST147	ST147	KL64	KL64	O1/O2v1	1	2	8	9	yes	no	no	no	no	no	ybt 10; ICEKp4	-	-	-	-	-	wzi64	aac(6')-Ib;rmtF	R	-	-	S	qnrB1
	G18255218	PRJEB29740	ERR4784275	SAMEA6493034	India	IN	Maharashtra	IN-MH	Western	Mumbai	Hospital 5	19.076	72.8777	2016-07-29	2016	7	29	Urine	Non Invasive	77	Male	ST231	ST231	KL51	KL51	O1/O2v2	4	2	10	13	yes	no	yes	no	no	no	ybt 14; ICEKp5	-	iuc 5	-	-	-	wzi104	aac(6')-Ib;aadA2;rmtF	R	-	-	S	qnrS1
	G18255219	PRJEB29740	ERR4784252	SAMEA6493033	India	IN	Maharashtra	IN-MH	Western	Mumbai	Hospital 5	19.076	72.8777	2016-07-13	2016	7	13	Urine	Non Invasive	71	Male	ST231	ST231	KL51	KL51	O1/O2v2	4	2	10	12	yes	no	yes	no	no	no	ybt 14; ICEKp5	-	iuc 5	-	-	-	wzi104	aac(6')-Ib;aadA2	R	-	-	S	qnrS1
	G18255220	PRJEB29740	ERR4784279	SAMEA6493035	India	IN	Maharashtra	IN-MH	Western	Mumbai	Hospital 5	19.076	72.8777	2016-09-24	2016	9	24	Blood	Invasive	86	Female	ST231	ST231	KL51	KL51	O1/O2v2	4	2	10	13	yes	no	yes	no	no	no	ybt 14; ICEKp5	-	iuc 5	-	-	-	wzi104	aac(6')-Ib;aadA2;rmtF	R	-	-	S	qnrS1
	G18255221	PRJEB29740	ERR4784283	SAMEA6493036	India	IN	Maharashtra	IN-MH	Western	Mumbai	Hospital 5	19.076	72.8777	2016-01-29	2016	1	29	Urine	Non Invasive	67	Female	ST147	ST147	KL64	KL64	O1/O2v1	1	2	8	8	yes	no	no	no	no	no	ybt 10; ICEKp4	-	-	-	-	-	wzi64	aac(6')-Ib	R	-	-	S	qnrB1
	G18255222	PRJEB29740	ERR4784287	SAMEA6493038	India	IN	Maharashtra	IN-MH	Western	Mumbai	Hospital 5	19.076	72.8777	2017-09-04	2017	9	4	Blood	Invasive	69	Female	ST147	ST147	KL64	KL64	O1/O2v1	1	2	8	8	yes	no	no	no	no	no	ybt 10; ICEKp4	-	-	-	-	-	wzi64	aac(6')-Ib	R	-	-	S	qnrB1
	G18255223	PRJEB29740	ERR4784292	SAMEA6493037	India	IN	Maharashtra	IN-MH	Western	Mumbai	Hospital 5	19.076	72.8777	2016-04-24	2016	4	24	Abcesses	Invasive	36	Female	ST469	ST469	KL139	KL_other	O3b	0	0	0	0	no	no	no	no	no	no	-	-	-	-	-	-	wzi493	-	S	-	-	S	-
	G18255224	PRJEB29740	ERR4784295	SAMEA6493041	India	IN	Maharashtra	IN-MH	Western	Mumbai	Hospital 5	19.076	72.8777	2014-06-26	2014	6	26	Urine	Non Invasive	85	Male	ST231	ST231	KL51	KL51	O1/O2v2	4	2	10	13	yes	no	yes	no	no	no	ybt 14; ICEKp5	-	iuc 5	-	-	-	wzi104	aac(6')-Ib;aadA2;rmtF	R	-	-	S	qnrS1
	G18255227	PRJEB29740	ERR4784396	SAMEA6493098	India	IN	Tamil Nadu	IN-TN	Southern	Trichy	Hospital 9	10.7905	78.7047	2017-07-05	2017	7	5	ETA	Invasive	70	Male	ST3049	ST_other	KL55	KL_other	O3/O3a	0	1	7	9	no	no	no	no	no	no	-	-	-	-	-	-	wzi56	aac(3)-IIa;aac(6')-Ib'	R	-	-	S	qnrB1
	G18255228	PRJEB29740	ERR4784400	SAMEA6493102	India	IN	Tamil Nadu	IN-TN	Southern	Trichy	Hospital 9	10.7905	78.7047	2017-04-14	2017	4	14	Pus	Non Invasive	46	Female	ST147	ST147	KL64	KL64	O1/O2v1	1	1	8	12	yes	no	no	no	no	no	ybt 16; ICEKp12	-	-	-	-	-	wzi64	aac(6')-Ib;rmtF;strA;strB	R	-	-	S	qnrS1
	G18255232	PRJEB29740	ERR4784257	SAMEA6493040	India	IN	Karnataka	IN-KA	Southern	Bangalore	Hospital 16	12.9716	77.5946	2017-11-21	2017	11	21	Blood	Invasive	14	Male	ST437	ST437	KL36	KL36	O4	1	2	8	9	yes	no	no	no	no	no	ybt 9; ICEKp3	-	-	-	-	-	wzi109	rmtB	R	-	-	S	-
	G18255233	PRJEB29740	ERR4784404	SAMEA6493101	India	IN	Karnataka	IN-KA	Southern	Bangalore	Hospital 16	12.9716	77.5946	2017-11-14	2017	11	14	Blood	Invasive	3m	Male	ST323	ST_other	KL21	KL_other	O3b	0	1	6	6	no	no	no	no	no	no	-	-	-	-	-	-	wzi262	strA;strB	R	-	-	S	-
	G18255234	PRJEB29740	ERR4784408	SAMEA6493100	India	IN	Karnataka	IN-KA	Southern	Bangalore	Hospital 16	12.9716	77.5946	2017-12-07	2017	12	7	Blood	Invasive	8d	Female	ST437	ST437	KL36	KL36	O4	1	2	8	9	yes	no	no	no	no	no	ybt 9; ICEKp3	-	-	-	-	-	wzi109	rmtB	R	-	-	S	-
	G18255235	PRJEB29740	ERR4784363	SAMEA6493088	India	IN	Karnataka	IN-KA	Southern	Bangalore	Hospital 16	12.9716	77.5946	2017-12-07	2017	12	7	Blood	Invasive	14	Male	ST437	ST437	KL36	KL36	O4	1	2	8	9	yes	no	no	no	no	no	ybt 9; ICEKp3	-	-	-	-	-	wzi109	rmtB	R	-	-	S	-
	G18255236	PRJEB29740	ERR4784412	SAMEA6493105	India	IN	Karnataka	IN-KA	Southern	Bangalore	Hospital 16	12.9716	77.5946	2017-12-11	2017	12	11	Blood	Invasive	8d	Female	ST15	ST15	KL24	KL_other	O1/O2v1	1	1	7	9	yes	no	no	no	no	no	ybt 10; ICEKp4	-	-	-	-	-	wzi24	aac(3)-IId;aac(6')-Ib-cr;strA;strB	R	-	-	S	-
	G18255238	PRJEB29740	ERR4784371	SAMEA6493094	India	IN	Karnataka	IN-KA	Southern	Bangalore	Hospital 16	12.9716	77.5946	2017-11-25	2017	11	25	Sputum	Non Invasive	14	Male	ST437	ST437	KL36	KL36	O4	1	2	8	9	yes	no	no	no	no	no	ybt 9; ICEKp3	-	-	-	-	-	wzi109	rmtB	R	-	-	S	-
	G18255239	PRJEB29740	ERR4784375	SAMEA6493093	India	IN	Karnataka	IN-KA	Southern	Bangalore	Hospital 16	12.9716	77.5946	2017-11-19	2017	11	19	ETA	Invasive	62	Male	ST437	ST437	KL36	KL36	O4	1	2	8	9	yes	no	no	no	no	no	ybt 9; ICEKp3	-	-	-	-	-	wzi109	rmtB	R	-	-	S	-
	G18255240	PRJEB29740	ERR4784380	SAMEA6493097	India	IN	Karnataka	IN-KA	Southern	Bangalore	Hospital 16	12.9716	77.5946	2017-11-18	2017	11	18	Pus	Non Invasive	45	Female	ST437	ST437	KL36	KL36	O4	1	2	8	9	yes	no	no	no	no	no	ybt 9; ICEKp3	-	-	-	-	-	wzi109	rmtB	R	-	-	S	-
	G18255241	PRJEB29740	ERR4784385	SAMEA6493095	India	IN	Karnataka	IN-KA	Southern	Bangalore	Hospital 16	12.9716	77.5946	2017-12-02	2017	12	2	ETA	Invasive	10m	Male	ST45	ST_other	KL127	KL_other	OL101	1	2	9	17	yes	no	no	no	no	no	ybt 10; ICEKp4	-	-	-	-	-	wzi101	aac(6')-Ib-cr;aadA2;rmtB;strA;strB	R	-	-	S	qnrB1
	G18255243	PRJEB29740	ERR4784416	SAMEA6493104	India	IN	Karnataka	IN-KA	Southern	Bangalore	Hospital 16	12.9716	77.5946	2017-11-21	2017	11	21	Urine	Non Invasive	75	Male	ST231	ST231	KL51	KL51	O1/O2v2	4	1	9	11	yes	no	yes	no	no	no	ybt 14; ICEKp5	-	iuc 5	-	-	-	wzi104	aac(6')-Ib;aadA2	R	-	-	S	qnrS1
	G18255244	PRJEB29740	ERR4784420	SAMEA6493106	India	IN	Karnataka	IN-KA	Southern	Bangalore	Hospital 16	12.9716	77.5946	2017-11-22	2017	11	22	ETA	Invasive	13	Female	ST231	ST231	KL51	KL51	O1/O2v2	4	1	9	11	yes	no	yes	no	no	no	ybt 14; ICEKp5	-	iuc 5	-	-	-	wzi104	aac(6')-Ib;aadA2	R	-	-	S	qnrS1
	G18255245	PRJEB29740	ERR4784388	SAMEA6493096	India	IN	Karnataka	IN-KA	Southern	Bangalore	Hospital 16	12.9716	77.5946	2017-11-25	2017	11	25	Urine	Non Invasive	35	Male	ST48	ST_other	KL62	KL62	O1/O2v1	1	1	6	8	yes	no	no	no	no	no	ybt 15; ICEKp11	-	-	-	-	-	wzi62	aac(3)-IIa;aadA	R	-	-	S	qnrB1
	G18255246	PRJEB29740	ERR4784424	SAMEA6493108	India	IN	Karnataka	IN-KA	Southern	Bangalore	Hospital 16	12.9716	77.5946	2019-11-25	2019	11	25	Sputum	Non Invasive	14	Male	ST1322	ST_other	KL139	KL_other	O1/O2v1	0	0	0	0	no	no	no	no	no	no	-	-	-	-	-	-	wzi372	-	S	-	-	S	-
	G18255251	PRJEB29740	ERR4784291	SAMEA6493047	India	IN	Rajasthan	IN-RJ	Northern	Jodhpur	Hospital 1	26.2389	73.0243	2017-03-08	2017	3	8	Sputum	Non Invasive	49	Male	ST14	ST14	KL2	KL2	O1/O2v1	1	2	10	18	yes	no	no	no	no	no	ybt 14; ICEKp5	-	-	-	-	-	wzi2	aac(6')-Ib-cr;aadA2;aph(3')-VI;armA;sat-2	R	-	-	S	qnrS1
	G18255252	PRJEB29740	ERR4784294	SAMEA6493051	India	IN	Rajasthan	IN-RJ	Northern	Jodhpur	Hospital 1	26.2389	73.0243	2017-03-09	2017	3	9	Urine	Non Invasive	37	Male	ST14	ST14	KL2	KL2	O1/O2v1	1	2	10	12	yes	no	no	no	no	no	ybt 14; ICEKp5	-	-	-	-	-	wzi2	aac(6')-Ib';rmtB;sat-2	R	-	-	S	-
	G18255253	PRJEB29740	ERR4784299	SAMEA6493052	India	IN	Rajasthan	IN-RJ	Northern	Jodhpur	Hospital 1	26.2389	73.0243	2017-03-09	2017	3	9	Body Fluids	Invasive	1	Male	ST14	ST14	KL2	KL2	O1/O2v1	1	2	9	15	yes	no	no	no	no	no	ybt 14; ICEKp5	-	-	-	-	-	wzi2	aac(6')-Ib-cr;aadA2;aph(3')-VI;armA;sat-2	R	-	-	S	-
	G18255255	PRJEB29740	ERR4784307	SAMEA6493053	India	IN	Rajasthan	IN-RJ	Northern	Jodhpur	Hospital 1	26.2389	73.0243	2017-03-14	2017	3	14	Catheter	Non Invasive	69	Female	ST147	ST147	KL64	KL64	O1/O2v1	0	2	8	10	no	no	no	no	no	no	-	-	-	-	-	-	wzi64	aac(6')-Ib-cr;aadA5	R	-	-	S	qnrA1
	G18255256	PRJEB29740	ERR4784311	SAMEA6493056	India	IN	Rajasthan	IN-RJ	Northern	Jodhpur	Hospital 1	26.2389	73.0243	2017-03-16	2017	3	16	Urine	Non Invasive	1	Male	ST231	ST231	KL51	KL51	O1/O2v2	4	2	9	11	yes	no	yes	no	no	no	ybt 14; ICEKp5	-	iuc 5	-	-	-	wzi104	aac(6')-Ib;aadA2	R	-	-	S	qnrS1
	G18255257	PRJEB29740	ERR4784315	SAMEA6493054	India	IN	Rajasthan	IN-RJ	Northern	Jodhpur	Hospital 1	26.2389	73.0243	2018-03-16	2018	3	16	Blood	Invasive	53	Female	ST14	ST14	KL2	KL2	O1/O2v1	1	1	6	6	yes	no	no	no	no	no	ybt 9; ICEKp3	-	-	-	-	-	wzi2	aac(6')-Ib-cr	R	-	-	S	qnrB1
	G18255258	PRJEB29740	ERR4784304	SAMEA6493059	India	IN	Rajasthan	IN-RJ	Northern	Jodhpur	Hospital 1	26.2389	73.0243	2017-05-04	2017	5	4	Urine	Non Invasive	32	Male	ST147	ST147	KL81	KL81	OL101	0	1	8	12	no	no	no	no	no	no	-	-	-	-	-	-	wzi230	aac(3)-IIa;aac(6')-Ib-cr;strA;strB	R	-	-	S	qnrB1
	G18255272	PRJEB29740	ERR4784076	SAMEA6492933	India	IN	Karnataka	IN-KA	Southern	Mangalore	Hospital 19	12.9141	74.856	2016-10-16	2016	10	16	Blood	Invasive	30	Male	ST14	ST14	KL64	KL64	O1/O2v1	4	2	10	15	yes	no	yes	no	no	no	ybt 14; ICEKp5	-	iuc 1	-	-	rmpA2_8-60%	wzi64	aac(6')-Ib-cr;aadA2;armA;sat-2	R	-	-	S	-
	G18255273	PRJEB29740	ERR4784081	SAMEA6492940	India	IN	Karnataka	IN-KA	Southern	Mangalore	Hospital 19	12.9141	74.856	2016-10-09	2016	10	9	Pus	Non Invasive	61	Male	ST14	ST14	KL64	KL64	O1/O2v1	4	1	9	14	yes	no	yes	no	no	no	ybt 14; ICEKp5	-	iuc 1	-	-	rmpA2_8-60%	wzi64	aac(6')-Ib-cr;aadA2;armA;sat-2	R	-	-	S	-
	G18255274	PRJEB29740	ERR4784085	SAMEA6492936	India	IN	Karnataka	IN-KA	Southern	Mangalore	Hospital 19	12.9141	74.856	2016-10-16	2016	10	16	Pus	Non Invasive	48	Male	ST395	ST395	KL64	KL64	O1/O2v1	1	1	9	17	yes	no	no	no	no	no	ybt 16; ICEKp12	-	-	-	-	-	wzi64	aac(3)-IId;aac(6')-Ib';aadA2;aph(3')-VI;armA	R	-	-	S	qnrB1;qnrS1
	G18255275	PRJEB29740	ERR4784061	SAMEA6492934	India	IN	Karnataka	IN-KA	Southern	Mangalore	Hospital 19	12.9141	74.856	2016-11-16	2016	11	16	ETA	Invasive	70	Male	ST25	ST_other	KL2	KL2	O1/O2v2	1	1	9	14	yes	no	no	no	no	no	ybt 14; ICEKp5	-	-	-	-	-	wzi72	aac(3)-IIa;aac(6')-Ib-cr;aph3-Ia;strA;strB	R	-	-	S	qnrB1
	G18255276	PRJEB29740	ERR4784089	SAMEA6492938	India	IN	Karnataka	IN-KA	Southern	Mangalore	Hospital 19	12.9141	74.856	2016-11-18	2016	11	18	ETA	Invasive	41	Male	ST395	ST395	KL64	KL64	O1/O2v1	1	1	9	17	yes	no	no	no	no	no	ybt 16; ICEKp12	-	-	-	-	-	wzi64	aac(3)-IId;aac(6')-Ib';aadA2;aph(3')-VI;armA	R	-	-	S	qnrB1;qnrS1
	G18255277	PRJEB29740	ERR4784093	SAMEA6492935	India	IN	Karnataka	IN-KA	Southern	Mangalore	Hospital 19	12.9141	74.856	2016-11-20	2016	11	20	Urine	Non Invasive	61	Female	ST1958	ST_other	KL110	KL_other	O1/O2v1	0	0	0	0	no	no	no	no	no	no	-	-	-	-	-	-	wzi89	-	S	-	-	S	-
	G18255278	PRJEB29740	ERR4784097	SAMEA6492937	India	IN	Karnataka	IN-KA	Southern	Mangalore	Hospital 19	12.9141	74.856	2016-11-17	2016	11	17	ETA	Invasive	60	Male	ST14	ST14	KL64	KL64	O1/O2v1	4	2	10	16	yes	no	yes	no	no	no	ybt 14; ICEKp5	-	iuc 1	-	-	rmpA2_8-60%	wzi64	aac(6')-Ib-cr;aadA2;armA;sat-2	R	-	-	S	-
	G18255279	PRJEB29740	ERR4784101	SAMEA6492939	India	IN	Karnataka	IN-KA	Southern	Mangalore	Hospital 19	12.9141	74.856	2016-11-22	2016	11	22	Urine	Non Invasive	19	Male	ST14	ST14	KL2	KL2	O1/O2v1	1	2	11	28	yes	no	no	no	no	no	ybt 14; ICEKp5	-	-	-	-	-	wzi2	aac(3)-IId;aac(6')-Ib-cr;aadA;aadA2;aph(3')-VI;armA;sat-2;strA;strB	R	-	-	S	qnrB1
	G18255280	PRJEB29740	ERR4784065	SAMEA6492943	India	IN	Karnataka	IN-KA	Southern	Mangalore	Hospital 19	12.9141	74.856	2016-12-04	2016	12	4	Blood	Invasive	35	Male	ST17	ST_other	KL23	KL_other	O1/O2v2	1	1	7	8	yes	no	no	no	no	no	ybt 9; ICEKp3	-	-	-	-	-	wzi82	strA;strB	R	-	-	S	qnrS1
	G18255281	PRJEB29740	ERR4784105	SAMEA6492944	India	IN	Karnataka	IN-KA	Southern	Mangalore	Hospital 19	12.9141	74.856	2016-12-21	2016	12	21	Urine	Non Invasive	41	Male	ST14	ST14	KL2	KL2	O1/O2v1	1	2	11	28	yes	no	no	no	no	no	ybt 14; ICEKp5	-	-	-	-	-	wzi2	aac(3)-IId;aac(6')-Ib';aadA;aadA2;aph(3')-VI;armA;sat-2;strA;strB	R	-	-	S	qnrB1
	G18255282	PRJEB29740	ERR4784069	SAMEA6492942	India	IN	Karnataka	IN-KA	Southern	Mangalore	Hospital 19	12.9141	74.856	2016-12-21	2016	12	21	Urine	Non Invasive	65	Male	ST231	ST231	KL51	KL51	O1/O2v2	4	2	9	9	yes	no	yes	no	no	no	ybt 14; ICEKp5	-	iuc 5	-	-	-	wzi104	aadA2	R	-	-	S	-
	G18255283	PRJEB29740	ERR4784073	SAMEA6492945	India	IN	Karnataka	IN-KA	Southern	Mangalore	Hospital 19	12.9141	74.856	2016-12-20	2016	12	20	ETA	Invasive	40	Male	ST231	ST231	KL51	KL51	O1/O2v2	4	3	7	5	yes	no	yes	no	no	no	ybt 14; ICEKp5	-	iuc 5	-	-	-	wzi104	aadA2	R	-	MgrB-87%	R	-
	G18255284	PRJEB29740	ERR4784107	SAMEA6492941	India	IN	Karnataka	IN-KA	Southern	Mangalore	Hospital 19	12.9141	74.856	2016-12-27	2016	12	27	Urine	Non Invasive	45	Male	ST14	ST14	KL2	KL2	O1/O2v1	1	2	11	28	yes	no	no	no	no	no	ybt 14; ICEKp5	-	-	-	-	-	wzi2	aac(3)-IId;aac(6')-Ib-cr;aadA;aadA2;aph(3')-VI;armA;sat-2;strA;strB	R	-	-	S	qnrB1
	G18255285	PRJEB29740	ERR4784077	SAMEA6492946	India	IN	Karnataka	IN-KA	Southern	Mangalore	Hospital 19	12.9141	74.856	2016-12-27	2016	12	27	ETA	Invasive	24	Female	ST14	ST14	KL64	KL64	O1/O2v1	4	2	10	15	yes	no	yes	no	no	no	ybt 14; ICEKp5	-	iuc 1	-	-	rmpA2_8-60%	wzi64	aac(6')-Ib-cr;aadA2;armA;sat-2	R	-	-	S	-
	G18255286	PRJEB29740	ERR4784278	SAMEA6493048	India	IN	Kerala	IN-KL	Southern	Kerala	Hospital 23	11.2588	75.7804	2017-08-07	2017	8	7	Blood	Invasive	50	Male	ST2096	ST2096	KL64	KL64	O1/O2v1	1	2	5	5	yes	no	no	no	no	no	ybt 14; ICEKp5	-	-	-	-	-	wzi64	aac(6')-Ib-cr;sat-2	R	-	-	S	-
	G18255287	PRJEB29740	ERR4784282	SAMEA6493045	India	IN	Kerala	IN-KL	Southern	Kerala	Hospital 23	11.2588	75.7804	2015-04-29	2015	4	29	Blood	Invasive	52	Male	ST231	ST231	KL51	KL51	O1/O2v2	1	3	6	4	yes	no	no	no	no	no	ybt 14; ICEKp5	-	-	-	-	-	wzi104	aac(6')-Ib	R	-	MgrB-0%	R	-
	G18255288	PRJEB29740	ERR4784286	SAMEA6493013	India	IN	Kerala	IN-KL	Southern	Kerala	Hospital 23	11.2588	75.7804	2016-11-17	2016	11	17	Blood	Invasive	75	Male	ST2096	ST2096	KL64	KL64	O1/O2v1	1	2	5	5	yes	no	no	no	no	no	ybt 14; ICEKp5	-	-	-	-	-	wzi64	aac(6')-Ib-cr;sat-2	R	-	-	S	-
	G18255495	PRJEB29740	ERR4784266	SAMEA6493028	India	IN	Maharashtra	IN-MH	Western	Mumbai	Hospital 5	19.076	72.8777	2016-07-27	2016	7	27	Catheter	Non Invasive	71	Female	ST231	ST231	KL51	KL51	O1/O2v2	4	2	10	13	yes	no	yes	no	no	no	ybt 14; ICEKp5	-	iuc 5	-	-	-	wzi104	aac(6')-Ib;aadA2;rmtF	R	-	-	S	qnrS1
	G18255500	PRJEB29740	ERR4784983	SAMEA6507589	India	IN	Maharashtra	IN-MH	Western	Mumbai	Hospital 5	19.076	72.8777	2017-01-02	2017	1	2	BAL	Invasive	63	Female	ST14	ST14	KL2	KL2	O1/O2v1	1	2	10	22	yes	no	no	no	no	no	ybt 14; ICEKp5	-	-	-	-	-	wzi2	aac(3)-IId;aac(6')-Ib-cr;aadA2;rmtB;strA;strB	R	-	-	S	-
	G18255503	PRJEB29740	ERR4785011	SAMEA6507383	India	IN	Maharashtra	IN-MH	Western	Mumbai	Hospital 5	19.076	72.8777	2017-01-10	2017	1	10	Blood	Invasive	88	Female	ST231	ST231	unknown (KL51)	KL_other	O1/O2v2	4	2	10	12	yes	no	yes	no	no	no	ybt 14; ICEKp5	-	iuc 5 (truncated)	-	-	-	-	aac(6')-Ib;aadA2	R	-	-	S	qnrS1
	G18255505	PRJEB29740	ERR4784829	SAMEA6507273	India	IN	Maharashtra	IN-MH	Western	Mumbai	Hospital 5	19.076	72.8777	2016-06-26	2016	6	26	Abcesses	Invasive	53	Female	ST231	ST231	KL51	KL51	O1/O2v2	4	2	9	9	yes	no	yes	no	no	no	ybt 14; ICEKp5	-	iuc 5 (truncated)	-	-	-	wzi104	aadA2	R	-	-	S	qnrS1
	G18255509	PRJEB29740	ERR4784762	SAMEA6507277	India	IN	Maharashtra	IN-MH	Western	Mumbai	Hospital 5	19.076	72.8777	2016-02-21	2016	2	21	Blood	Invasive	63	Male	ST14	ST14	KL2	KL2	O1/O2v1	1	2	7	8	yes	no	no	no	no	no	ybt 14; ICEKp5	-	-	-	-	-	wzi2	aac(6')-Ib-cr;sat-2	R	-	-	S	-
	G18255510	PRJEB29740	ERR4784417	SAMEA6507296	India	IN	Maharashtra	IN-MH	Western	Mumbai	Hospital 5	19.076	72.8777	2017-09-23	2017	9	23	Blood	Invasive	50	Male	ST2096	ST2096	KL64	KL64	O1/O2v1	4	2	10	17	yes	no	yes	no	no	no	ybt 14; ICEKp5	-	iuc 1	-	-	rmpA2_8-60%	wzi64	aac(6')-Ib-cr;aadA2;armA;sat-2	R	-	-	S	-
	G18255511	PRJEB29740	ERR4784832	SAMEA6507274	India	IN	Maharashtra	IN-MH	Western	Mumbai	Hospital 5	19.076	72.8777	2016-10-11	2016	10	11	Blood	Invasive	76	Female	ST231	ST231	KL51	KL51	O1/O2v2	4	2	10	13	yes	no	yes	no	no	no	ybt 14; ICEKp5	-	iuc 5	-	-	-	wzi104	aac(6')-Ib;aadA2;rmtF	R	-	-	S	qnrS1
	G18255512	PRJEB29740	ERR4784757	SAMEA6507275	India	IN	Maharashtra	IN-MH	Western	Mumbai	Hospital 5	19.076	72.8777	2016-11-10	2016	11	10	Pus	Non Invasive	53	Male	ST231	ST231	KL51	KL51	O1/O2v2	4	2	9	12	yes	no	yes	no	no	no	ybt 14; ICEKp5	-	iuc 5	-	-	-	wzi104	aac(6')-Ib;aadA2	R	-	-	S	qnrS1
	G18255513	PRJEB29740	ERR4784753	SAMEA6507279	India	IN	Maharashtra	IN-MH	Western	Mumbai	Hospital 5	19.076	72.8777	2016-12-27	2016	12	27	Blood	Invasive	71	Female	ST395	ST395	KL64	KL64	O1/O2v1	1	2	9	15	yes	no	no	no	no	no	ybt 16; ICEKp12	-	-	-	-	-	wzi64	aac(6')-Ib-cr;aadA2;rmtB	R	-	-	S	qnrS1
	G18255514	PRJEB29740	ERR4784840	SAMEA6507278	India	IN	Maharashtra	IN-MH	Western	Mumbai	Hospital 5	19.076	72.8777	2016-11-27	2016	11	27	Tissue	Invasive	75	Male	ST231	ST231	KL51	KL51	O1/O2v2	4	2	9	12	yes	no	yes	no	no	no	ybt 14; ICEKp5	-	iuc 5	-	-	-	wzi104	aac(6')-Ib;aadA2;rmtF	R	-	-	S	qnrS1
	G18255515	PRJEB29740	ERR4784761	SAMEA6507276	India	IN	Maharashtra	IN-MH	Western	Mumbai	Hospital 5	19.076	72.8777	2016-12-24	2016	12	24	Urine	Non Invasive	79	Female	ST45	ST_other	KL62	KL62	O1/O2v1	1	2	11	21	yes	no	no	no	no	no	ybt 10; ICEKp4	-	-	-	-	-	wzi149	aac(6')-Ib-cr;aadA;aph3-Ia;armA;strA;strB	R	-	-	S	qnrB1
	G18255516	PRJEB29740	ERR4784842	SAMEA6507280	India	IN	Maharashtra	IN-MH	Western	Mumbai	Hospital 5	19.076	72.8777	2016-12-04	2016	12	4	Wound	Invasive	64	Male	ST1309	ST_other	KL183	KL_other	OL103	0	2	8	12	no	no	no	no	no	no	-	-	-	-	-	-	-	aac(3)-IIa;aac(6')-Ib-cr;strA;strB	R	-	-	S	qnrB1
	G18255517	PRJEB29740	ERR4784837	SAMEA6507300	India	IN	Maharashtra	IN-MH	Western	Mumbai	Hospital 5	19.076	72.8777	2016-12-07	2016	12	7	Blood	Invasive	71	Female	ST16	ST16	KL81	KL81	OL101	1	2	9	18	yes	no	no	no	no	no	ybt 16; ICEKp12	-	-	-	-	-	wzi230	aac(3)-IIa;aac(6')-Ib-cr;aadA2;rmtB;strA;strB	R	-	-	S	qnrS1
	G18255518	PRJEB29740	ERR4784821	SAMEA6507269	India	IN	Maharashtra	IN-MH	Western	Mumbai	Hospital 5	19.076	72.8777	2016-12-24	2016	12	24	Urine	Non Invasive	26	Female	ST2096	ST2096	KL64	KL64	O1/O2v1	4	2	10	17	yes	no	yes	no	no	no	ybt 14; ICEKp5	-	iuc 1	-	-	rmpA2_8-60%	wzi64	aac(6')-Ib-cr;aadA2;armA;sat-2	R	-	-	S	-
	G18255519	PRJEB29740	ERR4784808	SAMEA6507266	India	IN	Maharashtra	IN-MH	Western	Mumbai	Hospital 5	19.076	72.8777	2016-02-12	2016	2	12	Urine	Non Invasive	75	Female	ST147	ST147	KL64	KL64	O1/O2v1	1	2	8	8	yes	no	no	no	no	no	ybt 10; ICEKp4	-	-	-	-	-	wzi64	aac(6')-Ib	R	-	-	S	qnrB1
	G18255520	PRJEB29740	ERR4784421	SAMEA6507298	India	IN	Maharashtra	IN-MH	Western	Mumbai	Hospital 5	19.076	72.8777	2017-07-10	2017	7	10	Blood	Invasive	84	Male	ST231	ST231	KL51	KL51	O1/O2v2	4	2	10	12	yes	no	yes	no	no	no	ybt 14; ICEKp5	-	iuc 5	-	-	-	wzi104	aac(6')-Ib;aadA2	R	-	-	S	qnrS1
	G18255521	PRJEB29740	ERR4784847	SAMEA6507282	India	IN	Maharashtra	IN-MH	Western	Mumbai	Hospital 5	19.076	72.8777	2017-10-17	2017	10	17	Blood	Invasive	84	Male	ST231	ST231	KL51	KL51	O1/O2v2	4	2	10	13	yes	no	yes	no	no	no	ybt 14; ICEKp5	-	iuc 5	-	-	-	wzi104	aac(6')-Ib;aadA2;rmtF	R	-	-	S	qnrS1
	G18255522	PRJEB29740	ERR4784800	SAMEA6507264	India	IN	Maharashtra	IN-MH	Western	Mumbai	Hospital 5	19.076	72.8777	2017-11-01	2017	11	1	Blood	Invasive	90	Male	ST395	ST395	KL64	KL64	O1/O2v1	1	2	4	5	yes	no	no	no	no	no	ybt 16; ICEKp12	-	-	-	-	-	wzi64	aac(3)-IId	R	-	-	S	qnrB1;qnrS1
	G18255523	PRJEB29740	ERR4784705	SAMEA6507239	India	IN	Maharashtra	IN-MH	Western	Mumbai	Hospital 5	19.076	72.8777	2016-04-19	2016	4	19	Urine	Non Invasive	78	Female	ST147	ST147	KL64	KL64	O1/O2v1	1	2	8	8	yes	no	no	no	no	no	ybt 10; ICEKp4	-	-	-	-	-	wzi64	aac(6')-Ib	R	-	-	S	qnrB1
	G18255524	PRJEB29740	ERR4784741	SAMEA6507247	India	IN	Maharashtra	IN-MH	Western	Mumbai	Hospital 5	19.076	72.8777	2016-03-05	2016	3	5	Urine	Non Invasive	78	Male	ST147	ST147	KL64	KL64	O1/O2v1	1	2	8	8	yes	no	no	no	no	no	ybt 10; ICEKp4	-	-	-	-	-	wzi64	aac(6')-Ib	R	-	-	S	qnrB1
	G18255525	PRJEB29740	ERR4784735	SAMEA6507248	India	IN	Maharashtra	IN-MH	Western	Mumbai	Hospital 5	19.076	72.8777	2014-09-29	2014	9	29	Urine	Non Invasive	67	Female	ST147	ST147	KL64	KL64	O1/O2v1	1	1	7	7	yes	no	no	no	no	no	ybt 10; ICEKp4	-	-	-	-	-	wzi64	aac(6')-Ib	R	-	-	S	qnrB1
	G18255526	PRJEB29740	ERR4784709	SAMEA6507238	India	IN	Maharashtra	IN-MH	Western	Mumbai	Hospital 5	19.076	72.8777	2014-04-01	2014	4	1	ETA	Invasive	58	Male	ST147	ST147	KL64	KL64	O1/O2v1	1	2	8	9	yes	no	no	no	no	no	ybt 10; ICEKp4	-	-	-	-	-	wzi64	aac(6')-Ib;rmtF	R	-	-	S	qnrB1
	G18255527	PRJEB29740	ERR4784713	SAMEA6507237	India	IN	Maharashtra	IN-MH	Western	Mumbai	Hospital 5	19.076	72.8777	2014-06-06	2014	6	6	Urine	Non Invasive	92	Male	ST147	ST147	KL64	KL64	O1/O2v1	1	1	7	7	yes	no	no	no	no	no	ybt 10; ICEKp4	-	-	-	-	-	wzi64	aac(6')-Ib	R	-	-	S	qnrB1
	G18255528	PRJEB29740	ERR4784717	SAMEA6507241	India	IN	Maharashtra	IN-MH	Western	Mumbai	Hospital 5	19.076	72.8777	2014-06-26	2014	6	26	ETA	Invasive	53	Male	ST147	ST147	KL64	KL64	O1/O2v1	1	2	8	8	yes	no	no	no	no	no	ybt 10; ICEKp4	-	-	-	-	-	wzi64	aac(6')-Ib	R	-	-	S	qnrB1
	G18255529	PRJEB29740	ERR4784750	SAMEA6507250	India	IN	Maharashtra	IN-MH	Western	Mumbai	Hospital 5	19.076	72.8777	2014-04-10	2014	4	10	Tissue	Invasive	89	Male	ST231	ST231	KL51	KL51	O1/O2v2	4	2	10	13	yes	no	yes	no	no	no	ybt 14; ICEKp5	-	iuc 5	-	-	-	wzi104	aac(6')-Ib;aadA2;rmtF	R	-	-	S	qnrS1
	G18255530	PRJEB29740	ERR4784755	SAMEA6507252	India	IN	Maharashtra	IN-MH	Western	Mumbai	Hospital 5	19.076	72.8777	2015-09-23	2015	9	23	Urine	Non Invasive	63	Male	ST231	ST231	KL51	KL51	O1/O2v2	4	2	10	12	yes	no	yes	no	no	no	ybt 14; ICEKp5	-	iuc 5	-	-	-	wzi104	aac(6')-Ib;aadA2	R	-	-	S	qnrS1
	G18255533	PRJEB29740	ERR4784767	SAMEA6507255	India	IN	Maharashtra	IN-MH	Western	Mumbai	Hospital 5	19.076	72.8777	2014-11-04	2014	11	4	Blood	Invasive	90	Female	ST469	ST469	KL139	KL_other	O3b	0	0	0	0	no	no	no	no	no	no	-	-	-	-	-	-	wzi493	-	S	-	-	S	-
	G18255534	PRJEB29740	ERR4784771	SAMEA6507260	India	IN	Maharashtra	IN-MH	Western	Mumbai	Hospital 5	19.076	72.8777	2014-05-29	2014	5	29	Sputum	Non Invasive	60	Male	ST16	ST16	KL51	KL51	O3b	1	1	10	13	yes	no	no	no	no	no	ybt 9; ICEKp3	-	-	-	-	-	wzi50	aac(6')-Ib;aadA2;rmtF	R	-	-	S	-
	G18255535	PRJEB29740	ERR4784775	SAMEA6507258	India	IN	Maharashtra	IN-MH	Western	Mumbai	Hospital 5	19.076	72.8777	2014-04-01	2014	4	1	Tissue	Invasive	35	Female	ST2096	ST2096	KL64	KL64	O1/O2v1	4	1	9	16	yes	no	yes	no	no	no	ybt 14; ICEKp5	-	iuc 1	-	-	rmpA2_8-60%	wzi64	aac(6')-Ib-cr;aadA2;armA;sat-2	R	-	-	S	-
	G18255536	PRJEB29740	ERR4784779	SAMEA6507257	India	IN	Maharashtra	IN-MH	Western	Mumbai	Hospital 5	19.076	72.8777	2014-05-29	2014	5	29	Pus	Non Invasive	35	Female	ST2096	ST2096	KL64	KL64	O1/O2v1	4	3	11	26	yes	no	yes	no	no	no	ybt 14; ICEKp5	-	iuc 1	-	-	rmpA2_8-60%	wzi64	aac(3)-IIa;aac(6')-Ib-cr;aadA2;armA;rmtB;sat-2;strA;strB	R	-	MgrB-51%	R	qnrB1
	G18255537	PRJEB29740	ERR4784783	SAMEA6507259	India	IN	Maharashtra	IN-MH	Western	Mumbai	Hospital 5	19.076	72.8777	2014-04-01	2014	4	1	Sputum	Non Invasive	77	Male	ST395	ST395	KL64	KL64	O1/O2v1	1	2	9	12	yes	no	no	no	no	no	ybt 16; ICEKp12	-	-	-	-	-	wzi64	aadA2;rmtB	R	-	-	S	qnrS1
	G18255539	PRJEB29740	ERR4784792	SAMEA6507262	India	IN	Maharashtra	IN-MH	Western	Mumbai	Hospital 5	19.076	72.8777	2014-05-29	2014	5	29	Sputum	Non Invasive	63	Female	ST16	ST16	KL51	KL51	O3b	1	2	11	11	yes	no	no	no	no	no	ybt 9; ICEKp3	-	-	-	-	-	wzi50	aac(6')-Ib;rmtF	R	-	-	S	-
	G18255540	PRJEB29740	ERR4784721	SAMEA6507242	India	IN	Maharashtra	IN-MH	Western	Mumbai	Hospital 5	19.076	72.8777	2014-01-15	2014	1	15	Sputum	Non Invasive	84	Male	ST395	ST395	KL64	KL64	O1/O2v1	1	2	9	12	yes	no	no	no	no	no	ybt 16; ICEKp12	-	-	-	-	-	wzi64	aadA2;rmtB	R	-	-	S	qnrS1
	G18255541	PRJEB29740	ERR4784725	SAMEA6507240	India	IN	Maharashtra	IN-MH	Western	Mumbai	Hospital 5	19.076	72.8777	2014-01-15	2014	1	15	Pus	Non Invasive	52	Male	ST395	ST395	KL64	KL64	O1/O2v1	1	2	4	5	yes	no	no	no	no	no	ybt 16; ICEKp12	-	-	-	-	-	wzi64	aac(3)-IId	R	-	-	S	qnrB1;qnrS1
	G18255542	PRJEB29740	ERR4784726	SAMEA6507244	India	IN	Maharashtra	IN-MH	Western	Mumbai	Hospital 5	19.076	72.8777	2014-05-29	2014	5	29	Pus	Non Invasive	47	Male	ST2096	ST2096	KL64	KL64	O1/O2v1	4	2	10	17	yes	no	yes	no	no	no	ybt 14; ICEKp5	-	iuc 1	-	-	rmpA2_8-60%	wzi64	aac(6')-Ib-cr;aadA2;armA;sat-2	R	-	-	S	-
	G18255543	PRJEB29740	ERR4784875	SAMEA6507297	India	IN	Maharashtra	IN-MH	Western	Mumbai	Hospital 5	19.076	72.8777	2014-04-01	2014	4	1	Urine	Non Invasive	55	Male	ST16	ST16	KL51	KL51	O3b	1	2	7	7	yes	no	no	no	no	no	ybt 9; ICEKp3	-	-	-	-	-	wzi50	aac(6')-Ib;rmtF	R	-	-	S	-
	G18255544	PRJEB29740	ERR4784816	SAMEA6507267	India	IN	Maharashtra	IN-MH	Western	Mumbai	Hospital 5	19.076	72.8777	2014-01-21	2014	1	21	Abcesses	Invasive	52	Male	ST469	ST469	KL139	KL_other	O3b	0	0	0	0	no	no	no	no	no	no	-	-	-	-	-	-	wzi493	-	S	-	-	S	-
	G18255545	PRJEB29740	ERR4784769	SAMEA6507283	India	IN	Maharashtra	IN-MH	Western	Mumbai	Hospital 5	19.076	72.8777	2014-03-27	2014	3	27	Blood	Invasive	70	Female	ST395	ST395	KL64	KL64	O1/O2v1	1	2	9	12	yes	no	no	no	no	no	ybt 16; ICEKp12	-	-	-	-	-	wzi64	aadA2;rmtB	R	-	-	S	qnrS1
	G18255546	PRJEB29740	ERR4784850	SAMEA6507281	India	IN	Maharashtra	IN-MH	Western	Mumbai	Hospital 5	19.076	72.8777	2014-02-04	2014	2	4	Blood	Invasive	30	Male	ST231	ST231	KL51	KL51	O1/O2v2	4	2	10	12	yes	no	yes	no	no	no	ybt 14; ICEKp5	-	iuc 5	-	-	-	wzi104	aac(6')-Ib;aadA2	R	-	-	S	qnrS1
	G18255547	PRJEB29740	ERR4784803	SAMEA6507265	India	IN	Maharashtra	IN-MH	Western	Mumbai	Hospital 5	19.076	72.8777	2016-02-22	2016	2	22	Wound	Invasive	67	Female	ST147	ST147	KL64	KL64	O1/O2v1	1	2	8	9	yes	no	no	no	no	no	ybt 10; ICEKp4	-	-	-	-	-	wzi64	aac(6')-Ib;rmtF	R	-	-	S	qnrB1
	G18255548	PRJEB29740	ERR4784738	SAMEA6507254	India	IN	Maharashtra	IN-MH	Western	Mumbai	Hospital 5	19.076	72.8777	2014-04-28	2014	4	28	Pus	Non Invasive	52	Male	ST147	ST147	KL64	KL64	O1/O2v1	1	2	8	9	yes	no	no	no	no	no	ybt 10; ICEKp4	-	-	-	-	-	wzi64	aac(6')-Ib;rmtF	R	-	-	S	qnrB1
	G18255549	PRJEB29740	ERR4784733	SAMEA6507243	India	IN	Maharashtra	IN-MH	Western	Mumbai	Hospital 5	19.076	72.8777	2016-02-12	2016	2	12	Urine	Non Invasive	75	Female	ST147	ST147	KL64	KL64	O1/O2v1	1	2	8	8	yes	no	no	no	no	no	ybt 10; ICEKp4	-	-	-	-	-	wzi64	aac(6')-Ib	R	-	-	S	qnrB1
	G18255550	PRJEB29740	ERR4784734	SAMEA6507246	India	IN	Maharashtra	IN-MH	Western	Mumbai	Hospital 5	19.076	72.8777	2016-02-29	2016	2	29	Blood	Invasive	76	Female	ST147	ST147	KL64	KL64	O1/O2v1	1	2	8	8	yes	no	no	no	no	no	ybt 10; ICEKp4	-	-	-	-	-	wzi64	aac(6')-Ib	R	-	-	S	qnrB1
	G18255551	PRJEB29740	ERR4784921	SAMEA6507322	India	IN	Maharashtra	IN-MH	Western	Mumbai	Hospital 5	19.076	72.8777	2017-02-08	2017	2	8	Blood	Invasive	54	Female	ST16	ST16	KL81	KL81	OL101	1	2	9	18	yes	no	no	no	no	no	ybt 16; ICEKp12	-	-	-	-	-	wzi230	aac(3)-IIa;aac(6')-Ib-cr;aadA2;rmtB;strA;strB	R	-	-	S	qnrS1
	G18255552	PRJEB29740	ERR4784922	SAMEA6507323	India	IN	Maharashtra	IN-MH	Western	Mumbai	Hospital 5	19.076	72.8777	2017-02-09	2017	2	9	Blood	Invasive	26	Female	ST14	ST14	KL2	KL2	O1/O2v1	1	2	7	8	yes	no	no	no	no	no	ybt 14; ICEKp5	-	-	-	-	-	wzi2	aac(6')-Ib-cr;sat-2	R	-	-	S	-
	G18255553	PRJEB29740	ERR4784472	SAMEA6507324	India	IN	Maharashtra	IN-MH	Western	Mumbai	Hospital 5	19.076	72.8777	2017-05-09	2017	5	9	Catheter	Non Invasive	72	Male	ST231	ST231	KL51	KL51	O1/O2v2	4	2	10	12	yes	no	yes	no	no	no	ybt 14; ICEKp5	-	iuc 5 (truncated)	-	-	-	wzi104	aadA2;rmtF	R	-	-	S	qnrS1
	G18255554	PRJEB29740	ERR4785052	SAMEA6507606	India	IN	Maharashtra	IN-MH	Western	Mumbai	Hospital 5	19.076	72.8777	2017-01-08	2017	1	8	Urine	Non Invasive	65	Male	ST231	ST231	KL51	KL51	O1/O2v2	1	2	11	15	yes	no	no	no	no	no	ybt 14; ICEKp5	-	-	-	-	-	wzi104	aac(6')-Ib;aadA;aph3-Ia;rmtF	R	-	-	S	qnrA1
	G18255555	PRJEB29740	ERR4785057	SAMEA6507612	India	IN	Maharashtra	IN-MH	Western	Mumbai	Hospital 5	19.076	72.8777	2017-05-03	2017	5	3	Sputum	Non Invasive	62	Male	ST231	ST231	KL51	KL51	O1/O2v2	4	2	10	12	yes	no	yes	no	no	no	ybt 14; ICEKp5	-	iuc 5 (truncated)	-	-	-	wzi104	aac(6')-Ib;aadA2	R	-	-	S	qnrS1
	G18255556	PRJEB29740	ERR4784468	SAMEA6507314	India	IN	Maharashtra	IN-MH	Western	Mumbai	Hospital 5	19.076	72.8777	2017-09-29	2017	9	29	Blood	Invasive	60	Female	ST147	ST147	KL64	KL64	O1/O2v1	1	2	10	16	yes	no	no	no	no	no	ybt 10; ICEKp4	-	-	-	-	-	wzi64	aac(3)-IIa;aac(6')-Ib;aph3-Ia;rmtF;strA;strB	R	-	-	S	qnrB1
	G18255557	PRJEB29740	ERR4784913	SAMEA6507319	India	IN	Maharashtra	IN-MH	Western	Mumbai	Hospital 5	19.076	72.8777	2017-09-26	2017	9	26	Urine	Non Invasive	86	Male	ST231	ST231	KL51	KL51	O1/O2v2	4	2	10	13	yes	no	yes	no	no	no	ybt 14; ICEKp5	-	iuc 5	-	-	-	wzi104	aac(6')-Ib;aadA2;rmtF	R	-	-	S	qnrS1
	G18255558	PRJEB29740	ERR4784927	SAMEA6507325	India	IN	Maharashtra	IN-MH	Western	Mumbai	Hospital 5	19.076	72.8777	2017-10-03	2017	10	3	Blood	Invasive	32	Male	ST231	ST231	KL51	KL51	O1/O2v2	4	2	10	13	yes	no	yes	no	no	no	ybt 14; ICEKp5	-	iuc 5	-	-	-	wzi104	aac(6')-Ib;aadA2;rmtF	R	-	-	S	qnrS1
	G18255559	PRJEB29740	ERR4784904	SAMEA6507317	India	IN	Maharashtra	IN-MH	Western	Mumbai	Hospital 5	19.076	72.8777	2017-07-30	2017	7	30	Body Fluids	Invasive	71	Male	ST1248	ST_other	KL27	KL_other	O1/O2v2	1	2	6	10	yes	no	no	no	no	no	ybt 0; ICEKp5	-	-	-	-	-	wzi27	aac(3)-IId;aac(6')-Ib';aadA;aph(3')-VI	R	-	-	S	qnrB1;qnrS1
	G18255561	PRJEB29740	ERR4784896	SAMEA6507316	India	IN	Maharashtra	IN-MH	Western	Mumbai	Hospital 5	19.076	72.8777	2017-04-22	2017	4	22	Blood	Invasive	69	Male	ST147	ST147	KL64	KL64	O1/O2v1	1	2	9	10	yes	no	no	no	no	no	ybt 10; ICEKp4	-	-	-	-	-	wzi64	aac(6')-Ib;rmtF;strB	R	-	-	S	-
	G18255562	PRJEB29740	ERR4784901	SAMEA6507318	India	IN	Maharashtra	IN-MH	Western	Mumbai	Hospital 5	19.076	72.8777	2017-10-11	2017	10	11	Blood	Invasive	76	Female	ST231	ST231	KL51	KL51	O1/O2v2	4	2	9	10	yes	no	yes	no	no	no	ybt 14; ICEKp5	-	iuc 5	-	-	-	wzi104	aac(6')-Ib;aadA2;rmtF	R	-	-	S	-
	G18255564	PRJEB29740	ERR4784892	SAMEA6507315	India	IN	Maharashtra	IN-MH	Western	Mumbai	Hospital 5	19.076	72.8777	2017-06-05	2017	6	5	Urine	Non Invasive	87	Female	ST231	ST231	KL51	KL51	O1/O2v2	4	2	10	13	yes	no	yes	no	no	no	ybt 14; ICEKp5	-	iuc 5	-	-	-	wzi104	aac(6')-Ib;aadA2;rmtF	R	-	-	S	qnrS1
	G18255565	PRJEB29740	ERR4785023	SAMEA6507599	India	IN	Maharashtra	IN-MH	Western	Mumbai	Hospital 5	19.076	72.8777	2017-04-16	2017	4	16	Body Fluids	Invasive	67	Female	ST231	ST231	KL51	KL51	O1/O2v2	4	2	10	13	yes	no	yes	no	no	no	ybt 14; ICEKp5	-	iuc 5 (truncated)	-	-	-	wzi104	aac(6')-Ib;aadA2;rmtF	R	-	-	S	qnrS1
	G18255566	PRJEB29740	ERR4785037	SAMEA6507602	India	IN	Maharashtra	IN-MH	Western	Mumbai	Hospital 5	19.076	72.8777	2017-08-04	2017	8	4	Pus	Non Invasive	41	Male	ST1248	ST_other	KL27	KL_other	O1/O2v2	1	2	6	10	yes	no	no	no	no	no	ybt 0; ICEKp5	-	-	-	-	-	wzi27	aac(3)-IId;aac(6')-Ib';aadA;aph(3')-VI	R	-	-	S	qnrB1;qnrS1
	G18255567	PRJEB29740	ERR4785031	SAMEA6507603	India	IN	Maharashtra	IN-MH	Western	Mumbai	Hospital 5	19.076	72.8777	2017-11-10	2017	11	10	Pus	Non Invasive	53	Male	ST231	ST231	KL51	KL51	O1/O2v2	4	2	9	12	yes	no	yes	no	no	no	ybt 14; ICEKp5	-	iuc 5	-	-	-	wzi104	aac(6')-Ib;aadA2	R	-	-	S	qnrS1
	G18255568	PRJEB29740	ERR4785028	SAMEA6507601	India	IN	Maharashtra	IN-MH	Western	Mumbai	Hospital 5	19.076	72.8777	2017-04-09	2017	4	9	Catheter	Non Invasive	61	Male	ST16	ST16	KL81	KL81	OL101	1	2	9	18	yes	no	no	no	no	no	ybt 16; ICEKp12	-	-	-	-	-	wzi230	aac(3)-IIa;aac(6')-Ib-cr;aadA2;rmtB;strA;strB	R	-	-	S	qnrS1
	G18255569	PRJEB29740	ERR4785041	SAMEA6507604	India	IN	Maharashtra	IN-MH	Western	Mumbai	Hospital 5	19.076	72.8777	2017-01-13	2017	1	13	Blood	Invasive	73	Female	ST16	ST16	KL48	KL_other	O1/O2v1	0	2	11	14	no	no	no	no	no	no	-	-	-	-	-	-	wzi151	aac(6')-Ib;aadA2;rmtF	R	-	-	S	qnrB1
	G18255570	PRJEB29740	ERR4784935	SAMEA6507327	India	IN	Maharashtra	IN-MH	Western	Mumbai	Hospital 5	19.076	72.8777	2017-02-08	2017	2	8	Body Fluids	Invasive	75	Female	ST231	ST231	KL51	KL51	O1/O2v2	1	2	7	8	yes	no	no	no	no	no	ybt 14; ICEKp5	-	-	-	-	-	wzi104	aac(6')-Ib;rmtF	R	-	-	S	qnrS1
	G18255571	PRJEB29740	ERR4785066	SAMEA6507611	India	IN	Maharashtra	IN-MH	Western	Mumbai	Hospital 5	19.076	72.8777	2017-01-11	2017	1	11	Urine	Non Invasive	61	Female	ST395	ST395	KL64	KL64	O1/O2v1	1	2	9	13	yes	no	no	no	no	no	ybt 16; ICEKp12	-	-	-	-	-	wzi64	aac(6')-Ib-cr;aadA2;rmtB	R	-	-	S	qnrB1
	G18255572	PRJEB29740	ERR4785063	SAMEA6507610	India	IN	Maharashtra	IN-MH	Western	Mumbai	Hospital 5	19.076	72.8777	2017-03-19	2017	3	19	Tissue	Invasive	20	Male	ST5603	ST_other	KL186	KL_other	O1/O2v1	0	2	7	7	no	no	no	no	no	no	-	-	-	-	-	-	wzi552	aac(6')-Ib	R	-	-	S	qnrS1
	G18255573	PRJEB29740	ERR4785045	SAMEA6507605	India	IN	Maharashtra	IN-MH	Western	Mumbai	Hospital 5	19.076	72.8777	2017-05-24	2017	5	24	Blood	Invasive	78	Male	ST147	ST147	KL64	KL64	O1/O2v1	1	2	10	15	yes	no	no	no	no	no	ybt 10; ICEKp4	-	-	-	-	-	wzi64	aac(3)-IIa;aph3-Ia;rmtF;strA;strB	R	-	-	S	qnrB1
	G18255574	PRJEB29740	ERR4785049	SAMEA6507609	India	IN	Maharashtra	IN-MH	Western	Mumbai	Hospital 5	19.076	72.8777	2017-09-08	2017	9	8	Urine	Non Invasive	67	Male	ST11	ST11	KL24	KL_other	O1/O2v1	1	2	9	16	yes	no	no	no	no	no	ybt 16; ICEKp12	-	-	-	-	-	wzi24	aac(6')-Ib;aadA2;armA;rmtF;strA;strB	R	-	-	S	qnrB1
	G18255575	PRJEB29740	ERR4785060	SAMEA6507607	India	IN	Maharashtra	IN-MH	Western	Mumbai	Hospital 5	19.076	72.8777	2017-08-23	2017	8	23	Urine	Non Invasive	80	Female	ST147	ST147	KL64	KL64	O1/O2v1	1	2	10	13	yes	no	no	no	no	no	ybt 10; ICEKp4	-	-	-	-	-	wzi64	aac(3)-IIa;aac(6')-Ib;aph3-Ia;rmtF	R	-	-	S	qnrB1
	G18255576	PRJEB29740	ERR4784433	SAMEA6507608	India	IN	Maharashtra	IN-MH	Western	Mumbai	Hospital 5	19.076	72.8777	2017-09-25	2017	9	25	Urine	Non Invasive	49	Male	ST14	ST14	KL2	KL2	O1/O2v1	1	2	9	16	yes	no	no	no	no	no	ybt 14; ICEKp5	-	-	-	-	-	wzi2	aac(6')-Ib-cr;aadA2;armA;sat-2	R	-	-	S	qnrB1
	G18255577	PRJEB29740	ERR4785071	SAMEA6507613	India	IN	Maharashtra	IN-MH	Western	Mumbai	Hospital 5	19.076	72.8777	2017-01-28	2017	1	28	Blood	Invasive	1m	Female	ST14	ST14	KL2	KL2	O1/O2v1	1	2	10	20	yes	no	no	no	no	no	ybt 14; ICEKp5	-	-	-	-	-	wzi2	aac(3)-IId;aac(6')-Ib-cr;aadA;aadA2;rmtB;sat-2	R	-	-	S	-
	G18255578	PRJEB29740	ERR4785075	SAMEA6507615	India	IN	Maharashtra	IN-MH	Western	Mumbai	Hospital 5	19.076	72.8777	2017-09-20	2017	9	20	Blood	Invasive	39	Female	ST231	ST231	KL51	KL51	O1/O2v2	4	2	10	13	yes	no	yes	no	no	no	ybt 14; ICEKp5	-	iuc 5	-	-	-	wzi104	aac(6')-Ib;aadA2;rmtF	R	-	-	S	qnrS1
	G18255579	PRJEB29740	ERR4785015	SAMEA6507598	India	IN	Maharashtra	IN-MH	Western	Mumbai	Hospital 5	19.076	72.8777	2017-09-16	2017	9	16	Urine	Non Invasive	81	Female	ST147	ST147	KL10	KL10	O3/O3a	0	2	8	11	no	no	no	no	no	no	-	-	-	-	-	-	wzi420	aac(6')-Ib-cr;aadA2;rmtB	R	-	-	S	-
	G18255580	PRJEB29740	ERR4785012	SAMEA6507597	India	IN	Maharashtra	IN-MH	Western	Mumbai	Hospital 5	19.076	72.8777	2017-09-20	2017	9	20	Blood	Invasive	49	Male	ST101	ST101	KL17	KL17	O1/O2v1	1	2	7	8	yes	no	no	no	no	no	ybt 9; ICEKp3	-	-	-	-	-	wzi137	aac(6')-Ib;rmtF;strA	R	-	-	S	-
	G18255581	PRJEB29740	ERR4785008	SAMEA6507596	India	IN	Maharashtra	IN-MH	Western	Mumbai	Hospital 5	19.076	72.8777	2017-07-13	2017	7	13	Urine	Non Invasive	84	Male	ST231	ST231	KL51	KL51	O1/O2v2	1	2	10	14	yes	no	no	no	no	no	ybt 14; ICEKp5	-	-	-	-	-	wzi104	aac(6')-Ib;aadA2;rmtF	R	-	-	S	qepA2
	G18255582	PRJEB29740	ERR4785002	SAMEA6507595	India	IN	Maharashtra	IN-MH	Western	Mumbai	Hospital 5	19.076	72.8777	2017-01-10	2017	1	10	ETA	Invasive	70	Male	ST395	ST395	KL64	KL64	O1/O2v1	1	2	9	17	yes	no	no	no	no	no	ybt 16; ICEKp12	-	-	-	-	-	wzi64	aac(3)-IId;aac(6')-Ib-cr;aadA2;rmtB	R	-	-	S	qnrB1
	G18255583	PRJEB29740	ERR4784429	SAMEA6507594	India	IN	Maharashtra	IN-MH	Western	Mumbai	Hospital 5	19.076	72.8777	2017-03-28	2017	3	28	Urine	Non Invasive	62	Male	ST14	ST14	KL2	KL2	O1/O2v1	1	3	12	25	yes	no	no	no	no	no	ybt 14; ICEKp5	-	-	-	-	-	wzi2	aac(3)-IId;aac(6')-Ib';aadA;aadA2;aph(3')-VI;armA;sat-2;strA;strB	R	-	MgrB-87%	R	-
	G18255584	PRJEB29740	ERR4784999	SAMEA6507592	India	IN	Maharashtra	IN-MH	Western	Mumbai	Hospital 5	19.076	72.8777	2017-03-23	2017	3	23	Urine	Non Invasive	66	Female	ST469	ST469	KL139	KL_other	O3b	0	0	0	0	no	no	no	no	no	no	-	-	-	-	-	-	wzi493	-	S	-	-	S	-
	G18255585	PRJEB29740	ERR4784476	SAMEA6507329	India	IN	Maharashtra	IN-MH	Western	Mumbai	Hospital 5	19.076	72.8777	2017-01-10	2017	1	10	Urine	Non Invasive	63	Male	ST11	ST11	KL15	KL_other	O4	1	2	5	5	yes	no	no	no	no	no	ybt 9; ICEKp3	-	-	-	-	-	wzi50	aac(6')-Ib;rmtF	R	-	-	S	-
	G18255586	PRJEB29740	ERR4785020	SAMEA6507600	India	IN	Maharashtra	IN-MH	Western	Mumbai	Hospital 5	19.076	72.8777	2017-08-27	2017	8	27	Blood	Invasive	72	Male	ST469	ST469	KL139	KL_other	O3b	0	0	0	0	no	no	no	no	no	no	-	-	-	-	-	-	wzi493	-	S	-	-	S	-
	G18255587	PRJEB29740	ERR4785104	SAMEA6507626	India	IN	Maharashtra	IN-MH	Western	Mumbai	Hospital 5	19.076	72.8777	2017-08-16	2017	8	16	Blood	Invasive	57	Male	ST14	ST14	KL2	KL2	O1/O2v1	1	1	6	7	yes	no	no	no	no	no	ybt 14; ICEKp5	-	-	-	-	-	wzi2	aac(6')-Ib-cr;sat-2	R	-	-	S	-
	G18255588	PRJEB29740	ERR4784449	SAMEA6507619	India	IN	Maharashtra	IN-MH	Western	Mumbai	Hospital 5	19.076	72.8777	2017-09-03	2017	9	3	Urine	Non Invasive	64	Female	ST469	ST469	KL139	KL_other	O3b	0	0	0	0	no	no	no	no	no	no	-	-	-	-	-	-	wzi493	-	S	-	-	S	-
	G18255589	PRJEB29740	ERR4785083	SAMEA6507620	India	IN	Maharashtra	IN-MH	Western	Mumbai	Hospital 5	19.076	72.8777	2017-06-23	2017	6	23	Blood	Invasive	71	Female	ST147	ST147	KL64	KL64	O1/O2v1	1	2	10	12	yes	no	no	no	no	no	ybt 10; ICEKp4	-	-	-	-	-	wzi64	aac(6')-Ib;rmtF;strB	R	-	-	S	qnrB1
	G18255592	PRJEB29740	ERR4784453	SAMEA6507623	India	IN	Maharashtra	IN-MH	Western	Mumbai	Hospital 5	19.076	72.8777	2017-09-18	2017	9	18	Blood	Invasive	38	Male	ST14	ST14	KL64	KL64	O1/O2v1	1	2	10	16	yes	no	no	no	no	no	ybt 14; ICEKp5	-	-	-	-	-	wzi64	aac(6')-Ib-cr;aadA2;armA;sat-2	R	-	-	S	-
	G18255593	PRJEB29740	ERR4785092	SAMEA6507622	India	IN	Maharashtra	IN-MH	Western	Mumbai	Hospital 5	19.076	72.8777	2017-01-08	2017	1	8	Blood	Invasive	49	Male	ST231	ST231	KL51	KL51	O1/O2v2	4	2	10	13	yes	no	yes	no	no	no	ybt 14; ICEKp5	-	iuc 5	-	-	-	wzi104	aac(6')-Ib;aadA2;rmtF	R	-	-	S	qnrS1
	G18255594	PRJEB29740	ERR4785087	SAMEA6507621	India	IN	Maharashtra	IN-MH	Western	Mumbai	Hospital 5	19.076	72.8777	2017-04-23	2017	4	23	Blood	Invasive	62	Male	ST395	ST395	KL64	KL64	O1/O2v1	1	2	2	1	yes	no	no	no	no	no	ybt 16; ICEKp12	-	-	-	-	-	wzi64	-	S	-	-	S	-
	G18255595	PRJEB29740	ERR4784445	SAMEA6507617	India	IN	Maharashtra	IN-MH	Western	Mumbai	Hospital 5	19.076	72.8777	2017-08-13	2017	8	13	Urine	Non Invasive	83	Male	ST147	ST147	KL10	KL10	O3/O3a	0	3	9	10	no	no	no	no	no	no	-	-	-	-	-	-	wzi420	aadA2;rmtB	R	-	MgrB-36%	R	qnrB1
	G18255596	PRJEB29740	ERR4785107	SAMEA6507627	India	IN	Maharashtra	IN-MH	Western	Mumbai	Hospital 5	19.076	72.8777	2017-09-10	2017	9	10	Blood	Invasive	74	Male	ST147	ST147	KL10	KL10	unknown (O3/O3a)	0	2	10	23	no	no	no	no	no	no	-	-	-	-	-	-	wzi420	aac(6')-Ib-cr;aadA;aadA2;armA;rmtB;strA;strB	R	-	-	S	qnrB1
	G18255597	PRJEB29740	ERR4785078	SAMEA6507616	India	IN	Maharashtra	IN-MH	Western	Mumbai	Hospital 5	19.076	72.8777	2017-03-19	2017	3	19	Tissue	Invasive	20	Male	ST231	ST231	KL51	KL51	O1/O2v2	4	2	10	12	yes	no	yes	no	no	no	ybt 14; ICEKp5	-	iuc 5	-	-	-	wzi104	aac(6')-Ib;aadA2	R	-	-	S	qnrS1
	G18255598	PRJEB29740	ERR4785124	SAMEA6507635	India	IN	Maharashtra	IN-MH	Western	Mumbai	Hospital 5	19.076	72.8777	2017-07-19	2017	7	19	Urine	Non Invasive	67	Male	ST14	ST14	KL2	KL2	O1/O2v1	1	2	10	21	yes	no	no	no	no	no	ybt 14; ICEKp5	-	-	-	-	-	wzi2	aac(3)-IIa;aadA2;sat-2;strA;strB	R	-	-	S	qnrS1
	G18255599	PRJEB29740	ERR4784986	SAMEA6507590	India	IN	Maharashtra	IN-MH	Western	Mumbai	Hospital 5	19.076	72.8777	2017-07-09	2017	7	9	Blood	Invasive	48	Female	ST14	ST14	KL2	KL2	O1/O2v1	1	3	12	25	yes	no	no	no	no	no	ybt 14; ICEKp5	-	-	-	-	-	wzi2	aac(3)-IId;aac(6')-Ib-cr;aadA;aadA2;aph(3')-VI;armA;sat-2;strA;strB	R	-	MgrB-87%	R	-
	G18255600	PRJEB29740	ERR4784437	SAMEA6507614	India	IN	Maharashtra	IN-MH	Western	Mumbai	Hospital 5	19.076	72.8777	2017-03-28	2017	3	28	Blood	Invasive	29	Male	ST231	ST231	KL51	KL51	O1/O2v2	4	2	10	13	yes	no	yes	no	no	no	ybt 14; ICEKp5	-	iuc 5	-	-	-	wzi104	aac(6')-Ib;aadA2;rmtF	R	-	-	S	qnrS1
	G18255601	PRJEB29740	ERR4784994	SAMEA6507593	India	IN	Maharashtra	IN-MH	Western	Mumbai	Hospital 5	19.076	72.8777	2017-03-30	2017	3	30	Sputum	Non Invasive	57	Female	ST395	ST395	KL64	KL64	O1/O2v1	1	2	9	13	yes	no	no	no	no	no	ybt 16; ICEKp12	-	-	-	-	-	wzi64	aac(6')-Ib-cr;aadA2;rmtB	R	-	-	S	-
	G18255602	PRJEB29740	ERR4784942	SAMEA6507330	India	IN	Maharashtra	IN-MH	Western	Mumbai	Hospital 5	19.076	72.8777	2017-08-01	2017	8	1	Blood	Invasive	80	Male	ST2096	ST2096	KL64	KL64	O1/O2v1	4	2	10	16	yes	no	yes	no	no	no	ybt 14; ICEKp5	-	iuc 1	-	-	rmpA2_8-60%	wzi64	aac(6')-Ib-cr;aadA2;armA;sat-2	R	-	-	S	-
	G18255603	PRJEB29740	ERR4784938	SAMEA6507328	India	IN	Maharashtra	IN-MH	Western	Mumbai	Hospital 5	19.076	72.8777	2017-09-24	2017	9	24	Blood	Invasive	71	Male	ST15	ST15	KL2	KL2	O1/O2v1	1	2	6	6	yes	no	no	no	no	no	ybt 16; ICEKp12	-	-	-	-	-	wzi2	aac(6')-Ib3;rmtC	R	-	-	S	-
	G18255604	PRJEB29740	ERR4785112	SAMEA6507629	India	IN	Maharashtra	IN-MH	Western	Mumbai	Hospital 5	19.076	72.8777	2017-06-16	2017	6	16	ETA	Invasive	84	Male	ST14	ST14	KL2	KL2	O1/O2v1	1	2	10	27	yes	no	no	no	no	no	ybt 14; ICEKp5	-	-	-	-	-	wzi2	aac(3)-IId;aac(6')-Ib-cr;aadA;aadA2;aph(3')-VI;armA;rmtB;sat-2;strA;strB	R	-	-	S	-
	G18255605	PRJEB29740	ERR4784454	SAMEA6507630	India	IN	Maharashtra	IN-MH	Western	Mumbai	Hospital 5	19.076	72.8777	2017-04-24	2017	4	24	Catheter	Non Invasive	62	Male	ST231	ST231	unknown (KL51)	KL_other	O1/O2v2	4	2	10	13	yes	no	yes	no	no	no	ybt 14; ICEKp5	-	iuc 5 (truncated)	-	-	-	-	aac(6')-Ib;aadA2;rmtF	R	-	-	S	qnrS1
	G18255606	PRJEB29740	ERR4785118	SAMEA6507632	India	IN	Maharashtra	IN-MH	Western	Mumbai	Hospital 5	19.076	72.8777	2017-02-14	2017	2	14	Blood	Invasive	38	Female	ST231	ST231	KL51	KL51	O1/O2v2	4	2	10	12	yes	no	yes	no	no	no	ybt 14; ICEKp5	-	iuc 5	-	-	-	wzi104	aac(6')-Ib;aadA2	R	-	-	S	qnrS1
	G18255607	PRJEB29740	ERR4785116	SAMEA6507631	India	IN	Maharashtra	IN-MH	Western	Mumbai	Hospital 5	19.076	72.8777	2017-10-01	2017	10	1	Urine	Non Invasive	60	Female	ST147	ST147	KL51	KL51	O1/O2v2	1	2	9	14	yes	no	no	no	no	no	ybt 14; ICEKp5	-	-	-	-	-	wzi104	aac(6')-Ib;aadA2;rmtB	R	-	-	S	qnrB1
	G18255608	PRJEB29740	ERR4785122	SAMEA6507634	India	IN	Maharashtra	IN-MH	Western	Mumbai	Hospital 5	19.076	72.8777	2017-04-13	2017	4	13	Pus	Non Invasive	52	Female	ST231	ST231	KL51	KL51	O1/O2v2	4	2	10	13	yes	no	yes	no	no	no	ybt 14; ICEKp5	-	iuc 5	-	-	-	wzi104	aac(6')-Ib;aadA2;rmtF	R	-	-	S	qnrS1
	G18255610	PRJEB29740	ERR4784458	SAMEA6507633	India	IN	Maharashtra	IN-MH	Western	Mumbai	Hospital 5	19.076	72.8777	2017-04-15	2017	4	15	Pus	Non Invasive	60	Female	ST14	ST14	KL2	KL2	O1/O2v1	1	2	10	21	yes	no	no	no	no	no	ybt 14; ICEKp5	-	-	-	-	-	wzi2	aac(3)-IId;aac(6')-Ib-cr;aadA2;rmtB;strA;strB	R	-	-	S	-
	G18255611	PRJEB29740	ERR4784462	SAMEA6507636	India	IN	Maharashtra	IN-MH	Western	Mumbai	Hospital 5	19.076	72.8777	2017-09-26	2017	9	26	Blood	Invasive	58	Male	ST231	ST231	KL51	KL51	O1/O2v2	4	2	10	13	yes	no	yes	no	no	no	ybt 14; ICEKp5	-	iuc 5	-	-	-	wzi104	aac(6')-Ib;aadA2;rmtF	R	-	-	S	qnrS1
	G18255612	PRJEB29740	ERR4784466	SAMEA6507637	India	IN	Maharashtra	IN-MH	Western	Mumbai	Hospital 5	19.076	72.8777	2017-05-03	2017	5	3	Pus	Non Invasive	54	Male	ST231	ST231	KL64	KL64	O1/O2v1	4	2	9	12	yes	no	yes	no	no	no	ybt 9; ICEKp3	-	iuc 5	-	-	-	wzi64	aac(6')-Ib;aadA2;rmtF	R	-	-	S	qnrS1
	G18255613	PRJEB29740	ERR4784991	SAMEA6507591	India	IN	Maharashtra	IN-MH	Western	Mumbai	Hospital 5	19.076	72.8777	2017-05-02	2017	5	2	Pus	Non Invasive	71	Female	ST147	ST147	KL64	KL64	O1/O2v1	1	2	9	9	yes	no	no	no	no	no	ybt 10; ICEKp4	-	-	-	-	-	wzi64	aac(6')-Ib;strB	R	-	-	S	-
	G18255614	PRJEB29740	ERR4785110	SAMEA6507628	India	IN	Maharashtra	IN-MH	Western	Mumbai	Hospital 5	19.076	72.8777	2017-10-01	2017	10	1	Blood	Invasive	45	Female	ST231	ST231	KL51	KL51	O1/O2v2	1	2	10	13	yes	no	no	no	no	no	ybt 14; ICEKp5	-	-	-	-	-	wzi104	aac(6')-Ib;aadA2	R	-	-	S	qepA2
	G18255712	PRJEB29740	ERR4784425	SAMEA6507299	India	IN	Tamil Nadu	IN-TN	Southern	Trichy	Hospital 9	10.7905	78.7047	2017-01-08	2017	1	8	Urine	Non Invasive	20	Male	ST101	ST101	KL106	KL_other	O1/O2v2	0	0	0	0	no	no	no	no	no	no	-	-	-	-	-	-	wzi29	-	S	-	-	S	-
	G18255713	PRJEB29740	ERR4784879	SAMEA6507301	India	IN	Tamil Nadu	IN-TN	Southern	Trichy	Hospital 9	10.7905	78.7047	2017-09-14	2017	9	14	Urine	Non Invasive	46	Male	ST147	ST147	KL64	KL64	O1/O2v1	1	1	8	10	yes	no	no	no	no	no	ybt 16; ICEKp12	-	-	-	-	-	wzi64	aac(6')-Ib;strA;strB	R	-	-	S	qnrS1
	G18255771	PRJEB29740	ERR4784427	SAMEA6507302	India	IN	Karnataka	IN-KA	Southern	Bangalore	Hospital 16	12.9716	77.5946	2017-11-22	2017	11	22	ETA	Invasive	14	Female	ST48	ST_other	KL62	KL62	O1/O2v1	1	1	6	9	yes	no	no	no	no	no	ybt 15; ICEKp11	-	-	-	-	-	wzi62	aac(3)-IIa;aac(6')-Ib';aadA	R	-	-	S	qnrB1
	G18255772	PRJEB29740	ERR4784730	SAMEA6507245	India	IN	Maharashtra	IN-MH	Western	Mumbai	Hospital 5	19.076	72.8777	2015-06-05	2015	6	5	ETA	Invasive	87	Male	ST231	ST231	KL51	KL51	O1/O2v2	4	2	10	13	yes	no	yes	no	no	no	ybt 14; ICEKp5	-	iuc 5	-	-	-	wzi104	aac(6')-Ib;aadA2;rmtF	R	-	-	S	qnrS1
	G18255775	PRJEB29740	ERR4784431	SAMEA6507303	India	IN	Pondicherry	IN-PY	Southern	Pondicherry	Hospital 17	11.9416	79.8083	2017-12-09	2017	12	9	Catheter	Non Invasive	42	Male	ST231	ST231	KL51	KL51	O1/O2v2	4	2	8	11	yes	no	yes	no	no	no	ybt 14; ICEKp5	-	iuc 5	-	-	-	wzi104	aac(6')-Ib;aadA2;rmtF	R	-	-	S	qnrS1
	G18255872	PRJEB29740	ERR4784703	SAMEA6507419	India	IN	Rajasthan	IN-RJ	Northern	Jodhpur	Hospital 1	26.2389	73.0243	2017-03-15	2017	3	15	Wound	Invasive	31	Male	ST38	ST_other	KL52	KL52	OL101	1	2	10	19	yes	no	no	no	no	no	ybt 14; ICEKp5	-	-	-	-	-	wzi50	aac(3)-IIa;aac(6')-Ib;aadA;aph(3')-VI;rmtF;strA;strB	R	-	-	S	qnrB1;qnrS1
	G18255884	PRJEB29740	ERR4784749	SAMEA6507272	India	IN	Rajasthan	IN-RJ	Northern	Jodhpur	Hospital 1	26.2389	73.0243	2017-03-06	2017	3	6	Blood	Invasive	69	Female	ST38	ST_other	KL52	KL52	OL101	1	2	10	18	yes	no	no	no	no	no	ybt 14; ICEKp5	-	-	-	-	-	wzi50	aac(3)-IIa;aac(6')-Ib;aadA;aph(3')-VI;strA;strB	R	-	-	S	qnrB1;qnrS1
	G18255885	PRJEB29740	ERR4784745	SAMEA6507271	India	IN	Rajasthan	IN-RJ	Northern	Jodhpur	Hospital 1	26.2389	73.0243	2017-03-14	2017	3	14	Body Fluids	Invasive	64	Female	ST14	ST14	KL2	KL2	O1/O2v1	1	1	9	10	yes	no	no	no	no	no	ybt 14; ICEKp5	-	-	-	-	-	wzi2	aac(6')-Ib';rmtB;sat-2	R	-	-	S	-
	G18255886	PRJEB29740	ERR4784824	SAMEA6507270	India	IN	Rajasthan	IN-RJ	Northern	Jodhpur	Hospital 1	26.2389	73.0243	2017-03-08	2017	3	8	Urine	Non Invasive	1	Male	ST231	ST231	KL51	KL51	O1/O2v2	4	2	8	11	yes	no	yes	no	no	no	ybt 14; ICEKp5	-	iuc 5	-	-	-	wzi104	aac(6')-Ib;aadA2;rmtF	R	-	-	S	qnrS1
	G18255899	PRJEB29740	ERR4784451	SAMEA6507310	India	IN	Karnataka	IN-KA	Southern	Mangalore	Hospital 19	12.9141	74.856	2017-12-27	2017	12	27	ETA	Invasive	70	Female	ST231	ST231	KL51	KL51	O1/O2v2	4	1	9	12	yes	no	yes	no	no	no	ybt 14; ICEKp5	-	iuc 5	-	-	-	wzi104	aac(6')-Ib;aadA2;rmtF	R	-	-	S	qnrS1
	G18255942	PRJEB29740	ERR4784848	SAMEA6507543	India	IN	Karnataka	IN-KA	Southern	Kolar	Hospital 30	13.177	78.202	2015-10-03	2015	10	3	ETA	Invasive	33	Female	ST14	ST14	KL2	KL2	O1/O2v1	1	1	9	11	yes	no	no	no	no	no	ybt 14; ICEKp5	-	-	-	-	-	wzi2	aac(6')-Ib';rmtB;sat-2	R	-	-	S	-
	G18255976	PRJEB29740	ERR4784456	SAMEA6507313	India	IN	Karnataka	IN-KA	Southern	Kolar	Hospital 30	13.177	78.202	2017-08-03	2017	8	3	ETA	Invasive	60	Female	ST231	ST231	KL51	KL51	O1/O2v2	4	1	8	10	yes	no	yes	no	no	no	ybt 14; ICEKp5	-	iuc 5	-	-	-	wzi104	aac(6')-Ib;aadA2	R	-	-	S	qnrS1
	G18255979	PRJEB29740	ERR4784887	SAMEA6507308	India	IN	Karnataka	IN-KA	Southern	Kolar	Hospital 30	13.177	78.202	2017-05-02	2017	5	2	ETA	Invasive	22	Male	ST231	ST231	KL51	KL51	O1/O2v2	4	1	8	10	yes	no	yes	no	no	no	ybt 14; ICEKp5	-	iuc 5	-	-	-	wzi104	aac(6')-Ib;aadA2	R	-	-	S	qnrS1
	G18255980	PRJEB29740	ERR4784435	SAMEA6507309	India	IN	Karnataka	IN-KA	Southern	Kolar	Hospital 30	13.177	78.202	2017-10-02	2017	10	2	Pus	Non Invasive	25	Female	ST231	ST231	KL51	KL51	O1/O2v2	4	1	9	12	yes	no	yes	no	no	no	ybt 14; ICEKp5	-	iuc 5	-	-	-	wzi104	aac(6')-Ib;aadA2;rmtF	R	-	-	S	qnrS1
	G18255982	PRJEB29740	ERR4784443	SAMEA6507304	India	IN	Karnataka	IN-KA	Southern	Kolar	Hospital 30	13.177	78.202	2017-05-01	2017	5	1	Pus	Non Invasive	68	Female	ST231	ST231	KL51	KL51	O1/O2v2	4	1	9	12	yes	no	yes	no	no	no	ybt 14; ICEKp5	-	iuc 5	-	-	-	wzi104	aac(6')-Ib;aadA2;rmtF	R	-	-	S	qnrS1
	G18256167	PRJEB29740	ERR4784811	SAMEA6507268	India	IN	Maharashtra	IN-MH	Western	Mumbai	Hospital 5	19.076	72.8777	2017-06-30	2017	6	30	Urine	Non Invasive	66	Female	ST147	ST147	KL64	KL64	O1/O2v1	1	2	8	8	yes	no	no	no	no	no	ybt 10; ICEKp4	-	-	-	-	-	wzi64	aac(6')-Ib	R	-	-	S	qnrB1
	G18256168	PRJEB29740	ERR4784441	SAMEA6507618	India	IN	Maharashtra	IN-MH	Western	Mumbai	Hospital 5	19.076	72.8777	2017-03-03	2017	3	3	ETA	Invasive	53	Female	ST147	ST147	KL10	KL10	O3/O3a	0	3	9	10	no	no	no	no	no	no	-	-	-	-	-	-	wzi420	aadA2;rmtB	R	-	MgrB-36%	R	qnrB1
	G18256171	PRJEB29740	ERR4784795	SAMEA6507263	India	IN	Maharashtra	IN-MH	Western	Mumbai	Hospital 5	19.076	72.8777	2017-08-08	2017	8	8	Urine	Non Invasive	58	Male	ST15	ST15	KL112	KL112	O1/O2v1	1	2	10	20	yes	no	no	no	no	no	ybt 10; ICEKp4	-	-	-	-	-	wzi93	aac(3)-IIa;aac(6')-Ib-cr;aadA2;rmtB;strA;strB	R	-	-	S	qnrB1
	G18256172	PRJEB29740	ERR4784773	SAMEA6507284	India	IN	Maharashtra	IN-MH	Western	Mumbai	Hospital 5	19.076	72.8777	2017-08-10	2017	8	10	Pus	Non Invasive	67	Male	ST37	ST_other	KL15	KL_other	O4	0	2	5	5	no	no	no	no	no	no	-	-	-	-	-	-	wzi50	-	S	-	-	S	qnrB4
	G18256173	PRJEB29740	ERR4784742	SAMEA6507249	India	IN	Maharashtra	IN-MH	Western	Mumbai	Hospital 5	19.076	72.8777	2017-06-04	2017	6	4	Pus	Non Invasive	18	Male	ST147	ST147	KL64	KL64	O1/O2v1	1	1	7	8	yes	no	no	no	no	no	ybt 10; ICEKp4	-	-	-	-	-	wzi64	aac(6')-Ib;rmtF	R	-	-	S	qnrB1
	G18256174	PRJEB29740	ERR4784746	SAMEA6507251	India	IN	Maharashtra	IN-MH	Western	Mumbai	Hospital 5	19.076	72.8777	2017-03-23	2017	3	23	Urine	Non Invasive	66	Female	ST147	ST147	KL64	KL64	O1/O2v1	1	2	8	9	yes	no	no	no	no	no	ybt 10; ICEKp4	-	-	-	-	-	wzi64	aac(6')-Ib;rmtF	R	-	-	S	qnrB1
	G18256175	PRJEB29740	ERR4784916	SAMEA6507321	India	IN	Maharashtra	IN-MH	Western	Mumbai	Hospital 5	19.076	72.8777	2017-11-24	2017	11	24	Blood	Invasive	58	Female	ST231	ST231	KL51	KL51	O1/O2v2	4	2	10	13	yes	no	yes	no	no	no	ybt 14; ICEKp5	-	iuc 5 (truncated)	-	-	-	wzi104	aac(6')-Ib;aadA2;rmtF	R	-	-	S	qnrS1
	G18256176	PRJEB29740	ERR4784781	SAMEA6507286	India	IN	Karnataka	IN-KA	Southern	Bangalore	Hospital 16	12.9716	77.5946	2017-12-17	2017	12	17	Blood	Invasive	14	Male	ST37	ST_other	KL15	KL_other	O4	0	0	4	4	no	no	no	no	no	no	-	-	-	-	-	-	wzi50	-	S	-	-	S	qnrB4
	G18256177	PRJEB29740	ERR4784855	SAMEA6507287	India	IN	Maharashtra	IN-MH	Western	Mumbai	Hospital 5	19.076	72.8777	2017-05-23	2017	5	23	Urine	Non Invasive	85	Female	ST437	ST437	KL36	KL36	O4	1	2	8	9	yes	no	no	no	no	no	ybt 9; ICEKp3	-	-	-	-	-	wzi109	rmtB	R	-	-	S	-
	G18256178	PRJEB29740	ERR4784401	SAMEA6507288	India	IN	Maharashtra	IN-MH	Western	Mumbai	Hospital 5	19.076	72.8777	2017-05-26	2017	5	26	Urine	Non Invasive	61	Male	ST437	ST437	KL36	KL36	O4	1	2	8	9	yes	no	no	no	no	no	ybt 9; ICEKp3	-	-	-	-	-	wzi109	rmtB	R	-	-	S	-
	G18256179	PRJEB29740	ERR4784858	SAMEA6507289	India	IN	Maharashtra	IN-MH	Western	Mumbai	Hospital 5	19.076	72.8777	2017-12-15	2017	12	15	Body Fluids	Invasive	21	Male	ST437	ST437	KL36	KL36	O4	1	2	8	9	yes	no	no	no	no	no	ybt 9; ICEKp3	-	-	-	-	-	wzi109	rmtB	R	-	-	S	-
	G18256181	PRJEB29740	ERR4784863	SAMEA6507291	India	IN	Maharashtra	IN-MH	Western	Mumbai	Hospital 5	19.076	72.8777	2017-10-17	2017	10	17	Blood	Invasive	67	Female	ST37	ST_other	KL15	KL_other	O4	0	2	7	10	no	no	no	no	no	no	-	-	-	-	-	-	wzi50	rmtB	R	-	-	S	qnrB4
	G18256182	PRJEB29740	ERR4784464	SAMEA6507312	India	IN	Maharashtra	IN-MH	Western	Mumbai	Hospital 5	19.076	72.8777	2017-11-10	2017	11	10	Urine	Non Invasive	64	Male	ST231	ST231	KL51	KL51	O1/O2v2	4	1	9	12	yes	no	yes	no	no	no	ybt 14; ICEKp5	-	iuc 5	-	-	-	wzi104	aac(6')-Ib;aadA2;rmtF	R	-	-	S	qnrS1
	G18256183	PRJEB29740	ERR4784460	SAMEA6507311	India	IN	Maharashtra	IN-MH	Western	Mumbai	Hospital 5	19.076	72.8777	2017-09-22	2017	9	22	Abcesses	Invasive	26	Male	ST231	ST231	KL51	KL51	O1/O2v2	4	1	9	12	yes	no	yes	no	no	no	ybt 14; ICEKp5	-	iuc 5	-	-	-	wzi104	aac(6')-Ib;aadA2;rmtF	R	-	-	S	qnrS1
	G18256185	PRJEB29740	ERR4784834	SAMEA6507430	India	IN	Maharashtra	IN-MH	Western	Mumbai	Hospital 5	19.076	72.8777	2017-11-16	2017	11	16	Urine	Non Invasive	88	Male	ST38	ST_other	KL52	KL52	OL101	1	2	10	19	yes	no	no	no	no	no	ybt 14; ICEKp5	-	-	-	-	-	wzi50	aac(3)-IIa;aac(6')-Ib;aac(6')-Ib';aadA;aph(3')-VI;strA;strB	R	-	-	S	qnrB1;qnrS1
	G18256214	PRJEB29740	ERR4784777	SAMEA6507285	India	IN	Maharashtra	IN-MH	Western	Mumbai	Hospital 5	19.076	72.8777	2017-08-23	2017	8	23	Body Fluids	Invasive	56	Male	ST437	ST437	KL36	KL36	O4	1	2	8	9	yes	no	no	no	no	no	ybt 9; ICEKp3	-	-	-	-	-	wzi109	rmtB	R	-	-	S	-
	G18256235	PRJEB29740	ERR4785022	SAMEA6507384	India	IN	Maharashtra	IN-MH	Western	Mumbai	Hospital 5	19.076	72.8777	2017-06-16	2017	6	16	Blood	Invasive	70	Male	ST38	ST_other	KL52	KL52	OL101	1	2	11	20	yes	no	no	no	no	no	ybt 14; ICEKp5	-	-	-	-	-	wzi50	aac(3)-IIa;aac(6')-Ib-cr;aadA;rmtB;strA;strB	R	-	-	S	qnrB1
	G20250001	PRJEB29740	ERR4785607	SAMEA6626862	India	IN	Tamil Nadu	IN-TN	Southern	Trichy	Hospital 9	10.7905	78.7047	2018-01-18	2018	1	18	Pus	Non Invasive	38	Male	ST1966	ST_other	KL58	KL_other	O3b	0	0	0	0	no	no	no	no	no	no	-	-	-	-	-	-	wzi130	-	S	-	-	S	-
	G20250002	PRJEB29740	ERR4785614	SAMEA6626863	India	IN	Tamil Nadu	IN-TN	Southern	Trichy	Hospital 9	10.7905	78.7047	2018-01-06	2018	1	6	Body Fluids	Invasive	49	Male	ST2096	ST2096	KL64	KL64	O1/O2v1	4	2	10	16	yes	no	yes	no	no	no	ybt 14; ICEKp5	-	iuc 1	-	-	rmpA2_8-60%	wzi64	aac(6')-Ib-cr;aadA2;armA;sat-2	R	-	-	S	-
	G20250003	PRJEB29740	ERR4785618	SAMEA6626864	India	IN	Tamil Nadu	IN-TN	Southern	Trichy	Hospital 9	10.7905	78.7047	2018-01-16	2018	1	16	Urine	Non Invasive	51	Male	ST1966	ST_other	KL58	KL_other	O3b	0	0	0	0	no	no	no	no	no	no	-	-	-	-	-	-	wzi130	-	S	-	-	S	-
	G20250004	PRJEB29740	ERR4785622	SAMEA6626865	India	IN	Tamil Nadu	IN-TN	Southern	Trichy	Hospital 9	10.7905	78.7047	2018-01-08	2018	1	8	Urine	Non Invasive	55	Female	ST1966	ST_other	KL58	KL_other	O3b	0	0	0	0	no	no	no	no	no	no	-	-	-	-	-	-	wzi130	-	S	-	-	S	-
	G20250028	PRJEB29740	ERR4785626	SAMEA6626866	India	IN	Bihar	IN-BR	Eastern	Patna	Hospital 14	25.5941	85.1376	2018-09-11	2018	9	11	ETA	Invasive	52	Male	ST231	ST231	KL51	KL51	O1/O2v2	0	2	10	23	no	no	no	no	no	no	-	-	-	-	-	-	wzi104	aac(3)-IIa;aac(6')-Ib-cr;aadA;aadA2;aph(3')-VI;rmtB;rmtC;strA;strB	R	-	-	S	qnrB1
	G20250030	PRJEB29740	ERR4785634	SAMEA6626868	India	IN	Bihar	IN-BR	Eastern	Patna	Hospital 14	25.5941	85.1376	2018-11-06	2018	11	6	Vaginal Swab	Non Invasive	35	Female	ST199	ST_other	KL154	KL_other	O1/O2v1	1	2	10	14	yes	no	no	no	no	no	ybt 16; ICEKp12	-	-	-	-	-	wzi411	aac(6')-Ib;rmtF;strA;strB	R	-	-	S	qnrB1
	G20250031	PRJEB29740	ERR4785635	SAMEA6626869	India	IN	Bihar	IN-BR	Eastern	Patna	Hospital 14	25.5941	85.1376	2018-11-15	2018	11	15	Blood	Invasive	36	Female	ST395	ST395	KL64	KL64	O1/O2v1	4	2	9	14	yes	no	yes	no	no	no	ybt 16; ICEKp12	-	iuc 5	-	-	-	wzi64	aac(3)-IId;aac(6')-Ib-cr;aadA2	R	-	-	S	qnrB1;qnrS1
	G20250033	PRJEB29740	ERR4785345	SAMEA6626871	India	IN	Bihar	IN-BR	Eastern	Patna	Hospital 14	25.5941	85.1376	2018-11-22	2018	11	22	ETA	Invasive	65	Male	ST147	ST147	KL81	KL81	OL101	0	1	8	12	no	no	no	no	no	no	-	-	-	-	-	-	wzi230	aac(3)-IIa;aac(6')-Ib-cr;strA;strB	R	-	-	S	qnrB1
	G20250035	PRJEB29740	ERR4785353	SAMEA6626873	India	IN	Bihar	IN-BR	Eastern	Patna	Hospital 14	25.5941	85.1376	2018-10-16	2018	10	16	Blood	Invasive	35	Male	ST1537	ST_other	KL64	KL64	O1/O2v1	0	0	0	0	no	no	no	no	no	no	-	-	-	-	-	-	wzi64	-	S	-	-	S	-
	G20250036	PRJEB29740	ERR4785642	SAMEA6626874	India	IN	Bihar	IN-BR	Eastern	Patna	Hospital 14	25.5941	85.1376	2018-11-05	2018	11	5	Urine	Non Invasive	42	Male	ST1726	ST_other	KL81	KL81	O1/O2v1	0	1	5	6	no	no	no	no	no	no	-	-	-	-	-	-	-	strA;strB	R	-	-	S	qnrS1
	G20250086	PRJEB29740	ERR4785357	SAMEA6626875	India	IN	Karnataka	IN-KA	Southern	Bangalore	Hospital 16	12.9716	77.5946	2018-03-21	2018	3	21	Pus	Non Invasive	57	Female	ST147	ST147	KL64	KL64	O1/O2v1	0	0	5	7	no	no	no	no	no	no	-	-	-	-	-	-	wzi64	aph3-Ia;strA;strB	R	-	-	S	qnrB4
	G20250087	PRJEB29740	ERR4785361	SAMEA6626876	India	IN	Karnataka	IN-KA	Southern	Bangalore	Hospital 16	12.9716	77.5946	2018-03-06	2018	3	6	ETA	Invasive	71	Female	ST441	ST_other	KL62	KL62	O1/O2v1	1	1	8	12	yes	no	no	no	no	no	ybt 16; ICEKp12	-	-	-	-	-	wzi149	aac(3)-IIa;aac(6')-Ib-cr;strA;strB	R	-	-	S	qnrB1
	G20250088	PRJEB29740	ERR4785362	SAMEA6626877	India	IN	Karnataka	IN-KA	Southern	Bangalore	Hospital 16	12.9716	77.5946	2018-03-05	2018	3	5	Blood	Invasive	1.6	Male	ST14	ST14	KL2	KL2	O1/O2v1	1	2	7	11	yes	no	no	no	no	no	ybt 9; ICEKp3	-	-	-	-	-	wzi2	aac(3)-IIa;aac(6')-Ib';aadA;aph(3')-VI	R	-	-	S	qnrB1;qnrS1
	G20250089	PRJEB29740	ERR4785367	SAMEA6626878	India	IN	Karnataka	IN-KA	Southern	Bangalore	Hospital 16	12.9716	77.5946	2018-03-05	2018	3	5	ETA	Invasive	65	Female	ST307	ST307	KL102	KL102	O1/O2v2	1	1	8	12	yes	no	no	no	no	no	ybt 9; ICEKp3	-	-	-	-	-	wzi173	aac(3)-IIa;aac(6')-Ib-cr;strA;strB	R	-	-	S	qnrB1
	G20250090	PRJEB29740	ERR4785370	SAMEA6626879	India	IN	Karnataka	IN-KA	Southern	Bangalore	Hospital 16	12.9716	77.5946	2018-03-23	2018	3	23	Sputum	Non Invasive	65	Female	ST23	ST23	KL1	KL_other	O1/O2v2	5	0	0	0	yes	yes	yes	yes	yes	no	ybt 1; ICEKp10	clb 2 (truncated)	iuc 1	iro 1	rmp 1; KpVP-1	rmpA2_6*-47%	wzi1	-	S	-	-	S	-
	G20250092	PRJEB29740	ERR4785376	SAMEA6626881	India	IN	Karnataka	IN-KA	Southern	Bangalore	Hospital 16	12.9716	77.5946	2018-03-24	2018	3	24	Pus	Non Invasive	73	Male	ST147	ST147	KL64	KL64	O1/O2v1	1	1	8	12	yes	no	no	no	no	no	ybt 10; ICEKp4	-	-	-	-	-	wzi64	aac(6')-Ib';aadA	R	-	-	S	qnrB1;qnrS1
	G20250093	PRJEB29740	ERR4785379	SAMEA6626882	India	IN	Karnataka	IN-KA	Southern	Bangalore	Hospital 16	12.9716	77.5946	2018-03-04	2018	3	4	ETA	Invasive	2m	Female	ST664	ST_other	KL62	KL62	O1/O2v1	0	0	0	0	no	no	no	no	no	no	-	-	-	-	-	-	wzi62	-	S	-	-	S	-
	G20250094	PRJEB29740	ERR4785382	SAMEA6626883	India	IN	Karnataka	IN-KA	Southern	Bangalore	Hospital 16	12.9716	77.5946	2018-04-18	2018	4	18	Sputum	Non Invasive	27	Male	ST231	ST231	KL51	KL51	O1/O2v2	1	2	7	11	yes	no	no	no	no	no	ybt 9; ICEKp3	-	-	-	-	-	wzi104	aac(6')-Ib';aadA;aph(3')-VI;armA	R	-	-	S	qnrS1
	G20250095	PRJEB29740	ERR4785383	SAMEA6626884	India	IN	Karnataka	IN-KA	Southern	Bangalore	Hospital 16	12.9716	77.5946	2018-03-22	2018	3	22	Pus	Non Invasive	71	Male	ST437	ST437	KL36	KL36	O4	1	2	8	8	yes	no	no	no	no	no	ybt 9; ICEKp3	-	-	-	-	-	wzi109	rmtB	R	-	-	S	-
	G20250096	PRJEB29740	ERR4785643	SAMEA6626885	India	IN	Karnataka	IN-KA	Southern	Bangalore	Hospital 16	12.9716	77.5946	2018-04-23	2018	4	23	Urine	Non Invasive	68	Male	ST3113	ST_other	KL146	KL_other	O1/O2v2	0	1	2	2	no	no	no	no	no	no	-	-	-	-	-	-	wzi118	-	S	-	-	S	qnrS1
	G20250097	PRJEB29740	ERR4785650	SAMEA6626886	India	IN	Karnataka	IN-KA	Southern	Bangalore	Hospital 16	12.9716	77.5946	2018-04-25	2018	4	25	ETA	Invasive	24	Male	ST37	ST_other	KL21	KL_other	O3b	0	0	0	0	no	no	no	no	no	no	-	-	-	-	-	-	wzi262	-	S	-	-	S	-
	G20250098	PRJEB29740	ERR4785654	SAMEA6626887	India	IN	Karnataka	IN-KA	Southern	Bangalore	Hospital 16	12.9716	77.5946	2018-04-25	2018	4	25	ETA	Invasive	69	Male	ST17	ST_other	KL23	KL_other	O1/O2v2	1	1	5	6	yes	no	no	no	no	no	ybt 9; ICEKp3	-	-	-	-	-	wzi82	strA;strB	R	-	-	S	qnrS1
	G20250099	PRJEB29740	ERR4785658	SAMEA6626888	India	IN	Karnataka	IN-KA	Southern	Bangalore	Hospital 16	12.9716	77.5946	2018-04-19	2018	4	19	ETA	Invasive	65	Male	ST17	ST_other	KL23	KL_other	O1/O2v2	1	1	5	6	yes	no	no	no	no	no	ybt 9; ICEKp3	-	-	-	-	-	wzi82	strA;strB	R	-	-	S	qnrS1
	G20250103	PRJEB29740	ERR4785671	SAMEA6626892	India	IN	Karnataka	IN-KA	Southern	Bangalore	Hospital 16	12.9716	77.5946	2018-05-01	2018	5	1	ETA	Invasive	2m	Male	ST17	ST_other	KL155	KL_other	OL101	0	0	4	5	no	no	no	no	no	no	-	-	-	-	-	-	wzi173	strA;strB	R	-	-	S	qnrB4
	G20250104	PRJEB29740	ERR4785678	SAMEA6626893	India	IN	Karnataka	IN-KA	Southern	Bangalore	Hospital 16	12.9716	77.5946	2018-05-01	2018	5	1	ETA	Invasive	2m	Male	ST17	ST_other	KL155	KL_other	OL101	0	0	4	5	no	no	no	no	no	no	-	-	-	-	-	-	wzi173	strA;strB	R	-	-	S	qnrB4
	G20250105	PRJEB29740	ERR4785682	SAMEA6626895	India	IN	Karnataka	IN-KA	Southern	Bangalore	Hospital 16	12.9716	77.5946	2018-04-01	2018	4	1	Body Fluids	Invasive	4m	Male	ST513-1LV	ST_other	KL14	KL_other	O3b	1	1	4	4	yes	no	no	no	no	no	ybt 18; ICEKp15	-	-	-	-	-	wzi14	aac(6')-Ib'	R	-	-	S	qnrB1
	G20250106	PRJEB29740	ERR4785388	SAMEA6626894	India	IN	Karnataka	IN-KA	Southern	Bangalore	Hospital 16	12.9716	77.5946	2018-05-07	2018	5	7	Body Fluids	Invasive	89	Male	ST220-2LV	ST_other	KL13	KL_other	O1/O2v1	0	0	0	0	no	no	no	no	no	no	-	-	-	-	-	-	wzi46	-	S	-	-	S	-
	G20250107	PRJEB29740	ERR4785686	SAMEA6626897	India	IN	Karnataka	IN-KA	Southern	Bangalore	Hospital 16	12.9716	77.5946	2018-05-07	2018	5	7	ETA	Invasive	73	Male	ST307	ST307	KL102	KL102	O1/O2v2	1	1	8	12	yes	no	no	no	no	no	ybt 9; ICEKp3	-	-	-	-	-	wzi173	aac(3)-IIa;aac(6')-Ib-cr;strA;strB	R	-	-	S	qnrB1
	G20250108	PRJEB29740	ERR4785690	SAMEA6626896	India	IN	Karnataka	IN-KA	Southern	Bangalore	Hospital 16	12.9716	77.5946	2018-05-07	2018	5	7	Urine	Non Invasive	81	Male	ST231	ST231	KL51	KL51	O1/O2v2	4	2	10	13	yes	no	yes	no	no	no	ybt 14; ICEKp5	-	iuc 5	-	-	-	wzi104	aac(6')-Ib;aadA2;rmtF	R	-	-	S	qnrS1
	G20250109	PRJEB29740	ERR4785694	SAMEA6626898	India	IN	Karnataka	IN-KA	Southern	Bangalore	Hospital 16	12.9716	77.5946	2018-05-14	2018	5	14	Urine	Non Invasive	41	Female	ST231	ST231	KL51	KL51	O1/O2v2	4	0	6	7	yes	no	yes	no	no	no	ybt 14; ICEKp5	-	iuc 5	-	-	-	wzi104	aac(6')-Ib;aadA2;rmtF	R	-	-	S	-
	G20250110	PRJEB29740	ERR4785698	SAMEA6626899	India	IN	Karnataka	IN-KA	Southern	Bangalore	Hospital 16	12.9716	77.5946	2018-05-21	2018	5	21	Blood	Invasive	2m	Male	ST45	ST_other	KL24	KL_other	O1/O2v1	1	1	7	10	yes	no	no	no	no	no	ybt 10; ICEKp4	-	-	-	-	-	wzi101	aac(6')-Ib-cr;strA;strB	R	-	-	S	qnrB1
	G20250111	PRJEB29740	ERR4785699	SAMEA6626900	India	IN	Karnataka	IN-KA	Southern	Bangalore	Hospital 16	12.9716	77.5946	2018-05-21	2018	5	21	Blood	Invasive	6m	Male	ST14	ST14	KL2	KL2	O1/O2v1	1	1	7	8	yes	no	no	no	no	no	ybt 10; ICEKp4	-	-	-	-	-	wzi2	aac(3)-IIa;aac(6')-Ib-cr	R	-	-	S	qnrB1
	G20250112	PRJEB29740	ERR4785705	SAMEA6626901	India	IN	Karnataka	IN-KA	Southern	Bangalore	Hospital 16	12.9716	77.5946	2018-05-21	2018	5	21	ETA	Invasive	70	Male	ST14	ST14	KL2	KL2	O1/O2v1	1	1	7	8	yes	no	no	no	no	no	ybt 10; ICEKp4	-	-	-	-	-	wzi2	aac(3)-IIa;aac(6')-Ib-cr	R	-	-	S	qnrB1
	G20250113	PRJEB29740	ERR4785706	SAMEA6626902	India	IN	Karnataka	IN-KA	Southern	Bangalore	Hospital 16	12.9716	77.5946	2018-05-21	2018	5	21	Blood	Invasive	44	Female	ST231	ST231	KL51	KL51	O1/O2v2	4	2	10	12	yes	no	yes	no	no	no	ybt 14; ICEKp5	-	iuc 5	-	-	-	wzi104	aac(6')-Ib;aadA2	R	-	-	S	qnrS1
	G20250114	PRJEB29740	ERR4785389	SAMEA6626903	India	IN	Karnataka	IN-KA	Southern	Bangalore	Hospital 16	12.9716	77.5946	2018-12-23	2018	12	23	Urine	Non Invasive	78	Female	ST307	ST307	KL102	KL102	O1/O2v2	1	1	6	8	yes	no	no	no	no	no	ybt 10; ICEKp4	-	-	-	-	-	wzi173	aac(3)-IIa;strA;strB	R	-	-	S	qnrB1
	G20250115	PRJEB29740	ERR4785394	SAMEA6626905	India	IN	Karnataka	IN-KA	Southern	Bangalore	Hospital 16	12.9716	77.5946	2018-12-17	2018	12	17	Blood	Invasive	18	Female	ST11	ST11	KL2	KL2	O1/O2v1	1	2	7	11	yes	no	no	no	no	no	ybt 16; ICEKp12	-	-	-	-	-	wzi2	aac(3)-IId;aac(6')-Ib3;rmtC	R	-	-	S	qnrS1
	G20250116	PRJEB29740	ERR4785397	SAMEA6626906	India	IN	Karnataka	IN-KA	Southern	Bangalore	Hospital 16	12.9716	77.5946	2018-09-12	2018	9	12	Urine	Non Invasive	24	Female	ST1172-1LV	ST_other	KL67	KL_other	OL101	0	0	1	1	no	no	no	no	no	no	-	-	-	-	-	-	-	-	S	-	-	S	qnrB7
	G20250159	PRJEB29740	ERR4785816	SAMEA6626973	India	IN	Pondicherry	IN-PY	Southern	Pondicherry	Hospital 17	11.9416	79.8083	2018-05-19	2018	5	19	ETA	Invasive	5	Female	ST15	ST15	KL112	KL112	O1/O2v1	0	2	9	11	no	no	no	no	no	no	-	-	-	-	-	-	wzi93	aac(6')-Ib;aadA2;rmtF	R	-	-	S	qnrB1
	G20250160	PRJEB29740	ERR4785711	SAMEA6626904	India	IN	Pondicherry	IN-PY	Southern	Pondicherry	Hospital 17	11.9416	79.8083	2018-01-09	2018	1	9	ETA	Invasive	38	Male	ST231	ST231	KL51	KL51	O1/O2v2	4	2	10	12	yes	no	yes	no	no	no	ybt 14; ICEKp5	-	iuc 5	-	-	-	wzi104	aac(6')-Ib;aadA2;rmtF	R	-	-	S	-
	G20250161	PRJEB29740	ERR4785714	SAMEA6626907	India	IN	Pondicherry	IN-PY	Southern	Pondicherry	Hospital 17	11.9416	79.8083	2018-01-10	2018	1	10	ETA	Invasive	6m	Female	ST231	ST231	KL51	KL51	O1/O2v2	4	2	10	12	yes	no	yes	no	no	no	ybt 14; ICEKp5	-	iuc 5	-	-	-	wzi104	aac(6')-Ib;aadA2;rmtF	R	-	-	S	-
	G20250162	PRJEB29740	ERR4785717	SAMEA6626908	India	IN	Pondicherry	IN-PY	Southern	Pondicherry	Hospital 17	11.9416	79.8083	2018-01-15	2018	1	15	Sputum	Non Invasive	66	Male	ST147	ST147	KL64	KL64	O1/O2v1	1	2	8	13	yes	no	no	no	no	no	ybt 9; ICEKp3	-	-	-	-	-	wzi64	aac(6')-Ib';aac(6')-Ib-cr;aadA;aph(3')-VI	R	-	-	S	qnrS1
	G20250163	PRJEB29740	ERR4785720	SAMEA6626909	India	IN	Pondicherry	IN-PY	Southern	Pondicherry	Hospital 17	11.9416	79.8083	2018-01-09	2018	1	9	ETA	Invasive	60	Male	ST4843	ST_other	KL64	KL64	O1/O2v1	1	2	9	17	yes	no	no	no	no	no	ybt 9; ICEKp3	-	-	-	-	-	wzi64	aac(6')-Ib';aac(6')-Ib-cr;aadA;aph(3')-VI;rmtB	R	-	-	S	qnrS1
	G20250164	PRJEB29740	ERR4785723	SAMEA6626910	India	IN	Pondicherry	IN-PY	Southern	Pondicherry	Hospital 17	11.9416	79.8083	2018-01-18	2018	1	18	ETA	Invasive	38	Male	ST4843	ST_other	KL64	KL64	O1/O2v1	1	2	9	17	yes	no	no	no	no	no	ybt 9; ICEKp3	-	-	-	-	-	wzi64	aac(6')-Ib';aac(6')-Ib-cr;aadA;aph(3')-VI;rmtB	R	-	-	S	qnrS1
	G20250165	PRJEB29740	ERR4785400	SAMEA6626911	India	IN	Pondicherry	IN-PY	Southern	Pondicherry	Hospital 17	11.9416	79.8083	2018-01-23	2018	1	23	ETA	Invasive	45	Male	ST2096	ST2096	KL64	KL64	O1/O2v1	4	3	11	16	yes	no	yes	no	no	no	ybt 14; ICEKp5	-	iuc 1	-	-	rmpA2_8-60%	wzi64	aac(6')-Ib-cr;aadA2;armA;sat-2	R	-	MgrB-0%	R	-
	G20250166	PRJEB29740	ERR4785726	SAMEA6626912	India	IN	Pondicherry	IN-PY	Southern	Pondicherry	Hospital 17	11.9416	79.8083	2018-03-21	2018	3	21	Catheter	Non Invasive	17	Male	ST231	ST231	KL51	KL51	O1/O2v2	1	3	10	13	yes	no	no	no	no	no	ybt 14; ICEKp5	-	-	-	-	-	wzi104	aac(6')-Ib;aadA2;rmtF	R	-	MgrB-62%	R	qepA2
	G20250167	PRJEB29740	ERR4785727	SAMEA6626913	India	IN	Pondicherry	IN-PY	Southern	Pondicherry	Hospital 17	11.9416	79.8083	2018-03-21	2018	3	21	Catheter	Non Invasive	14	Male	ST231	ST231	KL51	KL51	O1/O2v2	4	2	10	13	yes	no	yes	no	no	no	ybt 14; ICEKp5	-	iuc 5	-	-	-	wzi104	aac(6')-Ib;aadA2;rmtF	R	-	-	S	qnrS1
	G20250168	PRJEB29740	ERR4785732	SAMEA6626915	India	IN	Pondicherry	IN-PY	Southern	Pondicherry	Hospital 17	11.9416	79.8083	2018-05-05	2018	5	5	Wound	Invasive	48	Female	ST231	ST231	KL51	KL51	O1/O2v2	4	2	9	12	yes	no	yes	no	no	no	ybt 14; ICEKp5	-	iuc 5	-	-	-	wzi104	aac(6')-Ib;aadA2;rmtF	R	-	-	S	qnrS1
	G20250169	PRJEB29740	ERR4785735	SAMEA6626914	India	IN	Pondicherry	IN-PY	Southern	Pondicherry	Hospital 17	11.9416	79.8083	2018-05-22	2018	5	22	Sputum	Non Invasive	22	Female	ST231	ST231	KL51	KL51	O1/O2v2	4	2	10	12	yes	no	yes	no	no	no	ybt 14; ICEKp5	-	iuc 5	-	-	-	wzi104	aac(6')-Ib;aadA2;rmtF	R	-	-	S	-
	G20250170	PRJEB29740	ERR4785403	SAMEA6626916	India	IN	Pondicherry	IN-PY	Southern	Pondicherry	Hospital 17	11.9416	79.8083	2018-05-15	2018	5	15	Wound	Invasive	39	Female	ST147	ST147	KL183	KL_other	OL101	1	2	10	17	yes	no	no	no	no	no	ybt 9; ICEKp3	-	-	-	-	-	wzi404	aac(6')-Ib';aac(6')-Ib-cr;aadA;aadA2;aph(3')-VI	R	-	-	S	qnrS1
	G20250171	PRJEB29740	ERR4785406	SAMEA6626917	India	IN	Pondicherry	IN-PY	Southern	Pondicherry	Hospital 17	11.9416	79.8083	2018-05-12	2018	5	12	Wound	Invasive	57	Female	ST231	ST231	KL51	KL51	O1/O2v2	4	2	10	12	yes	no	yes	no	no	no	ybt 14; ICEKp5	-	iuc 5	-	-	-	wzi104	aac(6')-Ib;aadA2;rmtF	R	-	-	S	-
	G20250222	PRJEB29740	ERR4785738	SAMEA6626918	India	IN	Telangana	IN-TG	Southern	Hyderabad	Hospital 20	17.3457	78.5522	2018-06-20	2018	6	20	ETA	Invasive	71	Male	ST336	ST_other	KL25	KL_other	O5	1	2	9	12	yes	no	no	no	no	no	ybt 15; ICEKp11	-	-	-	-	-	wzi141	aac(3)-IId;aac(6')-Ib-cr	R	-	-	S	qnrS1
	G20250234	PRJEB29740	ERR4785741	SAMEA6626919	India	IN	Telangana	IN-TG	Southern	Hyderabad	Hospital 22	17.4937	78.3401	2018-04-19	2018	4	19	Urine	Non Invasive	83	Female	ST231	ST231	KL51	KL51	O1/O2v2	4	2	8	11	yes	no	yes	no	no	no	ybt 14; ICEKp5	-	iuc 5	-	-	-	wzi104	aac(6')-Ib;aadA2;rmtF	R	-	-	S	qnrS1
	G20250235	PRJEB29740	ERR4785744	SAMEA6626920	India	IN	Telangana	IN-TG	Southern	Hyderabad	Hospital 22	17.4937	78.3401	2018-07-03	2018	7	3	Sputum	Non Invasive	62	Male	ST395	ST395	KL64	KL64	O1/O2v1	1	2	9	16	yes	no	no	no	no	no	ybt 16; ICEKp12	-	-	-	-	-	wzi64	aac(3)-IId;aac(6')-Ib-cr;aadA2;rmtB	R	-	-	S	qnrB1;qnrS1
	G20250270	PRJEB29740	ERR4785747	SAMEA6626921	India	IN	Telangana	IN-TG	Southern	Karimnagar	Hospital 26	18.5084	79.1412	2018-07-04	2018	7	4	Blood	Invasive	76	Male	ST231	ST231	KL51	KL51	O1/O2v2	4	2	10	13	yes	no	yes	no	no	no	ybt 14; ICEKp5	-	iuc 5	-	-	-	wzi104	aac(6')-Ib;aadA2;rmtF	R	-	-	S	qnrS1
	G20250271	PRJEB29740	ERR4785748	SAMEA6626922	India	IN	Telangana	IN-TG	Southern	Karimnagar	Hospital 26	18.5084	79.1412	2018-09-05	2018	9	5	Urine	Non Invasive	50	Male	ST231	ST231	KL51	KL51	O1/O2v2	4	2	10	13	yes	no	yes	no	no	no	ybt 14; ICEKp5	-	iuc 5	-	-	-	wzi104	aac(6')-Ib;aadA2;rmtF	R	-	-	S	qnrS1
	G20250272	PRJEB29740	ERR4785753	SAMEA6626923	India	IN	Telangana	IN-TG	Southern	Karimnagar	Hospital 26	18.5084	79.1412	2018-05-15	2018	5	15	Sputum	Non Invasive	57	Male	ST307	ST307	KL102	KL102	O1/O2v2	1	1	8	12	yes	no	no	no	no	no	ybt 10; ICEKp4	-	-	-	-	-	wzi173	aac(3)-IIa;aac(6')-Ib-cr;strA;strB	R	-	-	S	qnrB1
	G20250278	PRJEB29740	ERR4785409	SAMEA6626924	India	IN	Tamil Nadu	IN-TN	Southern	Kuthambakkam	Hospital 32	13.0339	80.0144	2018-10-03	2018	10	3	ETA	Invasive	35	Male	ST656	ST_other	KL177	KL_other	OL101	1	1	9	14	yes	no	no	no	no	no	ybt 14; ICEKp5	-	-	-	-	-	wzi114	aac(6')-Ib-cr;aadA2;aph3-Ia	R	-	-	S	qnrS1
	G20250279	PRJEB29740	ERR4785410	SAMEA6626925	India	IN	Tamil Nadu	IN-TN	Southern	Kuthambakkam	Hospital 32	13.0339	80.0144	2018-10-03	2018	10	3	BAL	Invasive	57	Male	ST2096	ST2096	KL64	KL64	O1/O2v1	4	2	10	16	yes	no	yes	no	no	no	ybt 14; ICEKp5	-	iuc 1	-	-	rmpA2_8-60%	wzi64	aac(6')-Ib-cr;aadA2;armA;sat-2	R	-	-	S	-
	G20250280	PRJEB29740	ERR4785415	SAMEA6626926	India	IN	Tamil Nadu	IN-TN	Southern	Kuthambakkam	Hospital 32	13.0339	80.0144	2018-10-04	2018	10	4	BAL	Invasive	65	Female	ST2096	ST2096	KL64	KL64	O1/O2v1	1	0	5	4	yes	no	no	no	no	no	ybt 14; ICEKp5	-	-	-	-	-	wzi64	aac(6')-Ib-cr;sat-2	R	-	MgrB-0%	R	-
	G20250281	PRJEB29740	ERR4785754	SAMEA6626928	India	IN	Tamil Nadu	IN-TN	Southern	Kuthambakkam	Hospital 32	13.0339	80.0144	2018-10-07	2018	10	7	Sputum	Non Invasive	46	Female	ST2096	ST2096	KL64	KL64	O1/O2v1	4	3	11	16	yes	no	yes	no	no	no	ybt 14; ICEKp5	-	iuc 1	-	-	rmpA2_8-60%	wzi64	aac(6')-Ib-cr;aadA2;armA;sat-2	R	-	MgrB-0%	R	-
	G20250282	PRJEB29740	ERR4785418	SAMEA6626927	India	IN	Tamil Nadu	IN-TN	Southern	Kuthambakkam	Hospital 32	13.0339	80.0144	2018-10-07	2018	10	7	ETA	Invasive	78	Female	ST2096	ST2096	KL64	KL64	O1/O2v1	4	3	11	16	yes	no	yes	no	no	no	ybt 14; ICEKp5	-	iuc 1	-	-	rmpA2_8-60%	wzi64	aac(6')-Ib-cr;aadA2;armA;sat-2	R	-	MgrB-0%	R	-
	G20250283	PRJEB29740	ERR4785421	SAMEA6626929	India	IN	Tamil Nadu	IN-TN	Southern	Kuthambakkam	Hospital 32	13.0339	80.0144	2018-10-11	2018	10	11	Sputum	Non Invasive	52	Male	ST20	ST_other	KL28	KL_other	O1/O2v2	1	2	8	9	yes	no	no	no	no	no	ybt 14; ICEKp5	-	-	-	-	-	wzi84	strA;strB	R	-	-	S	qnrB1
	G20250284	PRJEB29740	ERR4785424	SAMEA6626930	India	IN	Tamil Nadu	IN-TN	Southern	Kuthambakkam	Hospital 32	13.0339	80.0144	2018-10-03	2018	10	3	Sputum	Non Invasive	65	Female	ST323	ST_other	KL21	KL_other	O3b	0	1	8	12	no	no	no	no	no	no	-	-	-	-	-	-	wzi262	aac(3)-IIa;aac(6')-Ib-cr;strA;strB	R	-	-	S	qnrB1
	G20250305	PRJEB29740	ERR4785804	SAMEA6626966	India	IN	Tamil Nadu	IN-TN	Southern	Trichy	Hospital 35	10.7905	78.7047	2018-02-15	2018	2	15	Pus	Non Invasive	53	Female	ST2096	ST2096	KL64	KL64	O1/O2v1	4	3	10	20	yes	no	yes	no	yes	no	ybt 14; ICEKp5	-	iuc 1	-	rmp 1; KpVP-1	rmpA2_6*-47%	wzi64	aac(6')-Ib';aadA;aph(3')-VI;aph3-Ia;armA;sat-2	R	-	MgrB-0%	R	qnrS1
	G20250306	PRJEB29740	ERR4785807	SAMEA6626967	India	IN	Tamil Nadu	IN-TN	Southern	Trichy	Hospital 35	10.7905	78.7047	2018-02-15	2018	2	15	Pus	Non Invasive	53	Female	ST2096	ST2096	KL64	KL64	O1/O2v1	1	3	8	13	yes	no	no	no	no	no	ybt 14; ICEKp5	-	-	-	-	-	wzi64	aac(6')-Ib';aadA;aph(3')-VI;aph3-Ia;sat-2	R	-	MgrB-0%	R	qnrS1
	G20250307	PRJEB29740	ERR4785436	SAMEA6626968	India	IN	Tamil Nadu	IN-TN	Southern	Trichy	Hospital 35	10.7905	78.7047	2018-03-11	2018	3	11	Pus	Non Invasive	60	Male	ST985	ST_other	KL39	KL_other	O1/O2v2	1	1	7	11	yes	no	no	no	no	no	ybt 16; ICEKp12	-	-	-	-	-	-	aac(3)-IIa;aac(6')-Ib-cr;strA;strB	R	-	-	S	qnrB1
	G20250308	PRJEB29740	ERR4785437	SAMEA6626969	India	IN	Tamil Nadu	IN-TN	Southern	Trichy	Hospital 35	10.7905	78.7047	2018-03-19	2018	3	19	Pus	Non Invasive	45	Female	ST985	ST_other	KL39	KL_other	O1/O2v2	1	1	7	11	yes	no	no	no	no	no	ybt 16; ICEKp12	-	-	-	-	-	-	aac(3)-IIa;aac(6')-Ib-cr;strA;strB	R	-	-	S	qnrB1
	G20250309	PRJEB29740	ERR4785810	SAMEA6626970	India	IN	Tamil Nadu	IN-TN	Southern	Trichy	Hospital 35	10.7905	78.7047	2018-03-19	2018	3	19	Body Fluids	Invasive	53	Female	ST48	ST_other	KL62	KL62	O1/O2v1	1	1	9	14	yes	no	no	no	no	no	ybt 5; ICEKp6	-	-	-	-	-	wzi62	aac(3)-IIa;aac(6')-Ib-cr;aadA2;strA;strB	R	-	-	S	-
	G20250311	PRJEB29740	ERR4785442	SAMEA6626972	India	IN	Tamil Nadu	IN-TN	Southern	Trichy	Hospital 35	10.7905	78.7047	2018-03-15	2018	3	15	Pus	Non Invasive	55	Female	ST198	ST_other	KL16	KL_other	O1/O2v1	0	1	8	11	no	no	no	no	no	no	-	-	-	-	-	-	wzi16	aac(6')-Ib-cr;strA;strB	R	-	-	S	qnrB1
	G20250343	PRJEB29740	ERR4785759	SAMEA6626933	India	IN	Uttarakhand	IN-UT	Central	Rishikesh	Hospital 36	30.0869	78.2676	2018-07-15	2018	7	15	Pus	Non Invasive	60	Male	ST147	ST147	unknown (KL68)	KL_other	O3b	0	1	9	20	no	no	no	no	no	no	-	-	-	-	-	-	wzi448	aac(3)-IId;aac(6')-Ib-cr;aadA2;aph3-Ia;rmtB;strA;strB	R	-	-	S	qnrS1
	G20250345	PRJEB29740	ERR4785765	SAMEA6626932	India	IN	Uttarakhand	IN-UT	Central	Rishikesh	Hospital 36	30.0869	78.2676	2018-07-17	2018	7	17	Urine	Non Invasive	56	Male	ST14	ST14	KL2	KL2	O1/O2v1	1	2	10	21	yes	no	no	no	no	no	ybt 14; ICEKp5	-	-	-	-	-	wzi2	aac(3)-IId;aac(6')-Ib-cr;aadA;aadA2;rmtB;sat-2	R	-	-	S	-
	G20250346	PRJEB29740	ERR4785768	SAMEA6626934	India	IN	Uttarakhand	IN-UT	Central	Rishikesh	Hospital 36	30.0869	78.2676	2018-07-20	2018	7	20	Urine	Non Invasive	25	Female	ST16-1LV	ST_other	KL81	KL81	OL101	0	2	10	20	no	no	no	no	no	no	-	-	-	-	-	-	wzi230	aac(3)-IIa;aac(6')-Ib-cr;aadA2;rmtB;strA;strB	R	-	-	S	qnrB1;qnrS1
	G20250347	PRJEB29740	ERR4785771	SAMEA6626936	India	IN	Uttarakhand	IN-UT	Central	Rishikesh	Hospital 36	30.0869	78.2676	2018-07-23	2018	7	23	Pus	Non Invasive	41	Male	ST231	ST231	KL51	KL51	O1/O2v2	4	2	10	13	yes	no	yes	no	no	no	ybt 14; ICEKp5	-	iuc 5	-	-	-	wzi104	aac(6')-Ib;aadA2;rmtF	R	-	-	S	qnrS1
	G20250348	PRJEB29740	ERR4785774	SAMEA6626935	India	IN	Uttarakhand	IN-UT	Central	Rishikesh	Hospital 36	30.0869	78.2676	2018-08-04	2018	8	4	Urine	Non Invasive	45	Male	ST11	ST11	KL105	KL_other	O1/O2v2	1	2	8	12	yes	no	no	no	no	no	ybt 9; ICEKp3	-	-	-	-	-	wzi75	aac(6')-Ib';aadA;aadA2;aph3-Ia;rmtB	R	-	-	S	qnrB1
	G20250349	PRJEB29740	ERR4785775	SAMEA6626937	India	IN	Uttarakhand	IN-UT	Central	Rishikesh	Hospital 36	30.0869	78.2676	2018-08-20	2018	8	20	Sputum	Non Invasive	55	Male	ST14	ST14	KL2	KL2	O1/O2v1	1	2	10	21	yes	no	no	no	no	no	ybt 14; ICEKp5	-	-	-	-	-	wzi2	aac(3)-IId;aac(6')-Ib-cr;aadA;aadA2;rmtB;sat-2	R	-	-	S	-
	G20250350	PRJEB29740	ERR4785780	SAMEA6626938	India	IN	Uttarakhand	IN-UT	Central	Rishikesh	Hospital 36	30.0869	78.2676	2018-08-21	2018	8	21	Pus	Non Invasive	19	Male	ST231	ST231	KL51	KL51	O1/O2v2	4	2	9	12	yes	no	yes	no	no	no	ybt 14; ICEKp5	-	iuc 5	-	-	-	wzi104	aac(6')-Ib;aadA2;rmtF	R	-	-	S	qnrS1
	G20250351	PRJEB29740	ERR4785783	SAMEA6626939	India	IN	Uttarakhand	IN-UT	Central	Rishikesh	Hospital 36	30.0869	78.2676	2018-08-23	2018	8	23	Urine	Non Invasive	60	Male	ST147	ST147	KL51	KL51	O1/O2v2	1	2	7	11	yes	no	no	no	no	no	ybt 14; ICEKp5	-	-	-	-	-	wzi104	aac(6')-Ib;aadA2;rmtF	R	-	-	S	qnrB1
	G20250352	PRJEB29740	ERR4785786	SAMEA6626940	India	IN	Uttarakhand	IN-UT	Central	Rishikesh	Hospital 36	30.0869	78.2676	2018-09-04	2018	9	4	Urine	Non Invasive	60	Male	ST14	ST14	KL2	KL2	O1/O2v1	1	2	10	15	yes	no	no	no	no	no	ybt 14; ICEKp5	-	-	-	-	-	wzi2	aac(3)-IId;aac(6')-Ib-cr;aadA;aadA2;sat-2	R	-	-	S	-
	G20250353	PRJEB29740	ERR4785427	SAMEA6626958	India	IN	Uttarakhand	IN-UT	Central	Rishikesh	Hospital 36	30.0869	78.2676	2018-09-18	2018	9	18	Urine	Non Invasive	60	Female	ST437	ST437	KL36	KL36	O4	1	2	8	12	yes	no	no	no	no	no	ybt 10; ICEKp4	-	-	-	-	-	wzi109	aadA2;aph3-Ia;rmtB	R	-	-	S	qnrS1
	G20250354	PRJEB29740	ERR4785789	SAMEA6626959	India	IN	Uttarakhand	IN-UT	Central	Rishikesh	Hospital 36	30.0869	78.2676	2018-09-16	2018	9	16	Urine	Non Invasive	35	Male	ST14	ST14	KL2	KL2	O1/O2v1	1	2	10	21	yes	no	no	no	no	no	ybt 14; ICEKp5	-	-	-	-	-	wzi2	aac(3)-IId;aac(6')-Ib-cr;aadA;aadA2;rmtB;sat-2	R	-	-	S	-
	G20250355	PRJEB29740	ERR4785792	SAMEA6626961	India	IN	Uttarakhand	IN-UT	Central	Rishikesh	Hospital 36	30.0869	78.2676	2018-09-28	2018	9	28	Abcesses	Invasive	16m	Female	ST14	ST14	KL2	KL2	O1/O2v1	1	2	10	21	yes	no	no	no	no	no	ybt 14; ICEKp5	-	-	-	-	-	wzi2	aac(3)-IId;aac(6')-Ib-cr;aadA;aadA2;rmtB;sat-2	R	-	-	S	-
	G20250356	PRJEB29740	ERR4785795	SAMEA6626960	India	IN	Uttarakhand	IN-UT	Central	Rishikesh	Hospital 36	30.0869	78.2676	2018-10-02	2018	10	2	Pus	Non Invasive	16m	Female	ST395	ST395	KL64	KL64	O1/O2v1	1	2	6	6	yes	no	no	no	no	no	ybt 16; ICEKp12	-	-	-	-	-	wzi64	aadA2	R	-	-	S	-
	G20250357	PRJEB29740	ERR4785796	SAMEA6626962	India	IN	Uttarakhand	IN-UT	Central	Rishikesh	Hospital 36	30.0869	78.2676	2018-11-13	2018	11	13	Sputum	Non Invasive	36	Male	ST14	ST14	KL2	KL2	O1/O2v1	1	2	10	21	yes	no	no	no	no	no	ybt 14; ICEKp5	-	-	-	-	-	wzi2	aac(3)-IId;aac(6')-Ib-cr;aadA;aadA2;rmtB;sat-2	R	-	-	S	-
	G20250358	PRJEB29740	ERR4785430	SAMEA6626963	India	IN	Uttarakhand	IN-UT	Central	Rishikesh	Hospital 36	30.0869	78.2676	2018-07-15	2018	7	15	Pus	Non Invasive	45	Male	ST147	ST147	unknown (KL68)	KL_other	O3b	0	1	9	20	no	no	no	no	no	no	-	-	-	-	-	-	wzi448	aac(3)-IId;aac(6')-Ib-cr;aadA2;aph3-Ia;rmtB;strA;strB	R	-	-	S	qnrS1
	G20250441	PRJEB29740	ERR4785814	SAMEA6627216	India	IN	Andhrapradesh	IN-AP	Southern	Hyderabad	Hospital 3	17.385	78.4867	2018-11-07	2018	11	7	Pus	Non Invasive	56	Female	ST147	ST147	KL10	KL10	O3/O3a	0	2	10	24	no	no	no	no	no	no	-	-	-	-	-	-	wzi420	aac(6')-Ib-cr;aadA;aadA2;armA;rmtB;strA;strB	R	-	-	S	qnrB1
	G20250442	PRJEB29740	ERR4785346	SAMEA6627217	India	IN	Andhrapradesh	IN-AP	Southern	Hyderabad	Hospital 3	17.385	78.4867	2018-12-07	2018	12	7	Pus	Non Invasive	43	Male	ST395	ST395	KL64	KL64	O1/O2v1	1	2	9	12	yes	no	no	no	no	no	ybt 16; ICEKp12	-	-	-	-	-	wzi64	aac(6')-Ib';aadA2;rmtB	R	-	-	S	-
	G20250443	PRJEB29740	ERR4785350	SAMEA6627218	India	IN	Andhrapradesh	IN-AP	Southern	Hyderabad	Hospital 3	17.385	78.4867	2018-02-12	2018	2	12	ETA	Invasive	69	Male	ST437	ST437	KL36	KL36	O4	1	2	8	8	yes	no	no	no	no	no	ybt 9; ICEKp3	-	-	-	-	-	wzi109	rmtB	R	-	-	S	-
	G20250444	PRJEB29740	ERR4785817	SAMEA6627219	India	IN	Andhrapradesh	IN-AP	Southern	Hyderabad	Hospital 3	17.385	78.4867	2018-04-17	2018	4	17	Tissue	Invasive	40	Male	ST2096	ST2096	KL64	KL64	O1/O2v1	4	3	11	20	yes	no	yes	no	no	no	ybt 14; ICEKp5	-	iuc 1	-	-	rmpA2_8-60%	wzi64	aac(6')-Ib-cr;aadA2;armA;rmtB;sat-2	R	-	MgrB-45%	R	-
	G20250445	PRJEB29740	ERR4785820	SAMEA6627177	India	IN	Andhrapradesh	IN-AP	Southern	Hyderabad	Hospital 3	17.385	78.4867	2018-05-12	2018	5	12	Sputum	Non Invasive	40	Male	ST307	ST307	KL102	KL102	O1/O2v2	0	1	8	12	no	no	no	no	no	no	-	-	-	-	-	-	wzi173	aac(3)-IIa;aac(6')-Ib-cr;strA;strB	R	-	-	S	qnrB1
	G20250454	PRJEB29740	ERR4785354	SAMEA6627176	India	IN	Bihar	IN-BR	Eastern	Patna	Hospital 14	25.5941	85.1376	2018-10-10	2018	10	10	Pus	Non Invasive	54	Female	ST307	ST307	KL102	KL102	O1/O2v2	1	1	8	12	yes	no	no	no	no	no	ybt 13; ICEKp2	-	-	-	-	-	wzi173	aac(3)-IIa;aac(6')-Ib-cr;strA;strB	R	-	-	S	qnrB1
	G20250455	PRJEB29740	ERR4785365	SAMEA6627222	India	IN	Bihar	IN-BR	Eastern	Patna	Hospital 14	25.5941	85.1376	2018-12-17	2018	12	17	Blood	Invasive	1m	Male	ST16	ST16	KL51	KL51	O3b	1	2	9	12	yes	no	no	no	no	no	ybt 9; ICEKp3	-	-	-	-	-	wzi50	aadA2;rmtB	R	-	-	S	qnrB1
	G20250457	PRJEB29740	ERR4785537	SAMEA6627254	India	IN	Karnataka	IN-KA	Southern	Bangalore	Hospital 16	12.9716	77.5946	2018-04-23	2018	4	23	Blood	Invasive	25	Female	ST3660	ST_other	KL25	KL_other	O1/O2v1	0	0	0	0	no	no	no	no	no	no	-	-	-	-	-	-	-	-	S	-	-	S	-
	G20250480	PRJEB29740	ERR4785211	SAMEA6627162	India	IN	Karnataka	IN-KA	Southern	Bangalore	Hospital 16	12.9716	77.5946	2018-07-09	2018	7	9	ETA	Invasive	28	Female	ST11	ST11	KL2	KL2	O1/O2v1	1	2	7	11	yes	no	no	no	no	no	ybt 16; ICEKp12	-	-	-	-	-	wzi2	aac(3)-IId;aac(6')-Ib3;rmtC	R	-	-	S	qnrS1
	G20250516	PRJEB29740	ERR4785788	SAMEA6627196	India	IN	Karnataka	IN-KA	Southern	Bangalore	Hospital 16	12.9716	77.5946	2018-10-26	2018	10	26	Sputum	Non Invasive	69	Male	ST147	ST147	KL10	KL10	O3/O3a	0	2	10	20	no	no	no	no	no	no	-	-	-	-	-	-	wzi420	aac(6')-Ib-cr;aadA;armA;strA;strB	R	-	-	S	qnrB1
	G20250517	PRJEB29740	ERR4785791	SAMEA6627197	India	IN	Karnataka	IN-KA	Southern	Bangalore	Hospital 16	12.9716	77.5946	2018-07-26	2018	7	26	Urine	Non Invasive	22	Female	ST1035	ST_other	KL57	KL_other	O1/O2v2	0	0	4	5	no	no	no	no	no	no	-	-	-	-	-	-	wzi116	strA;strB	R	-	-	S	qnrB4
	G20250518	PRJEB29740	ERR4785303	SAMEA6627198	India	IN	Karnataka	IN-KA	Southern	Bangalore	Hospital 16	12.9716	77.5946	2018-07-15	2018	7	15	ETA	Invasive	2m	Female	ST323	ST_other	KL21	KL_other	O3b	0	2	9	16	no	no	no	no	no	no	-	-	-	-	-	-	wzi262	aac(3)-IIa;aac(6')-Ib';aadA;aph(3')-VI;strA;strB	R	-	-	S	qnrB1;qnrS1
	G20250519	PRJEB29740	ERR4785307	SAMEA6627199	India	IN	Karnataka	IN-KA	Southern	Bangalore	Hospital 16	12.9716	77.5946	2018-07-16	2018	7	16	Blood	Invasive	2m	Male	ST15	ST15	KL24	KL_other	O1/O2v1	1	1	7	8	yes	no	no	no	no	no	ybt 10; ICEKp4	-	-	-	-	-	wzi24	aac(3)-IId;aac(6')-Ib-cr;aph3-Ia	R	-	-	S	-
	G20250520	PRJEB29740	ERR4785794	SAMEA6627200	India	IN	Karnataka	IN-KA	Southern	Bangalore	Hospital 16	12.9716	77.5946	2018-07-30	2018	7	30	Urine	Non Invasive	8m	Male	ST11	ST11	KL2	KL2	O1/O2v1	1	2	7	11	yes	no	no	no	no	no	ybt 16; ICEKp12	-	-	-	-	-	wzi2	aac(3)-IId;aac(6')-Ib3;rmtC	R	-	-	S	qnrS1
	G20250521	PRJEB29740	ERR4785311	SAMEA6627201	India	IN	Karnataka	IN-KA	Southern	Bangalore	Hospital 16	12.9716	77.5946	2018-09-13	2018	9	13	Urine	Non Invasive	75	Male	ST15	ST15	KL24	KL_other	O1/O2v1	1	1	7	8	yes	no	no	no	no	no	ybt 10; ICEKp4	-	-	-	-	-	wzi24	aac(3)-IId;aac(6')-Ib-cr;aph3-Ia	R	-	-	S	-
	G20250524	PRJEB29740	ERR4785320	SAMEA6627204	India	IN	Karnataka	IN-KA	Southern	Bangalore	Hospital 16	12.9716	77.5946	2018-08-30	2018	8	30	Blood	Invasive	54	Male	ST307	ST307	KL102	KL102	O1/O2v2	1	1	8	12	yes	no	no	no	no	no	ybt 9; ICEKp3	-	-	-	-	-	wzi173	aac(3)-IIa;aac(6')-Ib-cr;strA;strB	R	-	-	S	qnrB1
	G20250525	PRJEB29740	ERR4785324	SAMEA6627205	India	IN	Karnataka	IN-KA	Southern	Bangalore	Hospital 16	12.9716	77.5946	2018-08-29	2018	8	29	ETA	Invasive	4m	Female	ST231	ST231	KL51	KL51	O1/O2v2	4	2	9	12	yes	no	yes	no	no	no	ybt 14; ICEKp5	-	iuc 5	-	-	-	wzi104	aac(6')-Ib;aadA2;rmtF	R	-	-	S	qnrS1
	G20250526	PRJEB29740	ERR4785329	SAMEA6627206	India	IN	Karnataka	IN-KA	Southern	Bangalore	Hospital 16	12.9716	77.5946	2018-01-10	2018	1	10	Pus	Non Invasive	3m	Male	ST460-3LV	ST_other	KL34	KL_other	O1/O2v2	0	2	9	17	no	no	no	no	no	no	-	-	-	-	-	-	-	aac(6')-Ib';aadA;aph(3')-VI;armA;strA;strB	R	-	-	S	-
	G20250527	PRJEB29740	ERR4785800	SAMEA6627207	India	IN	Karnataka	IN-KA	Southern	Bangalore	Hospital 16	12.9716	77.5946	2018-09-25	2018	9	25	Catheter	Non Invasive	4m	Female	ST25	ST_other	KL2	KL2	O1/O2v2	1	2	7	9	yes	no	no	no	no	no	ybt 14; ICEKp5	-	-	-	-	-	wzi72	aac(6')-Ib';aadA;aph(3')-VI	R	-	-	S	qnrS1
	G20250528	PRJEB29740	ERR4785803	SAMEA6627208	India	IN	Karnataka	IN-KA	Southern	Bangalore	Hospital 16	12.9716	77.5946	2018-01-10	2018	1	10	ETA	Invasive	3m	Male	ST45	ST_other	KL24	KL_other	O1/O2v1	1	1	7	10	yes	no	no	no	no	no	ybt 10; ICEKp4	-	-	-	-	-	wzi101	aac(6')-Ib-cr;strA;strB	R	-	-	S	qnrB1
	G20250529	PRJEB29740	ERR4785806	SAMEA6627209	India	IN	Karnataka	IN-KA	Southern	Bangalore	Hospital 16	12.9716	77.5946	2018-08-30	2018	8	30	ETA	Invasive	65	Male	ST273	ST_other	KL74	KL_other	O3b	0	1	9	18	no	no	no	no	no	no	-	-	-	-	-	-	wzi174	aac(3)-IIa;aac(6')-Ib-cr;aadA2;aph3-Ia;strA;strB	R	-	-	S	qnrB1
	G20250530	PRJEB29740	ERR4785809	SAMEA6627210	India	IN	Karnataka	IN-KA	Southern	Bangalore	Hospital 16	12.9716	77.5946	2018-06-09	2018	6	9	Pus	Non Invasive	65	Male	ST25	ST_other	KL2	KL2	O1/O2v2	1	2	7	9	yes	no	no	no	no	no	ybt 14; ICEKp5	-	-	-	-	-	wzi72	aac(6')-Ib';aadA;aph(3')-VI	R	-	-	S	qnrS1
	G20250532	PRJEB29740	ERR4785332	SAMEA6627212	India	IN	Karnataka	IN-KA	Southern	Bangalore	Hospital 16	12.9716	77.5946	2018-05-08	2018	5	8	ETA	Invasive	12	Male	ST711	ST_other	KL54	KL_other	O1/O2v2	1	1	8	12	yes	no	no	no	no	no	ybt 16; ICEKp12	-	-	-	-	-	wzi303	aac(3)-IIa;aac(6')-Ib-cr;strA;strB	R	-	-	S	qnrB1
	G20250533	PRJEB29740	ERR4785337	SAMEA6627213	India	IN	Karnataka	IN-KA	Southern	Bangalore	Hospital 16	12.9716	77.5946	2018-12-10	2018	12	10	Sputum	Non Invasive	43	Female	ST147	ST147	KL48	KL_other	O1/O2v1	1	2	9	14	yes	no	no	no	no	no	ybt 9; ICEKp3	-	-	-	-	-	wzi151	aac(6')-Ib';aac(6')-Ib-cr;aadA;aph(3')-VI	R	-	-	S	qnrS1
	G20250534	PRJEB29740	ERR4785340	SAMEA6627214	India	IN	Karnataka	IN-KA	Southern	Bangalore	Hospital 16	12.9716	77.5946	2018-09-26	2018	9	26	Urine	Non Invasive	3	Male	ST437	ST437	KL36	KL36	O4	1	2	8	9	yes	no	no	no	no	no	ybt 9; ICEKp3	-	-	-	-	-	wzi109	rmtB	R	-	-	S	-
	G20250535	PRJEB29740	ERR4785342	SAMEA6627215	India	IN	Karnataka	IN-KA	Southern	Bangalore	Hospital 16	12.9716	77.5946	2018-07-09	2018	7	9	ETA	Invasive	28	Female	ST437	ST437	KL36	KL36	O4	1	2	7	7	yes	no	no	no	no	no	ybt 9; ICEKp3	-	-	-	-	-	wzi109	-	S	-	-	S	-
	G20250582	PRJEB29740	ERR4785823	SAMEA6627179	India	IN	Pondicherry	IN-PY	Southern	Pondicherry	Hospital 17	11.9416	79.8083	2018-10-05	2018	10	5	Pus	Non Invasive	34	Male	ST15	ST15	KL112	KL112	O1/O2v1	1	2	6	5	yes	no	no	no	no	no	ybt 16; ICEKp12	-	-	-	-	-	wzi93	rmtB	R	-	-	S	-
	G20250619	PRJEB29740	ERR4785782	SAMEA6627193	India	IN	Rajasthan	IN-RJ	Northern	Jodhpur	Hospital 1	26.2389	73.0243	2018-07-09	2018	7	9	Body Fluids	Invasive	32	Male	ST15	ST15	KL24	KL_other	O1/O2v1	1	1	7	8	yes	no	no	no	no	no	ybt 13; ICEKp2 (truncated)	-	-	-	-	-	wzi24	aac(6')-Ib-cr;strA;strB	R	-	-	S	-
	G20250620	PRJEB29740	ERR4785295	SAMEA6627192	India	IN	Rajasthan	IN-RJ	Northern	Jodhpur	Hospital 1	26.2389	73.0243	2018-07-26	2018	7	26	Urine	Non Invasive	44	Male	ST395	ST395	KL108	KL_other	O1/O2v2	0	1	5	5	no	no	no	no	no	no	-	-	-	-	-	-	wzi105	-	S	-	-	S	qnrS1
	G20250632	PRJEB29740	ERR4785826	SAMEA6627180	India	IN	Tamil Nadu	IN-TN	Southern	Chennai	Hospital 31	13.0827	80.2707	2018-03-05	2018	3	5	Urine	Non Invasive	78	Male	ST231	ST231	KL51	KL51	O1/O2v2	4	2	9	11	yes	no	yes	no	no	no	ybt 14; ICEKp5	-	iuc 5	-	-	-	wzi104	aac(6')-Ib;aadA2	R	-	-	S	qnrS1
	G20250633	PRJEB29740	ERR4785830	SAMEA6627181	India	IN	Tamil Nadu	IN-TN	Southern	Chennai	Hospital 31	13.0827	80.2707	2018-04-22	2018	4	22	Urine	Non Invasive	81	Female	ST231	ST231	KL51	KL51	O1/O2v2	4	2	10	12	yes	no	yes	no	no	no	ybt 14; ICEKp5	-	iuc 5	-	-	-	wzi104	aac(6')-Ib;aadA2;rmtF	R	-	-	S	-
	G20250634	PRJEB29740	ERR4785492	SAMEA6627182	India	IN	Tamil Nadu	IN-TN	Southern	Chennai	Hospital 31	13.0827	80.2707	2018-03-08	2018	3	8	Blood	Invasive	61	Female	ST4828	ST_other	KL115	KL_other	O3b	0	2	3	6	no	no	no	no	no	no	-	-	-	-	-	-	wzi213	aph(3')-VIb;strA;strA;strB	R	-	-	S	-
	G20250635	PRJEB29740	ERR4785496	SAMEA6627220	India	IN	Tamil Nadu	IN-TN	Southern	Chennai	Hospital 31	13.0827	80.2707	2018-04-09	2018	4	9	Blood	Invasive	60	Male	ST147	ST147	KL64	KL64	O1/O2v1	1	3	12	17	yes	no	no	no	no	no	ybt 10; ICEKp4	-	-	-	-	-	wzi64	aac(6')-Ib;aadA2;rmtF;strA;strB	R	-	MgrB-87%	R	qnrB1
	G20250636	PRJEB29740	ERR4785363	SAMEA6627221	India	IN	Tamil Nadu	IN-TN	Southern	Chennai	Hospital 31	13.0827	80.2707	2018-03-16	2018	3	16	Pus	Non Invasive	93	Female	ST231	ST231	KL51	KL51	O1/O2v2	4	2	9	12	yes	no	yes	no	no	no	ybt 14; ICEKp5	-	iuc 5	-	-	-	wzi104	aac(6')-Ib;aadA2;rmtF	R	-	-	S	qnrS1
	G20250681	PRJEB29740	ERR4785358	SAMEA6627178	India	IN	Uttarakhand	IN-UT	Central	Rishikesh	Hospital 36	30.0869	78.2676	2018-08-20	2018	8	20	Pus	Non Invasive	22	Male	ST11	ST11	KL105	KL_other	O1/O2v2	1	2	8	11	yes	no	no	no	no	no	ybt 9; ICEKp3	-	-	-	-	-	wzi75	aac(6')-Ib';aadA;aph3-Ia;rmtB	R	-	-	S	qnrB1
	G20250695	PRJEB29740	ERR6890969	SAMEA7391502	India	IN	Maharashtra	IN-MH	Western	Mumbai	Hospital 5	19.076	72.8777	2019-05-30	2019	5	30	Blood	Invasive	48	Male	ST231	ST231	KL51	KL51	O1/O2v2	4	2	10	13	yes	no	yes	no	no	no	ybt 14; ICEKp5	-	iuc 5	-	-	-	wzi104	aac(6')-Ib;aadA2;rmtF	R	-	-	S	qnrS1
	G20250699	PRJEB29740	ERR6890967	SAMEA7391506	India	IN	Maharashtra	IN-MH	Western	Mumbai	Hospital 5	19.076	72.8777	2019-03-16	2019	3	16	Body Fluids	Invasive	57	Female	ST395	ST395	KL64	KL64	O1/O2v1	1	2	7	8	yes	no	no	no	no	no	ybt 16; ICEKp12	-	-	-	-	-	wzi64	aac(3)-IId;aadA2	R	-	-	S	qnrS1
	G20250705	PRJEB29740	ERR6891284	SAMEA7392007	India	IN	Uttar Pradesh	IN-UP	Central	Lucknow	Hospital 18	26.8467	80.9462	2019-06-18	2019	6	18	Pus	Non Invasive	45	Female	ST147	ST147	KL51	KL51	O1/O2v2	1	2	11	20	yes	no	no	no	no	no	ybt 14; ICEKp5	-	-	-	-	-	wzi104	aac(6')-Ib';aadA2;armA;rmtB;rmtF	R	-	-	S	qnrB1
	G20250716	PRJEB29740	ERR6890952	SAMEA7391464	India	IN	Bihar	IN-BR	Eastern	Patna	Hospital 14	25.5941	85.1376	2019-01-19	2019	1	19	Pus	Non Invasive	42	Female	ST420	ST_other	KL20	KL_other	O1/O2v1	4	0	0	0	yes	no	yes	yes	yes	no	ybt 9; ICEKp3	-	iuc 1	iro 1	rmp 1; KpVP-1	rmpA2_6*-55%	wzi95	-	S	-	-	S	-
	G20250880	PRJEB29740	ERR6891335	SAMEA7391631	India	IN	Uttar Pradesh	IN-UP	Central	Lucknow	Hospital 18	26.8467	80.9462	2019-01-06	2019	1	6	Pus	Non Invasive	82	Male	ST231	ST231	KL51	KL51	O1/O2v2	1	2	10	13	yes	no	no	no	no	no	ybt 14; ICEKp5	-	-	-	-	-	wzi104	aac(6')-Ib;aadA2	R	-	-	S	qepA2
	G20250881	PRJEB29740	ERR6891239	SAMEA7391624	India	IN	Uttar Pradesh	IN-UP	Central	Lucknow	Hospital 18	26.8467	80.9462	2019-02-06	2019	2	6	Pus	Non Invasive	32	Female	ST16	ST16	KL81	KL81	OL101	0	2	10	21	no	no	no	no	no	no	-	-	-	-	-	-	wzi230	aac(3)-IIa;aac(6')-Ib-cr;aadA2;rmtB;strA;strB	R	-	-	S	qnrB1;qnrS1
	G20250882	PRJEB29740	ERR6891245	SAMEA7391625	India	IN	Uttar Pradesh	IN-UP	Central	Lucknow	Hospital 18	26.8467	80.9462	2019-02-06	2019	2	6	Pus	Non Invasive	27	Male	ST16	ST16	KL81	KL81	OL101	0	2	9	13	no	no	no	no	no	no	-	-	-	-	-	-	wzi230	aadA2;rmtB	R	-	-	S	qnrS1
	G20250883	PRJEB29740	ERR6891247	SAMEA7391626	India	IN	Uttar Pradesh	IN-UP	Central	Lucknow	Hospital 18	26.8467	80.9462	2019-04-06	2019	4	6	Pus	Non Invasive	84	Male	ST870	ST_other	KL17	KL17	O1/O2v1	1	1	7	10	yes	no	no	no	no	no	ybt 13; ICEKp2	-	-	-	-	-	wzi137	aac(6')-Ib-cr;aph3-Ia;strA;strB	R	-	-	S	qnrB1
	G20250884	PRJEB29740	ERR6891253	SAMEA7391627	India	IN	Uttar Pradesh	IN-UP	Central	Lucknow	Hospital 18	26.8467	80.9462	2019-04-06	2019	4	6	Pus	Non Invasive	30	Female	ST870	ST_other	KL17	KL17	O1/O2v1	1	1	7	10	yes	no	no	no	no	no	ybt 13; ICEKp2	-	-	-	-	-	wzi137	aac(6')-Ib-cr;aph3-Ia;strA;strB	R	-	-	S	qnrB1
	G20250885	PRJEB29740	ERR6891255	SAMEA7391628	India	IN	Uttar Pradesh	IN-UP	Central	Lucknow	Hospital 18	26.8467	80.9462	2019-10-06	2019	10	6	Pus	Non Invasive	27	Male	ST2096	ST2096	KL64	KL64	O1/O2v1	4	2	10	16	yes	no	yes	no	no	no	ybt 14; ICEKp5	-	iuc 1	-	-	rmpA2_8-60%	wzi64	aac(6')-Ib-cr;aadA2;armA;sat-2	R	-	-	S	-
	G20250887	PRJEB29740	ERR6891164	SAMEA7391632	India	IN	Uttar Pradesh	IN-UP	Central	Lucknow	Hospital 18	26.8467	80.9462	2019-06-19	2019	6	19	Sputum	Non Invasive	22	Male	ST231	ST231	KL51	KL51	O1/O2v2	0	2	6	6	no	no	no	no	no	no	-	-	-	-	-	-	wzi104	aac(6')-Ib	R	-	-	S	qnrS1
	G20250888	PRJEB29740	ERR6891328	SAMEA7391630	India	IN	Uttar Pradesh	IN-UP	Central	Lucknow	Hospital 18	26.8467	80.9462	2019-05-06	2019	5	6	Pus	Non Invasive	11	Female	ST147	ST147	KL51	KL51	O1/O2v2	1	2	9	12	yes	no	no	no	no	no	ybt 14; ICEKp5	-	-	-	-	-	wzi104	aac(6')-Ib;rmtB	R	-	-	S	qnrB1
	G20250889	PRJEB29740	ERR6891123	SAMEA7391569	India	IN	Maharashtra	IN-MH	Western	Mumbai	Hospital 5	19.076	72.8777	2019-05-06	2019	5	6	Tissue	Invasive	78	Female	ST2497	ST_other	KL64	KL64	O1/O2v1	1	2	9	13	yes	no	no	no	no	no	ybt 16; ICEKp12	-	-	-	-	-	wzi64	aac(6')-Ib-cr;rmtC	R	-	-	S	qnrB1
	G20250890	PRJEB29740	ERR6891126	SAMEA7391570	India	IN	Maharashtra	IN-MH	Western	Mumbai	Hospital 5	19.076	72.8777	2019-12-06	2019	12	6	Blood	Invasive	64	Male	ST395	ST395	KL64	KL64	O1/O2v1	1	2	9	16	yes	no	no	no	no	no	ybt 16; ICEKp12	-	-	-	-	-	wzi64	aadA2;rmtB	R	-	-	S	qnrB1;qnrS1
	G20250891	PRJEB29740	ERR6891131	SAMEA7391573	India	IN	Maharashtra	IN-MH	Western	Mumbai	Hospital 5	19.076	72.8777	2019-05-02	2019	5	2	Urine	Non Invasive	72	Male	ST2497	ST_other	KL64	KL64	O1/O2v1	1	2	8	12	yes	no	no	no	no	no	ybt 16; ICEKp12	-	-	-	-	-	wzi64	aac(6')-Ib-cr;aadA2;armA	R	-	-	S	qnrB1
	G20250892	PRJEB29740	ERR6891134	SAMEA7391574	India	IN	Maharashtra	IN-MH	Western	Mumbai	Hospital 5	19.076	72.8777	2019-08-04	2019	8	4	Blood	Invasive	65	Female	ST2096	ST2096	KL64	KL64	O1/O2v1	3	1	9	14	no	no	yes	no	no	no	-	-	iuc 1	-	-	rmpA2_8-60%	wzi64	aac(6')-Ib-cr;aadA2;armA;sat-2	R	-	-	S	-
	G20250893	PRJEB29740	ERR6891072	SAMEA7391575	India	IN	Maharashtra	IN-MH	Western	Mumbai	Hospital 5	19.076	72.8777	2019-08-04	2019	8	4	Tissue	Invasive	60	Male	ST15	ST15	KL112	KL112	O1/O2v1	1	2	9	12	yes	no	no	no	no	no	ybt 10; ICEKp4	-	-	-	-	-	wzi93	aadA2;rmtB	R	-	-	S	qnrB1
	G20250894	PRJEB29740	ERR6891138	SAMEA7391576	India	IN	Maharashtra	IN-MH	Western	Mumbai	Hospital 5	19.076	72.8777	2019-08-04	2019	8	4	Blood	Invasive	78	Male	ST395	ST395	KL64	KL64	O1/O2v1	1	2	10	16	yes	no	no	no	no	no	ybt 16; ICEKp12	-	-	-	-	-	wzi64	aac(6')-Ib-cr;aadA2;rmtB	R	-	-	S	qnrS1
	G20250897	PRJEB29740	ERR6891076	SAMEA7391579	India	IN	Maharashtra	IN-MH	Western	Mumbai	Hospital 5	19.076	72.8777	2019-03-02	2019	3	2	Tissue	Invasive	19	Female	ST15	ST15	KL112	KL112	O1/O2v1	1	2	7	9	yes	no	no	no	no	no	ybt 16; ICEKp12	-	-	-	-	-	wzi93	aac(6')-Ib;rmtC;rmtF	R	-	-	S	qnrB1
	G20250898	PRJEB29740	ERR6891152	SAMEA7391580	India	IN	Maharashtra	IN-MH	Western	Mumbai	Hospital 5	19.076	72.8777	2019-05-06	2019	5	6	Blood	Invasive	58	Male	ST437	ST437	KL36	KL36	O4	1	2	8	9	yes	no	no	no	no	no	ybt 9; ICEKp3	-	-	-	-	-	wzi109	rmtB	R	-	-	S	-
	G20250900	PRJEB29740	ERR6891159	SAMEA7391582	India	IN	Maharashtra	IN-MH	Western	Mumbai	Hospital 5	19.076	72.8777	2019-02-09	2019	2	9	Blood	Invasive	26	Female	ST231	ST231	KL51	KL51	O1/O2v2	4	2	9	10	yes	no	yes	no	no	no	ybt 14; ICEKp5	-	iuc 5	-	-	-	wzi104	aac(6')-Ib;aadA2;rmtF	R	-	-	S	-
	G20250902	PRJEB29740	ERR6891167	SAMEA7391584	India	IN	Maharashtra	IN-MH	Western	Mumbai	Hospital 5	19.076	72.8777	2019-04-22	2019	4	22	Blood	Invasive	37	Male	ST231	ST231	KL51	KL51	O1/O2v2	4	2	10	13	yes	no	yes	no	no	no	ybt 14; ICEKp5	-	iuc 5	-	-	-	wzi104	aac(6')-Ib;aadA2;rmtF	R	-	-	S	qnrS1
	G20250903	PRJEB29740	ERR6891175	SAMEA7391586	India	IN	Maharashtra	IN-MH	Western	Mumbai	Hospital 5	19.076	72.8777	2019-04-30	2019	4	30	Pus	Non Invasive	62	Female	ST231	ST231	KL51	KL51	O1/O2v2	4	2	10	13	yes	no	yes	no	no	no	ybt 14; ICEKp5	-	iuc 5	-	-	-	wzi104	aac(6')-Ib;aadA2;rmtF	R	-	-	S	qnrS1
	G20250904	PRJEB29740	ERR6891179	SAMEA7391587	India	IN	Maharashtra	IN-MH	Western	Mumbai	Hospital 5	19.076	72.8777	2019-09-04	2019	9	4	Blood	Invasive	32	Male	ST231	ST231	KL51	KL51	O1/O2v2	4	2	10	13	yes	no	yes	no	no	no	ybt 14; ICEKp5	-	iuc 5	-	-	-	wzi104	aac(6')-Ib;aadA2;rmtF	R	-	-	S	qnrS1
	G20250905	PRJEB29740	ERR6891181	SAMEA7391588	India	IN	Maharashtra	IN-MH	Western	Mumbai	Hospital 5	19.076	72.8777	2019-03-23	2019	3	23	Blood	Invasive	41	Male	ST395	ST395	KL64	KL64	O1/O2v1	1	2	7	8	yes	no	no	no	no	no	ybt 16; ICEKp12	-	-	-	-	-	wzi64	aac(3)-IId;aadA2	R	-	-	S	qnrS1
	G20250906	PRJEB29740	ERR6891186	SAMEA7391589	India	IN	Maharashtra	IN-MH	Western	Mumbai	Hospital 5	19.076	72.8777	2019-02-13	2019	2	13	Body Fluids	Invasive	66	Female	ST231	ST231	KL51	KL51	O1/O2v2	4	2	10	13	yes	no	yes	no	no	no	ybt 14; ICEKp5	-	iuc 5	-	-	-	wzi104	aac(6')-Ib;aadA2;rmtF	R	-	-	S	qnrS1
	G20250908	PRJEB29740	ERR6891201	SAMEA7391614	India	IN	Maharashtra	IN-MH	Western	Mumbai	Hospital 5	19.076	72.8777	2019-02-27	2019	2	27	Blood	Invasive	61	Female	ST147	ST147	KL64	KL64	O1/O2v1	1	2	8	12	yes	no	no	no	no	no	ybt 10; ICEKp4	-	-	-	-	-	wzi64	aac(6')-Ib;rmtF;strA;strB	R	-	-	S	qnrB1
	G20250909	PRJEB29740	ERR6891204	SAMEA7391613	India	IN	Maharashtra	IN-MH	Western	Mumbai	Hospital 5	19.076	72.8777	2019-03-15	2019	3	15	Tissue	Invasive	81	Female	ST147	ST147	KL64	KL64	O1/O2v1	1	2	9	10	yes	no	no	no	no	no	ybt 10; ICEKp4	-	-	-	-	-	wzi64	aac(6')-Ib;rmtF;strB	R	-	-	S	-
	G20250910	PRJEB29740	ERR6891171	SAMEA7391585	India	IN	Maharashtra	IN-MH	Western	Mumbai	Hospital 5	19.076	72.8777	2019-06-25	2019	6	25	Urine	Non Invasive	61	Male	ST469	ST469	KL139	KL_other	O3b	0	0	0	0	no	no	no	no	no	no	-	-	-	-	-	-	wzi493	-	S	-	-	S	-
	G20250913	PRJEB29740	ERR6891033	SAMEA7391559	India	IN	Karnataka	IN-KA	Southern	Bangalore	Hospital 16	12.9716	77.5946	2019-01-01	2019	1	1	Sputum	Non Invasive	39	Female	ST268-1LV	ST_other	KL20	KL_other	O1/O2v1	5	0	0	0	yes	yes	yes	yes	yes	yes	ybt 0; ICEKp10	clb 3	iuc 1	iro 1	rmp 1; KpVP-1	rmpA2_9	wzi95	-	S	-	-	S	-
	G20250914	PRJEB29740	ERR6891036	SAMEA7391560	India	IN	Karnataka	IN-KA	Southern	Bangalore	Hospital 16	12.9716	77.5946	2019-04-01	2019	4	1	ETA	Invasive	60	Male	ST23	ST23	KL1	KL_other	O1/O2v2	5	0	0	0	yes	yes	yes	yes	yes	no	ybt 1; ICEKp10 (truncated)	clb 2	iuc 1	iro 1	rmp 1; KpVP-1	rmpA2_5-54%	-	-	S	-	-	S	-
	G20250915	PRJEB29740	ERR6891040	SAMEA7391561	India	IN	Karnataka	IN-KA	Southern	Bangalore	Hospital 16	12.9716	77.5946	2019-10-01	2019	10	1	Sputum	Non Invasive	65	Male	ST420	ST_other	KL20	KL_other	O1/O2v1	4	0	0	0	yes	no	yes	yes	yes	no	ybt 9; ICEKp3	-	iuc 1	iro 1	-,rmp 1; KpVP-1	rmpA2_3-47%	wzi95	-	S	-	-	S	-
	G20250916	PRJEB29740	ERR6891116	SAMEA7391562	India	IN	Karnataka	IN-KA	Southern	Bangalore	Hospital 16	12.9716	77.5946	2019-01-20	2019	1	20	Sputum	Non Invasive	37	Male	ST38	ST_other	KL52	KL52	OL101	1	1	8	12	yes	no	no	no	no	no	ybt 14; ICEKp5	-	-	-	-	-	wzi50	aac(3)-IIa;aac(6')-Ib-cr;strA;strB	R	-	-	S	qnrB1
	G20250917	PRJEB29740	ERR6891118	SAMEA7391564	India	IN	Karnataka	IN-KA	Southern	Bangalore	Hospital 16	12.9716	77.5946	2019-01-30	2019	1	30	Urine	Non Invasive	62	Female	ST395	ST395	KL64	KL64	O1/O2v1	1	2	8	10	yes	no	no	no	no	no	ybt 16; ICEKp12	-	-	-	-	-	wzi64	aac(3)-IId;aac(6')-Ib-cr	R	-	-	S	-
	G20250919	PRJEB29740	ERR6891048	SAMEA7391566	India	IN	Karnataka	IN-KA	Southern	Bangalore	Hospital 16	12.9716	77.5946	2019-08-02	2019	8	2	Sputum	Non Invasive	72	Male	ST29	ST_other	KL54	KL_other	O1/O2v2	1	0	0	0	yes	no	no	no	no	no	ybt 9; ICEKp3	-	-	-	-	-	wzi115	-	S	-	-	S	-
	G20250921	PRJEB29740	ERR6891056	SAMEA7391568	India	IN	Karnataka	IN-KA	Southern	Bangalore	Hospital 16	12.9716	77.5946	2019-01-19	2019	1	19	Urine	Non Invasive	75	Male	ST2096	ST2096	KL64	KL64	O1/O2v1	4	3	11	16	yes	no	yes	no	no	no	ybt 14; ICEKp5	-	iuc 1	-	-	rmpA2_8-60%	wzi64	aac(6')-Ib-cr;aadA2;armA;sat-2	R	-	MgrB-0%	R	-
	G20250922	PRJEB29740	ERR6891061	SAMEA7391567	India	IN	Karnataka	IN-KA	Southern	Bangalore	Hospital 16	12.9716	77.5946	2019-06-02	2019	6	2	Blood	Invasive	74	Female	ST395	ST395	KL64	KL64	O1/O2v1	1	2	8	11	yes	no	no	no	no	no	ybt 16; ICEKp12	-	-	-	-	-	wzi64	aac(6')-Ib';aadA2;armA	R	-	-	S	qnrS1
	G20250923	PRJEB29740	ERR6891064	SAMEA7391571	India	IN	Karnataka	IN-KA	Southern	Bangalore	Hospital 16	12.9716	77.5946	2019-02-18	2019	2	18	ETA	Invasive	2m	Male	ST395	ST395	KL64	KL64	O1/O2v1	1	2	8	11	yes	no	no	no	no	no	ybt 16; ICEKp12	-	-	-	-	-	wzi64	aac(6')-Ib';aadA2;armA	R	-	-	S	qnrS1
	G20250925	PRJEB29740	ERR6891110	SAMEA7391554	India	IN	Karnataka	IN-KA	Southern	Bangalore	Hospital 24	12.9716	77.5946	2019-04-02	2019	4	2	ETA	Invasive	32	Male	ST437	ST437	KL36	KL36	O4	1	2	7	7	yes	no	no	no	no	no	ybt 9; ICEKp3	-	-	-	-	-	wzi109	-	S	-	-	S	-
	G20250926	PRJEB29740	ERR6891016	SAMEA7391555	India	IN	Karnataka	IN-KA	Southern	Bangalore	Hospital 24	12.9716	77.5946	2019-05-02	2019	5	2	Urine	Non Invasive	55	Male	ST15	ST15	KL112	KL112	O1/O2v1	4	1	4	3	yes	no	yes	no	no	yes	ybt 16; ICEKp12	-	iuc 1	-	-	rmpA2_9	wzi93	rmtF	R	-	-	S	-
	G20250927	PRJEB29740	ERR6891020	SAMEA7391556	India	IN	Karnataka	IN-KA	Southern	Bangalore	Hospital 24	12.9716	77.5946	2019-06-02	2019	6	2	Urine	Non Invasive	81	Male	ST307	ST307	KL155	KL_other	OL101	1	1	8	11	yes	no	no	no	no	no	ybt 9; ICEKp3	-	-	-	-	-	wzi173	aac(6')-Ib-cr;strA;strB	R	-	-	S	qnrB1
	G20250928	PRJEB29740	ERR6891022	SAMEA7391557	India	IN	Karnataka	IN-KA	Southern	Bangalore	Hospital 24	12.9716	77.5946	2019-07-02	2019	7	2	Catheter	Non Invasive	40	Female	ST395	ST395	KL64	KL64	O1/O2v1	1	2	8	9	yes	no	no	no	no	no	ybt 16; ICEKp12	-	-	-	-	-	wzi64	aac(3)-IId;aac(6')-Ib-cr	R	-	-	S	-
	G20250929	PRJEB29740	ERR6891103	SAMEA7391552	India	IN	West Bengal	IN-WB	Eastern	Kolkata	Hospital 15	22.5726	88.3639	2019-01-17	2019	1	17	Urine	Non Invasive	18	Female	ST570	ST_other	KL117	KL_other	O1/O2v1	0	0	0	0	no	no	no	no	no	no	-	-	-	-	-	-	-	-	S	-	-	S	-
	G20250931	PRJEB29740	ERR6891225	SAMEA7391598	India	IN	Rajasthan	IN-RJ	Northern	Jaipur	Hospital 27	26.9124	75.7873	2019-01-13	2019	1	13	Urine	Non Invasive	26	Female	ST16-1LV	ST_other	KL81	KL81	OL101	0	2	10	15	no	no	no	no	no	no	-	-	-	-	-	-	wzi230	aac(3)-IIa;aac(6')-Ib-cr;aadA2;rmtB	R	-	-	S	qnrS1
	G20250932	PRJEB29740	ERR6891219	SAMEA7391596	India	IN	Rajasthan	IN-RJ	Northern	Jaipur	Hospital 27	26.9124	75.7873	2019-01-13	2019	1	13	Urine	Non Invasive	33	Female	ST16-1LV	ST_other	KL81	KL81	OL101	0	2	5	5	no	no	no	no	no	no	-	-	-	-	-	-	wzi230	aac(3)-IIa;aadA2	R	-	-	S	-
	G20250933	PRJEB29740	ERR6891114	SAMEA7391595	India	IN	Rajasthan	IN-RJ	Northern	Jaipur	Hospital 27	26.9124	75.7873	2019-01-16	2019	1	16	Urine	Non Invasive	54	Female	ST147	ST147	KL64	KL64	O1/O2v1	1	2	9	13	yes	no	no	no	no	no	ybt 10; ICEKp4	-	-	-	-	-	wzi64	aadA2;rmtB	R	-	-	S	qnrB1
	G20250936	PRJEB29740	ERR6891172	SAMEA7391638	India	IN	Rajasthan	IN-RJ	Northern	Jaipur	Hospital 27	26.9124	75.7873	2019-01-25	2019	1	25	Urine	Non Invasive	48	Female	ST16	ST16	KL51	KL51	O3b	1	2	9	11	yes	no	no	no	no	no	ybt 9; ICEKp3	-	-	-	-	-	wzi50	aadA2;rmtB	R	-	-	S	-
	G20250937	PRJEB29740	ERR6891176	SAMEA7391637	India	IN	Rajasthan	IN-RJ	Northern	Jaipur	Hospital 27	26.9124	75.7873	2019-01-28	2019	1	28	Blood	Invasive	14	Male	ST147	ST147	KL64	KL64	O1/O2v1	1	2	8	8	yes	no	no	no	no	no	ybt 10; ICEKp4	-	-	-	-	-	wzi64	aac(6')-Ib	R	-	-	S	qnrB1
	G20250938	PRJEB29740	ERR6891177	SAMEA7391639	India	IN	Rajasthan	IN-RJ	Northern	Jaipur	Hospital 27	26.9124	75.7873	2019-01-29	2019	1	29	ETA	Invasive	58	Male	ST395	ST395	KL64	KL64	O1/O2v1	1	2	6	6	yes	no	no	no	no	no	ybt 16; ICEKp12	-	-	-	-	-	wzi64	aac(6')-Ib-cr	R	-	-	S	qnrS1
	G20250940	PRJEB29740	ERR6891355	SAMEA7391640	India	IN	Rajasthan	IN-RJ	Northern	Jaipur	Hospital 27	26.9124	75.7873	2019-01-19	2019	1	19	ETA	Invasive	39	Male	ST147	ST147	KL10	KL10	O3/O3a	3	3	10	17	no	no	yes	no	no	no	-	-	iuc 1	-	-	rmpA2_6-60%	wzi420	aac(6')-Ib-cr;aadA2;rmtB;strA;strB	R	-	MgrB-0%	R	qnrB1
	G20250942	PRJEB29740	ERR6891028	SAMEA7391558	India	IN	Karnataka	IN-KA	Southern	Bangalore	Hospital 24	12.9716	77.5946	2019-11-02	2019	11	2	Pus	Non Invasive	56	Male	ST147	ST147	KL64	KL64	O1/O2v1	1	2	10	19	yes	no	no	no	no	no	ybt 9; ICEKp3	-	-	-	-	-	wzi64	aac(3)-IId;aac(6')-Ib';aadA;aadA5;aph(3')-VI;strA;strB	R	-	-	S	qnrS1
	G20250945	PRJEB29740	ERR6891226	SAMEA7391597	India	IN	Karnataka	IN-KA	Southern	Bangalore	Hospital 28	12.9716	77.5946	2019-02-21	2019	2	21	Pus	Non Invasive	65	Male	ST2096	ST2096	KL64	KL64	O1/O2v1	4	2	10	16	yes	no	yes	no	no	no	ybt 14; ICEKp5	-	iuc 1	-	-	rmpA2_8-60%	wzi64	aac(6')-Ib-cr;aadA2;armA;sat-2	R	-	-	S	-
	G20250946	PRJEB29740	ERR6891233	SAMEA7391599	India	IN	Karnataka	IN-KA	Southern	Bangalore	Hospital 28	12.9716	77.5946	2019-02-28	2019	2	28	Pus	Non Invasive	55	Female	ST2096	ST2096	KL64	KL64	O1/O2v1	4	2	8	13	yes	no	yes	no	no	no	ybt 14; ICEKp5	-	iuc 1	-	-	rmpA2_8-60%	wzi64	aac(6')-Ib-cr;aadA2;armA;sat-2	R	-	-	S	-
	G20250947	PRJEB29740	ERR6891120	SAMEA7391600	India	IN	Karnataka	IN-KA	Southern	Bangalore	Hospital 28	12.9716	77.5946	2019-02-13	2019	2	13	Pus	Non Invasive	55	Female	ST2096	ST2096	KL64	KL64	O1/O2v1	1	2	6	7	yes	no	no	no	no	no	ybt 14; ICEKp5	-	-	-	-	-	wzi64	aac(6')-Ib-cr;sat-2	R	-	-	S	-
	G20250949	PRJEB29740	ERR6891234	SAMEA7391602	India	IN	Karnataka	IN-KA	Southern	Bangalore	Hospital 28	12.9716	77.5946	2019-04-02	2019	4	2	Blood	Invasive	27	Male	ST147	ST147	KL10	KL10	O3/O3a	0	2	10	20	no	no	no	no	no	no	-	-	-	-	-	-	wzi420	aac(6')-Ib-cr;aadA;aadA2;armA;rmtB	R	-	-	S	qnrB1
	G20250950	PRJEB29740	ERR6891128	SAMEA7391603	India	IN	Karnataka	IN-KA	Southern	Bangalore	Hospital 28	12.9716	77.5946	2019-10-05	2019	10	5	Pus	Non Invasive	65	Male	ST2096	ST2096	KL64	KL64	O1/O2v1	4	2	10	16	yes	no	yes	no	no	no	ybt 14; ICEKp5	-	iuc 1	-	-	rmpA2_8-60%	wzi64	aac(6')-Ib-cr;aadA2;armA;sat-2	R	-	-	S	-
	G20250951	PRJEB29740	ERR6891133	SAMEA7391604	India	IN	Karnataka	IN-KA	Southern	Bangalore	Hospital 28	12.9716	77.5946	2019-08-13	2019	8	13	Pus	Non Invasive	47	Male	ST395	ST395	KL64	KL64	O1/O2v1	1	2	8	10	yes	no	no	no	no	no	ybt 16; ICEKp12	-	-	-	-	-	wzi64	aac(3)-IId;aadA2	R	-	-	S	qnrB1;qnrS1
	G20250952	PRJEB29740	ERR6891136	SAMEA7391605	India	IN	Karnataka	IN-KA	Southern	Bangalore	Hospital 28	12.9716	77.5946	2019-08-13	2019	8	13	Sputum	Non Invasive	46	Male	ST231	ST231	KL51	KL51	O1/O2v2	4	2	10	13	yes	no	yes	no	no	no	ybt 14; ICEKp5	-	iuc 5	-	-	-	wzi104	aac(6')-Ib;aadA2;rmtF	R	-	-	S	qnrS1
	G20250953	PRJEB29740	ERR6891140	SAMEA7391606	India	IN	Karnataka	IN-KA	Southern	Bangalore	Hospital 28	12.9716	77.5946	2019-08-13	2019	8	13	Blood	Invasive	33	Female	ST395	ST395	KL64	KL64	O1/O2v1	1	2	8	9	yes	no	no	no	no	no	ybt 16; ICEKp12	-	-	-	-	-	wzi64	aac(3)-IId	R	-	-	S	-
	G20250954	PRJEB29740	ERR6891144	SAMEA7391608	India	IN	Karnataka	IN-KA	Southern	Bangalore	Hospital 28	12.9716	77.5946	2019-09-07	2019	9	7	Urine	Non Invasive	55	Male	ST2096	ST2096	KL64	KL64	O1/O2v1	4	2	10	16	yes	no	yes	no	no	no	ybt 14; ICEKp5	-	iuc 1	-	-	rmpA2_8-60%	wzi64	aac(6')-Ib-cr;aadA2;armA;sat-2	R	-	-	S	-
	G20250955	PRJEB29740	ERR6891148	SAMEA7391607	India	IN	Karnataka	IN-KA	Southern	Bangalore	Hospital 28	12.9716	77.5946	2019-06-09	2019	6	9	Pus	Non Invasive	42	Male	ST2096	ST2096	KL64	KL64	O1/O2v1	3	2	10	16	no	no	yes	no	no	no	-	-	iuc 1	-	-	rmpA2_8-60%	wzi64	aac(6')-Ib-cr;aadA2;armA;sat-2	R	-	-	S	-
	G20250956	PRJEB29740	ERR6891150	SAMEA7391610	India	IN	Karnataka	IN-KA	Southern	Bangalore	Hospital 28	12.9716	77.5946	2019-04-11	2019	4	11	Urine	Non Invasive	33	Female	ST231	ST231	KL51	KL51	O1/O2v2	4	2	10	13	yes	no	yes	no	no	no	ybt 14; ICEKp5	-	iuc 5	-	-	-	wzi104	aac(6')-Ib;aadA2;rmtF	R	-	-	S	qnrS1
	G20250957	PRJEB29740	ERR6891161	SAMEA7391623	India	IN	Karnataka	IN-KA	Southern	Bangalore	Hospital 28	12.9716	77.5946	2019-09-04	2019	9	4	Pus	Non Invasive	40	Male	ST395	ST395	KL64	KL64	O1/O2v1	1	2	8	10	yes	no	no	no	no	no	ybt 16; ICEKp12	-	-	-	-	-	wzi64	aac(3)-IId;aadA2	R	-	-	S	qnrB1;qnrS1
	G20250958	PRJEB29740	ERR6891340	SAMEA7391634	India	IN	Delhi	IN-DL	Northern	Delhi	Hospital 21	28.7041	77.1025	2019-12-21	2019	12	21	Urine	Non Invasive	48	Female	ST147	ST147	KL51	KL51	O1/O2v2	1	2	9	13	yes	no	no	no	no	no	ybt 14; ICEKp5	-	-	-	-	-	wzi104	aac(6')-Ib;rmtB;rmtF	R	-	-	S	qnrB1
	G20250959	PRJEB29740	ERR6891336	SAMEA7391633	India	IN	Delhi	IN-DL	Northern	Delhi	Hospital 21	28.7041	77.1025	2019-12-23	2019	12	23	Urine	Non Invasive	27	Male	ST395	ST395	KL64	KL64	O1/O2v1	1	2	9	16	yes	no	no	no	no	no	ybt 16; ICEKp12	-	-	-	-	-	wzi64	aac(3)-IId;aac(6')-Ib-cr;aadA2;strA;strB	R	-	-	S	qnrB1
	G20250961	PRJEB29740	ERR6891347	SAMEA7391636	India	IN	Delhi	IN-DL	Northern	Delhi	Hospital 21	28.7041	77.1025	2019-03-12	2019	3	12	Urine	Non Invasive	5	Male	ST147	ST147	KL64	KL64	O1/O2v1	1	2	8	13	yes	no	no	no	no	no	ybt 10; ICEKp4	-	-	-	-	-	wzi64	aac(6')-Ib;aph(3')-VI;rmtF;strA;strB	R	-	-	S	qnrB1
	G20250962	PRJEB29740	ERR6891156	SAMEA7391609	India	IN	Karnataka	IN-KA	Southern	Bangalore	Hospital 28	12.9716	77.5946	2019-01-02	2019	1	2	Urine	Non Invasive	60	Male	ST395	ST395	KL64	KL64	O1/O2v1	1	2	8	10	yes	no	no	no	no	no	ybt 16; ICEKp12	-	-	-	-	-	wzi64	aac(3)-IId;aadA2	R	-	-	S	qnrB1;qnrS1
	G20250963	PRJEB29740	ERR6891195	SAMEA7391645	India	IN	Uttarakhand	IN-UT	Central	Rishikesh	Hospital 36	30.0869	78.2676	2019-01-30	2019	1	30	Sputum	Non Invasive	25	Male	ST231	ST231	KL51	KL51	O1/O2v2	4	2	10	13	yes	no	yes	no	no	no	ybt 14; ICEKp5	-	iuc 5	-	-	-	wzi104	aac(6')-Ib;aadA2;rmtF	R	-	-	S	qnrS1
	G20250964	PRJEB29740	ERR6891198	SAMEA7391646	India	IN	Uttarakhand	IN-UT	Central	Rishikesh	Hospital 36	30.0869	78.2676	2019-01-02	2019	1	2	Pus	Non Invasive	50	Male	ST43	ST_other	KL30	KL_other	O1/O2v1	4	2	4	3	yes	no	yes	no	no	no	ybt 9; ICEKp3	-	iuc 1	-	-	rmpA2_6-60%	wzi30	-	S	-	-	S	-
	G20250965	PRJEB29740	ERR6891664	SAMEA7391876	India	IN	Uttarakhand	IN-UT	Central	Rishikesh	Hospital 36	30.0869	78.2676	2019-03-02	2019	3	2	Urine	Non Invasive	71	Male	ST15	ST15	KL35	KL_other	OL103	0	2	8	13	no	no	no	no	no	no	-	-	-	-	-	-	wzi433	aac(3)-IIa;aadA2;rmtB;strA;strB	R	-	-	S	qnrB1
	G20250966	PRJEB29740	ERR6891049	SAMEA7391877	India	IN	Uttarakhand	IN-UT	Central	Rishikesh	Hospital 36	30.0869	78.2676	2019-03-02	2019	3	2	Pus	Non Invasive	79	Male	ST43	ST_other	KL30	KL_other	O1/O2v1	4	2	6	5	yes	no	yes	no	no	no	ybt 9; ICEKp3	-	iuc 1	-	-	rmpA2_6-60%	wzi30	aac(6')-Ib	R	-	-	S	-
	G20250967	PRJEB29740	ERR6891666	SAMEA7391878	India	IN	Uttarakhand	IN-UT	Central	Rishikesh	Hospital 36	30.0869	78.2676	2019-02-23	2019	2	23	Pus	Non Invasive	50	Male	ST147	ST147	KL51	KL51	O1/O2v2	1	2	9	15	yes	no	no	no	no	no	ybt 14; ICEKp5	-	-	-	-	-	wzi104	aac(6')-Ib;aadA2;rmtB;rmtF	R	-	-	S	qnrB1
	G20250968	PRJEB29740	ERR6891051	SAMEA7391879	India	IN	Uttarakhand	IN-UT	Central	Rishikesh	Hospital 36	30.0869	78.2676	2019-02-23	2019	2	23	Urine	Non Invasive	25	Male	ST14	ST14	KL2	KL2	O1/O2v1	1	2	9	14	yes	no	no	no	no	no	ybt 14; ICEKp5	-	-	-	-	-	wzi2	aac(6')-Ib-cr;aadA2;aph(3')-VI;armA;sat-2	R	-	-	S	-
	G20250969	PRJEB29740	ERR6891057	SAMEA7391881	India	IN	Uttarakhand	IN-UT	Central	Rishikesh	Hospital 36	30.0869	78.2676	2019-03-02	2019	3	2	Urine	Non Invasive	30	Male	ST395	ST395	KL64	KL64	O1/O2v1	1	2	9	16	yes	no	no	no	no	no	ybt 16; ICEKp12	-	-	-	-	-	wzi64	aac(3)-IId;aac(6')-Ib-cr;aadA2;rmtB	R	-	-	S	qnrB1;qnrS1
	G20250970	PRJEB29740	ERR6891670	SAMEA7391880	India	IN	Uttarakhand	IN-UT	Central	Rishikesh	Hospital 36	30.0869	78.2676	2019-07-09	2019	7	9	ETA	Invasive	38	Female	ST14	ST14	KL2	KL2	O1/O2v1	1	3	12	26	yes	no	no	no	no	no	ybt 14; ICEKp5	-	-	-	-	-	wzi2	aac(3)-IId;aac(6')-Ib';aadA;aadA2;aph(3')-VI;armA;sat-2	R	-	MgrB-62%	R	qnrB1
	G20250971	PRJEB29740	ERR6891058	SAMEA7391882	India	IN	Uttarakhand	IN-UT	Central	Rishikesh	Hospital 36	30.0869	78.2676	2019-02-01	2019	2	1	Urine	Non Invasive	51	Female	ST147	ST147	KL51	KL51	O1/O2v2	1	2	9	15	yes	no	no	no	no	no	ybt 14; ICEKp5	-	-	-	-	-	wzi104	aac(6')-Ib;aadA2;rmtB;rmtF	R	-	-	S	qnrB1
	G20250972	PRJEB29740	ERR6891065	SAMEA7391883	India	IN	Uttarakhand	IN-UT	Central	Rishikesh	Hospital 36	30.0869	78.2676	2019-02-08	2019	2	8	Pus	Non Invasive	18	Male	ST231	ST231	KL51	KL51	O1/O2v2	4	2	9	12	yes	no	yes	no	no	no	ybt 14; ICEKp5	-	iuc 5	-	-	-	wzi104	aac(6')-Ib;aadA2;rmtF	R	-	-	S	qnrS1
	G20250973	PRJEB29740	ERR6891066	SAMEA7391884	India	IN	Uttarakhand	IN-UT	Central	Rishikesh	Hospital 36	30.0869	78.2676	2019-03-02	2019	3	2	Urine	Non Invasive	45	Male	ST231	ST231	KL51	KL51	O1/O2v2	1	2	10	14	yes	no	no	no	no	no	ybt 14; ICEKp5	-	-	-	-	-	wzi104	aac(6')-Ib;rmtF;strB	R	-	-	S	qnrS1
	G20250975	PRJEB29740	ERR6891672	SAMEA7391886	India	IN	Uttarakhand	IN-UT	Central	Rishikesh	Hospital 36	30.0869	78.2676	2019-01-30	2019	1	30	Pus	Non Invasive	63	Male	ST3392	ST_other	KL64	KL64	O1/O2v1	3	2	9	17	no	no	yes	no	no	no	-	-	iuc 1	-	-	rmpA2_5-54%	wzi64	aac(6')-Ib';aac(6')-Ib;aadA;aph3-Ia;armA;rmtF;sat-2	R	-	-	S	qnrS1
	G20250976	PRJEB29740	ERR6891676	SAMEA7391889	India	IN	Uttarakhand	IN-UT	Central	Rishikesh	Hospital 36	30.0869	78.2676	2019-08-19	2019	8	19	ETA	Invasive	75	Male	ST15	ST15	KL2	KL2	O1/O2v1	4	2	8	15	yes	no	yes	yes	yes	no	ybt 16; ICEKp12	-	iuc 1	iro 1	rmp 1; KpVP-1	rmpA2_5-54%	wzi2	aac(6')-Ib3;rmtB;rmtC;strA;strB	R	-	-	S	qnrB1
	G20250977	PRJEB29740	ERR6891358	SAMEA7391907	India	IN	Karnataka	IN-KA	Southern	Mangalore	Hospital 19	12.9141	74.856	2019-04-27	2019	4	27	Pus	Non Invasive	89	Female	ST45	ST_other	KL153	KL_other	O1/O2v1	0	0	3	3	no	no	no	no	no	no	-	-	-	-	-	-	wzi394	-	S	-	-	S	qnrB4
	G20250978	PRJEB29740	ERR6891353	SAMEA7391906	India	IN	Karnataka	IN-KA	Southern	Mangalore	Hospital 19	12.9141	74.856	2019-04-26	2019	4	26	Urine	Non Invasive	13	Female	ST716	ST_other	KL110	KL_other	O1/O2v1	1	1	8	12	yes	no	no	no	no	no	ybt 22; ICEKp12	-	-	-	-	-	wzi89	aac(3)-IIa;aac(6')-Ib-cr;strA;strB	R	-	-	S	qnrB1
	G20250979	PRJEB29740	ERR6891350	SAMEA7391905	India	IN	Karnataka	IN-KA	Southern	Mangalore	Hospital 19	12.9141	74.856	2019-04-27	2019	4	27	Urine	Non Invasive	53	Male	ST2096	ST2096	KL64	KL64	O1/O2v1	4	2	10	16	yes	no	yes	no	no	no	ybt 14; ICEKp5	-	iuc 1	-	-	rmpA2_8-60%	wzi64	aac(6')-Ib-cr;aadA2;armA;sat-2	R	-	-	S	-
	G20250980	PRJEB29740	ERR6891345	SAMEA7391904	India	IN	Karnataka	IN-KA	Southern	Mangalore	Hospital 19	12.9141	74.856	2019-04-26	2019	4	26	Catheter	Non Invasive	58	Female	ST231	ST231	KL51	KL51	O1/O2v2	4	2	10	13	yes	no	yes	no	no	no	ybt 14; ICEKp5	-	iuc 5	-	-	-	wzi104	aac(6')-Ib;aadA2;rmtF	R	-	-	S	qnrS1
	G20250981	PRJEB29740	ERR6891342	SAMEA7391902	India	IN	Karnataka	IN-KA	Southern	Mangalore	Hospital 19	12.9141	74.856	2019-04-28	2019	4	28	Pus	Non Invasive	75	Male	ST420	ST_other	KL20	KL_other	O1/O2v1	4	0	0	0	yes	no	yes	yes	yes	no	ybt 9; ICEKp3	-	iuc 1	iro 1	rmp 1; KpVP-1	rmpA2_6*-60%	wzi95	-	S	-	-	S	-
	G20250982	PRJEB29740	ERR6891338	SAMEA7391903	India	IN	Karnataka	IN-KA	Southern	Mangalore	Hospital 19	12.9141	74.856	2019-04-26	2019	4	26	Urine	Non Invasive	60	Female	ST29	ST_other	KL10	KL10	O1/O2v1	0	0	0	0	no	no	no	no	no	no	-	-	-	-	-	-	wzi27	-	S	-	-	S	-
	G20250983	PRJEB29740	ERR6891333	SAMEA7391901	India	IN	Karnataka	IN-KA	Southern	Mangalore	Hospital 19	12.9141	74.856	2019-04-27	2019	4	27	Blood	Invasive	55	Male	ST231	ST231	KL51	KL51	O1/O2v2	4	2	10	12	yes	no	yes	no	no	no	ybt 14; ICEKp5	-	iuc 5	-	-	-	wzi104	aac(6')-Ib;aadA2	R	-	-	S	qnrS1
	G20250984	PRJEB29740	ERR6891085	SAMEA7391899	India	IN	Karnataka	IN-KA	Southern	Mangalore	Hospital 19	12.9141	74.856	2019-02-04	2019	2	4	ETA	Invasive	68	Female	ST231	ST231	KL51	KL51	O1/O2v2	4	2	10	13	yes	no	yes	no	no	no	ybt 14; ICEKp5	-	iuc 5	-	-	-	wzi104	aac(6')-Ib;aadA2;rmtF	R	-	-	S	qnrS1
	G20250985	PRJEB29740	ERR6891329	SAMEA7391900	India	IN	Karnataka	IN-KA	Southern	Mangalore	Hospital 19	12.9141	74.856	2019-05-03	2019	5	3	ETA	Invasive	66	Male	ST395	ST395	KL64	KL64	O1/O2v1	1	2	9	12	yes	no	no	no	no	no	ybt 16; ICEKp12	-	-	-	-	-	wzi64	aadA2;rmtB	R	-	-	S	qnrS1
	G20250986	PRJEB29740	ERR6891692	SAMEA7391898	India	IN	Karnataka	IN-KA	Southern	Mangalore	Hospital 19	12.9141	74.856	2019-02-05	2019	2	5	Urine	Non Invasive	80	Male	ST147	ST147	KL10	KL10	O3/O3a	1	2	8	14	yes	no	no	no	no	no	ybt 16; ICEKp12	-	-	-	-	-	wzi420	aac(6')-Ib';aadA;aadA2;aph(3')-VI;armA	R	-	-	S	qnrS1
	G20250987	PRJEB29740	ERR6891690	SAMEA7391897	India	IN	Karnataka	IN-KA	Southern	Mangalore	Hospital 19	12.9141	74.856	2019-02-05	2019	2	5	Urine	Non Invasive	52	Female	ST395	ST395	KL64	KL64	O1/O2v1	1	2	9	12	yes	no	no	no	no	no	ybt 16; ICEKp12	-	-	-	-	-	wzi64	aadA2;rmtB	R	-	-	S	qnrS1
	G20250988	PRJEB29740	ERR6891686	SAMEA7391896	India	IN	Karnataka	IN-KA	Southern	Mangalore	Hospital 19	12.9141	74.856	2019-05-05	2019	5	5	Urine	Non Invasive	88	Female	ST147	ST147	KL10	KL10	O3/O3a	0	2	10	17	no	no	no	no	no	no	-	-	-	-	-	-	wzi420	aadA;aadA2;armA;rmtB	R	-	-	S	qnrB1
	G20250990	PRJEB29740	ERR6891684	SAMEA7391894	India	IN	Karnataka	IN-KA	Southern	Mangalore	Hospital 19	12.9141	74.856	2019-04-27	2019	4	27	Urine	Non Invasive	78	Female	ST45	ST_other	KL62	KL62	O1/O2v1	1	1	3	3	yes	no	no	no	no	no	ybt 10; ICEKp4	-	-	-	-	-	wzi149	-	S	-	-	S	qnrS1
	G20250991	PRJEB29740	ERR6891680	SAMEA7391893	India	IN	Bihar	IN-BR	Eastern	Patna	Hospital 14	25.5941	85.1376	2019-01-21	2019	1	21	Urine	Non Invasive	29	Female	ST147	ST147	KL10	KL10	O3/O3a	3	2	10	24	no	no	yes	no	no	no	-	-	iuc 1	-	-	rmpA2_6-60%	wzi420	aac(6')-Ib-cr;aadA;aadA2;aph3-Ia;armA;rmtB;strA;strB	R	-	-	S	qnrB1
	G20250992	PRJEB29740	ERR6891677	SAMEA7391892	India	IN	Bihar	IN-BR	Eastern	Patna	Hospital 14	25.5941	85.1376	2019-01-22	2019	1	22	Urine	Non Invasive	45	Male	ST2096	ST2096	KL64	KL64	O1/O2v1	1	2	5	5	yes	no	no	no	no	no	ybt 14; ICEKp5	-	-	-	-	-	wzi64	aac(6')-Ib-cr;sat-2	R	-	-	S	-
	G20250993	PRJEB29740	ERR6891207	SAMEA7391616	India	IN	Bihar	IN-BR	Eastern	Patna	Hospital 14	25.5941	85.1376	2019-02-01	2019	2	1	Pus	Non Invasive	30	Male	ST15	ST15	KL24	KL_other	O1/O2v1	1	2	8	11	yes	no	no	no	no	no	ybt 10; ICEKp4	-	-	-	-	-	wzi24	aac(6')-Ib;aph3-Ia;rmtF	R	-	-	S	qnrB1
	G20250994	PRJEB29740	ERR6891080	SAMEA7391615	India	IN	Bihar	IN-BR	Eastern	Patna	Hospital 14	25.5941	85.1376	2019-02-18	2019	2	18	Blood	Invasive	62	Male	ST395	ST395	KL64	KL64	O1/O2v1	1	2	10	17	yes	no	no	no	no	no	ybt 16; ICEKp12	-	-	-	-	-	wzi64	aac(6')-Ib';aadA2;aph(3')-VI;armA	R	-	-	S	qnrB1
	G20250995	PRJEB29740	ERR6891084	SAMEA7391617	India	IN	Bihar	IN-BR	Eastern	Patna	Hospital 14	25.5941	85.1376	2019-02-20	2019	2	20	Blood	Invasive	5m	Male	ST15	ST15	KL24	KL_other	O1/O2v1	1	2	8	11	yes	no	no	no	no	no	ybt 10; ICEKp4	-	-	-	-	-	wzi24	aac(6')-Ib;aph3-Ia;rmtF	R	-	-	S	qnrB1
	G20250996	PRJEB29740	ERR6891086	SAMEA7391618	India	IN	Bihar	IN-BR	Eastern	Patna	Hospital 14	25.5941	85.1376	2019-02-21	2019	2	21	Pus	Non Invasive	18	Male	ST231	ST231	KL64	KL64	O1/O2v1	4	2	10	13	yes	no	yes	no	no	no	ybt 14; ICEKp5	-	iuc 5	-	-	-	wzi64	aac(6')-Ib;aadA2;rmtF	R	-	-	S	qnrS1
	G20250997	PRJEB29740	ERR6891092	SAMEA7391619	India	IN	Bihar	IN-BR	Eastern	Patna	Hospital 14	25.5941	85.1376	2019-02-23	2019	2	23	Blood	Invasive	48	Female	ST231	ST231	KL51	KL51	O1/O2v2	4	2	10	13	yes	no	yes	no	no	no	ybt 14; ICEKp5	-	iuc 5	-	-	-	wzi104	aac(6')-Ib;aadA2;rmtF	R	-	-	S	qnrS1
	G20250998	PRJEB29740	ERR6891212	SAMEA7391620	India	IN	Bihar	IN-BR	Eastern	Patna	Hospital 14	25.5941	85.1376	2019-02-28	2019	2	28	ETA	Invasive	73	Male	ST231	ST231	KL51	KL51	O1/O2v2	4	2	9	11	yes	no	yes	no	no	no	ybt 14; ICEKp5	-	iuc 5	-	-	-	wzi104	aac(6')-Ib;aadA2;rmtF	R	-	-	S	-
	G20250999	PRJEB29740	ERR6891097	SAMEA7391621	India	IN	Bihar	IN-BR	Eastern	Patna	Hospital 14	25.5941	85.1376	2019-04-03	2019	4	3	ETA	Invasive	19	Male	ST231	ST231	KL51	KL51	O1/O2v2	4	2	9	12	yes	no	yes	no	no	no	ybt 14; ICEKp5	-	iuc 5	-	-	-	wzi104	aac(6')-Ib;aadA2;rmtF	R	-	-	S	qnrS1
	G20251000	PRJEB29740	ERR6891100	SAMEA7391622	India	IN	Bihar	IN-BR	Eastern	Patna	Hospital 14	25.5941	85.1376	2019-05-03	2019	5	3	Sputum	Non Invasive	35	Female	ST231	ST231	KL51	KL51	O1/O2v2	4	2	9	12	yes	no	yes	no	no	no	ybt 14; ICEKp5	-	iuc 5	-	-	-	wzi104	aac(6')-Ib;aadA2;rmtF	R	-	-	S	qnrS1
	G20251001	PRJEB29740	ERR6891104	SAMEA7391591	India	IN	Bihar	IN-BR	Eastern	Patna	Hospital 14	25.5941	85.1376	2019-02-02	2019	2	2	Urine	Non Invasive	60	Male	ST2096	ST2096	KL64	KL64	O1/O2v1	4	2	10	16	yes	no	yes	no	no	no	ybt 14; ICEKp5	-	iuc 1	-	-	rmpA2_8-60%	wzi64	aac(6')-Ib-cr;aadA2;armA;sat-2	R	-	-	S	-
	G20251003	PRJEB29740	ERR6891112	SAMEA7391593	India	IN	Bihar	IN-BR	Eastern	Patna	Hospital 14	25.5941	85.1376	2019-09-02	2019	9	2	Urine	Non Invasive	35	Male	ST2096	ST2096	KL64	KL64	O1/O2v1	3	2	10	16	no	no	yes	no	no	no	-	-	iuc 1	-	-	rmpA2_8-60%	wzi64	aac(6')-Ib-cr;aadA2;armA;sat-2	R	-	-	S	-
	G20251131	PRJEB29740	ERR6891496	SAMEA7392125	India	IN	Gujarat	IN-GJ	Western	Gandhinagar	Hospital 6	23.2156	72.6369	2018-06-15	2018	6	15	Tissue	Invasive	46	Female	ST14	ST14	KL2	KL2	O1/O2v1	1	2	10	18	yes	no	no	no	no	no	ybt 14; ICEKp5	-	-	-	-	-	wzi2	aac(6')-Ib-cr;aadA;armA;sat-2	R	-	-	S	-
	G20251132	PRJEB29740	ERR6891501	SAMEA7392126	India	IN	Gujarat	IN-GJ	Western	Gandhinagar	Hospital 6	23.2156	72.6369	2018-06-20	2018	6	20	Tissue	Invasive	50	Female	ST14	ST14	KL2	KL2	O1/O2v1	1	2	10	17	yes	no	no	no	no	no	ybt 14; ICEKp5	-	-	-	-	-	wzi2	aac(6')-Ib-cr;aadA;armA;sat-2	R	-	-	S	-
	G20251133	PRJEB29740	ERR6891060	SAMEA7392127	India	IN	Gujarat	IN-GJ	Western	Gandhinagar	Hospital 6	23.2156	72.6369	2018-06-18	2018	6	18	ETA	Invasive	48	Male	ST14	ST14	KL2	KL2	O1/O2v1	1	2	10	18	yes	no	no	no	no	no	ybt 14; ICEKp5	-	-	-	-	-	wzi2	aac(6')-Ib-cr;aadA;armA;sat-2	R	-	-	S	-
	G20251134	PRJEB29740	ERR6891063	SAMEA7392128	India	IN	Gujarat	IN-GJ	Western	Gandhinagar	Hospital 6	23.2156	72.6369	2018-06-28	2018	6	28	ETA	Invasive	46	Male	ST14	ST14	KL2	KL2	O1/O2v1	1	2	10	18	yes	no	no	no	no	no	ybt 14; ICEKp5	-	-	-	-	-	wzi2	aac(6')-Ib-cr;aadA;armA;sat-2	R	-	-	S	-
	G20251135	PRJEB29740	ERR6891505	SAMEA7392129	India	IN	Gujarat	IN-GJ	Western	Gandhinagar	Hospital 6	23.2156	72.6369	2018-07-02	2018	7	2	Pus	Non Invasive	37	Male	ST14	ST14	KL2	KL2	O1/O2v1	1	2	10	18	yes	no	no	no	no	no	ybt 14; ICEKp5	-	-	-	-	-	wzi2	aac(6')-Ib-cr;aadA;armA;sat-2	R	-	-	S	-
	G20251136	PRJEB29740	ERR6891508	SAMEA7392130	India	IN	Gujarat	IN-GJ	Western	Gandhinagar	Hospital 6	23.2156	72.6369	2018-01-10	2018	1	10	ETA	Invasive	32	Male	ST15	ST15	KL2	KL2	O1/O2v1	1	2	10	16	yes	no	no	no	no	no	ybt 16; ICEKp12	-	-	-	-	-	wzi2	aac(6')-Ib;aadA2;aadA;aph3-Ia;rmtC	R	-	-	S	qnrS1
	G20251137	PRJEB29740	ERR6891513	SAMEA7392132	India	IN	Gujarat	IN-GJ	Western	Gandhinagar	Hospital 6	23.2156	72.6369	2018-09-05	2018	9	5	Pus	Non Invasive	36	Male	ST14	ST14	KL2	KL2	O1/O2v1	1	2	10	18	yes	no	no	no	no	no	ybt 14; ICEKp5	-	-	-	-	-	wzi2	aac(6')-Ib-cr;aadA;armA;sat-2	R	-	-	S	-
	G20251138	PRJEB29740	ERR6891516	SAMEA7392131	India	IN	Gujarat	IN-GJ	Western	Gandhinagar	Hospital 6	23.2156	72.6369	2018-06-10	2018	6	10	Pus	Non Invasive	31	Male	ST15	ST15	KL2	KL2	O1/O2v1	1	2	10	16	yes	no	no	no	no	no	ybt 16; ICEKp12	-	-	-	-	-	wzi2	aac(6')-Ib;aadA2;aadA;aph3-Ia;rmtC	R	-	-	S	qnrS1
	G20251140	PRJEB29740	ERR6891068	SAMEA7392134	India	IN	Gujarat	IN-GJ	Western	Gandhinagar	Hospital 6	23.2156	72.6369	2018-04-06	2018	4	6	Pus	Non Invasive	30	Male	ST14	ST14	KL2	KL2	O1/O2v1	1	2	10	18	yes	no	no	no	no	no	ybt 14; ICEKp5	-	-	-	-	-	wzi2	aac(6')-Ib-cr;aadA;armA;sat-2	R	-	-	S	-
	G20251141	PRJEB29740	ERR6891071	SAMEA7392135	India	IN	Telangana	IN-TG	Southern	Karimnagar	Hospital 26	18.5084	79.1412	2018-11-29	2018	11	29	ETA	Invasive	1d	Male	ST2096	ST2096	KL64	KL64	O1/O2v1	4	2	10	16	yes	no	yes	no	no	no	ybt 14; ICEKp5	-	iuc 1	-	-	rmpA2_8-60%	wzi64	aac(6')-Ib-cr;aadA2;armA;sat-2	R	-	-	S	-
	G20251143	PRJEB29740	ERR6891525	SAMEA7392137	India	IN	Telangana	IN-TG	Southern	Karimnagar	Hospital 26	18.5084	79.1412	2018-02-20	2018	2	20	Urine	Non Invasive	53	Male	ST147	ST147	KL128	KL_other	O3b	0	2	8	14	no	no	no	no	no	no	-	-	-	-	-	-	wzi99	aadA2;aph(3')-VI;aph3-Ia;armA	R	-	-	S	qnrB1
	G20251144	PRJEB29740	ERR6891078	SAMEA7392140	India	IN	Telangana	IN-TG	Southern	Karimnagar	Hospital 26	18.5084	79.1412	2018-02-18	2018	2	18	Pus	Non Invasive	55	Male	ST147	ST147	KL64	KL64	O1/O2v1	1	2	10	11	yes	no	no	no	no	no	ybt 10; ICEKp4	-	-	-	-	-	wzi64	aac(6')-Ib;rmtF;strB	R	-	-	S	-
	G20251145	PRJEB29740	ERR6891082	SAMEA7392138	India	IN	Telangana	IN-TG	Southern	Karimnagar	Hospital 26	18.5084	79.1412	2018-02-20	2018	2	20	Urine	Non Invasive	53	Male	ST38	ST_other	KL52	KL52	OL101	1	2	9	13	yes	no	no	no	no	no	ybt 14; ICEKp5	-	-	-	-	-	wzi50	aac(3)-IIa;aac(6')-Ib-cr;strA;strB	R	-	-	S	qnrB1
	G20251146	PRJEB29740	ERR6891088	SAMEA7392139	India	IN	Pondicherry	IN-PY	Southern	Pondicherry	Hospital 17	11.9416	79.8083	2018-08-18	2018	8	18	Pus	Non Invasive	38	Male	ST15	ST15	KL112	KL112	O1/O2v1	1	2	7	9	yes	no	no	no	no	no	ybt 10; ICEKp4	-	-	-	-	-	wzi93	rmtB	R	-	-	S	qnrB1
	G20251147	PRJEB29740	ERR6891018	SAMEA7392106	India	IN	Pondicherry	IN-PY	Southern	Pondicherry	Hospital 17	11.9416	79.8083	2018-10-03	2018	10	3	ETA	Invasive	21	Female	ST231	ST231	KL51	KL51	O1/O2v2	4	2	10	12	yes	no	yes	no	no	no	ybt 14; ICEKp5	-	iuc 5	-	-	-	wzi104	aac(6')-Ib;aadA2;rmtF	R	-	-	S	-
	G20251149	PRJEB29740	ERR6891027	SAMEA7392109	India	IN	Pondicherry	IN-PY	Southern	Pondicherry	Hospital 17	11.9416	79.8083	2018-10-15	2018	10	15	Body Fluids	Invasive	45	Female	ST1301	ST_other	KL115	KL_other	O3b	0	0	0	0	no	no	no	no	no	no	-	-	-	-	-	-	-	-	S	-	-	S	-
	G20251151	PRJEB29740	ERR6891466	SAMEA7392111	India	IN	Pondicherry	IN-PY	Southern	Pondicherry	Hospital 17	11.9416	79.8083	2018-06-28	2018	6	28	Wound	Invasive	63	Female	ST147	ST147	KL10	KL10	O3/O3a	0	3	11	21	no	no	no	no	no	no	-	-	-	-	-	-	wzi420	aac(6')-Ib-cr;aadA;aadA2;armA;rmtB	R	-	MgrB-47%	R	qnrB1
	G20251152	PRJEB29740	ERR6891471	SAMEA7392112	India	IN	Pondicherry	IN-PY	Southern	Pondicherry	Hospital 17	11.9416	79.8083	2018-04-05	2018	4	5	ETA	Invasive	10	Female	ST133	ST_other	KL103	KL_other	O1/O2v1	0	0	0	0	no	no	no	no	no	no	-	-	-	-	-	-	wzi74	-	S	-	-	S	-
	G20251153	PRJEB29740	ERR6891474	SAMEA7392143	India	IN	Pondicherry	IN-PY	Southern	Pondicherry	Hospital 17	11.9416	79.8083	2018-10-07	2018	10	7	Wound	Invasive	66	Female	ST297	ST_other	KL10	KL10	O1/O2v1	0	0	0	0	no	no	no	no	no	no	-	-	-	-	-	-	wzi10	-	S	-	-	S	-
	G20251154	PRJEB29740	ERR6891032	SAMEA7392142	India	IN	Pondicherry	IN-PY	Southern	Pondicherry	Hospital 17	11.9416	79.8083	2018-07-04	2018	7	4	Tissue	Invasive	59	Male	ST231	ST231	KL51	KL51	O1/O2v2	1	2	7	8	yes	no	no	no	no	no	ybt 14; ICEKp5	-	-	-	-	-	wzi104	aac(6')-Ib;rmtF	R	-	-	S	qnrS1
	G20251155	PRJEB29740	ERR6891035	SAMEA7392113	India	IN	Pondicherry	IN-PY	Southern	Pondicherry	Hospital 17	11.9416	79.8083	2018-04-06	2018	4	6	Urine	Non Invasive	55	Male	ST231	ST231	KL51	KL51	O1/O2v2	4	2	10	12	yes	no	yes	no	no	no	ybt 14; ICEKp5	-	iuc 5	-	-	-	wzi104	aac(6')-Ib;aadA2;rmtF	R	-	-	S	-
	G20251157	PRJEB29740	ERR6891479	SAMEA7392115	India	IN	Pondicherry	IN-PY	Southern	Pondicherry	Hospital 17	11.9416	79.8083	2018-06-25	2018	6	25	Tissue	Invasive	50	Male	ST2096	ST2096	KL64	KL64	O1/O2v1	4	2	10	16	yes	no	yes	no	no	no	ybt 14; ICEKp5	-	iuc 1	-	-	rmpA2_8-60%	wzi64	aac(6')-Ib-cr;aadA2;armA;sat-2	R	-	-	S	-
	G20251158	PRJEB29740	ERR6891482	SAMEA7392116	India	IN	Pondicherry	IN-PY	Southern	Pondicherry	Hospital 17	11.9416	79.8083	2018-04-09	2018	4	9	Wound	Invasive	32	Female	ST11	ST11	KL15	KL_other	O4	0	2	9	14	no	no	no	no	no	no	-	-	-	-	-	-	wzi50	aac(6')-Ib-cr;aadA2;rmtB	R	-	-	S	qnrB4
	G20251159	PRJEB29740	ERR6891487	SAMEA7392117	India	IN	Pondicherry	IN-PY	Southern	Pondicherry	Hospital 17	11.9416	79.8083	2018-04-04	2018	4	4	Urine	Non Invasive	23	Female	ST661	ST_other	KL109	KL_other	O1/O2v2	0	0	0	0	no	no	no	no	no	no	-	-	-	-	-	-	wzi211	-	S	-	-	S	-
	G20251160	PRJEB29740	ERR6891490	SAMEA7392119	India	IN	Pondicherry	IN-PY	Southern	Pondicherry	Hospital 17	11.9416	79.8083	2018-04-03	2018	4	3	Pus	Non Invasive	33	Female	ST37	ST_other	KL38	KL_other	O3b	0	0	0	0	no	no	no	no	no	no	-	-	-	-	-	-	wzi96	-	S	-	-	S	-
	G20251161	PRJEB29740	ERR6891043	SAMEA7392118	India	IN	Pondicherry	IN-PY	Southern	Pondicherry	Hospital 17	11.9416	79.8083	2018-08-12	2018	8	12	Body Fluids	Invasive	8	Female	ST515	ST_other	KL146	KL_other	O1/O2v2	0	0	0	0	no	no	no	no	no	no	-	-	-	-	-	-	wzi118	-	S	-	-	S	-
	G20251162	PRJEB29740	ERR6891047	SAMEA7392120	India	IN	Pondicherry	IN-PY	Southern	Pondicherry	Hospital 17	11.9416	79.8083	2018-10-03	2018	10	3	Urine	Non Invasive	36	Female	ST231	ST231	KL51	KL51	O1/O2v2	3	2	9	11	no	no	yes	no	no	no	-	-	iuc 5	-	-	-	wzi104	aac(6')-Ib;aadA2;rmtF	R	-	-	S	-
	G20251163	PRJEB29740	ERR6891053	SAMEA7392123	India	IN	Pondicherry	IN-PY	Southern	Pondicherry	Hospital 17	11.9416	79.8083	2018-11-08	2018	11	8	Pus	Non Invasive	37	Male	ST496-1LV	ST_other	KL52	KL52	OL101	0	0	0	0	no	no	no	no	no	no	-	-	-	-	-	-	wzi50	-	S	-	-	S	-
	G20251164	PRJEB29740	ERR6891055	SAMEA7392122	India	IN	Pondicherry	IN-PY	Southern	Pondicherry	Hospital 17	11.9416	79.8083	2018-04-06	2018	4	6	Tissue	Invasive	45	Female	ST231	ST231	KL51	KL51	O1/O2v2	1	2	7	8	yes	no	no	no	no	no	ybt 14; ICEKp5	-	-	-	-	-	wzi104	aac(6')-Ib;rmtF	R	-	-	S	qnrS1
	G20251165	PRJEB29740	ERR6891495	SAMEA7392124	India	IN	Pondicherry	IN-PY	Southern	Pondicherry	Hospital 17	11.9416	79.8083	2018-08-20	2018	8	20	Urine	Non Invasive	5	Female	ST14	ST14	KL2	KL2	O1/O2v1	0	0	0	0	no	no	no	no	no	no	-	-	-	-	-	-	wzi2	-	S	-	-	S	-
	G20251166	PRJEB29740	ERR6891410	SAMEA7392084	India	IN	Delhi	IN-DL	Northern	Delhi	Hospital 38	28.7041	77.1025	2018-04-13	2018	4	13	Sputum	Non Invasive	50	Female	ST395	ST395	KL64	KL64	O1/O2v1	1	2	6	9	yes	no	no	no	no	no	ybt 16; ICEKp12	-	-	-	-	-	wzi64	aac(3)-IId;aadA2	R	-	-	S	qnrB1;qnrS1
	G20251167	PRJEB29740	ERR6890975	SAMEA7392086	India	IN	Delhi	IN-DL	Northern	Delhi	Hospital 38	28.7041	77.1025	2018-04-29	2018	4	29	Sputum	Non Invasive	51	Male	ST231	ST231	KL51	KL51	O1/O2v2	4	0	8	11	yes	no	yes	no	no	no	ybt 14; ICEKp5	-	iuc 5	-	-	-	wzi104	aac(6')-Ib;aadA2;rmtF	R	-	-	S	qnrS1
	G20251168	PRJEB29740	ERR6891415	SAMEA7392085	India	IN	Delhi	IN-DL	Northern	Delhi	Hospital 38	28.7041	77.1025	2018-06-22	2018	6	22	Sputum	Non Invasive	60	Male	ST231	ST231	KL51	KL51	O1/O2v2	4	1	8	11	yes	no	yes	no	no	no	ybt 14; ICEKp5	-	iuc 5	-	-	-	wzi104	aac(6')-Ib;aadA2;rmtF	R	-	-	S	qnrS1
	G20251169	PRJEB29740	ERR6890979	SAMEA7392087	India	IN	Delhi	IN-DL	Northern	Delhi	Hospital 38	28.7041	77.1025	2018-06-22	2018	6	22	Wound	Invasive	60	Male	ST395	ST395	KL64	KL64	O1/O2v1	4	2	9	13	yes	no	yes	no	no	no	ybt 16; ICEKp12	-	iuc 5	-	-	-	wzi64	aac(6')-Ib-cr;aadA2	R	-	-	S	qnrB1;qnrS1
	G20251170	PRJEB29740	ERR6891416	SAMEA7392089	India	IN	Delhi	IN-DL	Northern	Delhi	Hospital 38	28.7041	77.1025	2018-11-13	2018	11	13	Sputum	Non Invasive	80	Male	ST147	ST147	KL51	KL51	O1/O2v2	1	2	8	14	yes	no	no	no	no	no	ybt 14; ICEKp5	-	-	-	-	-	wzi104	aac(6')-Ib;aadA2;rmtB;rmtF	R	-	-	S	qnrB1
	G20251171	PRJEB29740	ERR6891421	SAMEA7392088	India	IN	Delhi	IN-DL	Northern	Delhi	Hospital 38	28.7041	77.1025	2018-11-13	2018	11	13	Sputum	Non Invasive	51	Female	ST395	ST395	KL64	KL64	O1/O2v1	4	2	9	14	yes	no	yes	no	no	no	ybt 16; ICEKp12	-	iuc 5	-	-	-	wzi64	aac(3)-IId;aac(6')-Ib-cr;aadA2	R	-	-	S	qnrB1;qnrS1
	G20251173	PRJEB29740	ERR6890983	SAMEA7392091	India	IN	Delhi	IN-DL	Northern	Delhi	Hospital 38	28.7041	77.1025	2018-11-16	2018	11	16	Sputum	Non Invasive	36	Female	ST395	ST395	KL64	KL64	O1/O2v1	4	2	9	14	yes	no	yes	no	no	no	ybt 16; ICEKp12	-	iuc 5	-	-	-	wzi64	aac(3)-IId;aac(6')-Ib-cr;aadA2	R	-	-	S	qnrB1;qnrS1
	G20251174	PRJEB29740	ERR6891429	SAMEA7392092	India	IN	Delhi	IN-DL	Northern	Delhi	Hospital 38	28.7041	77.1025	2018-11-27	2018	11	27	Sputum	Non Invasive	29	Male	ST43	ST_other	KL30	KL_other	O1/O2v1	4	2	5	5	yes	no	yes	no	no	no	ybt 9; ICEKp3	-	iuc unknown,iuc 1 (truncated)	-	-	rmpA2_6*-47%	wzi30	aac(6')-Ib';aadA	R	-	-	S	-
	G20251175	PRJEB29740	ERR6890989	SAMEA7392094	India	IN	Delhi	IN-DL	Northern	Delhi	Hospital 38	28.7041	77.1025	2018-08-27	2018	8	27	Sputum	Non Invasive	36	Female	ST147	ST147	KL10	KL10	O3/O3a	0	0	7	9	no	no	no	no	no	no	-	-	-	-	-	-	wzi420	aac(6')-Ib-cr	R	-	-	S	qnrB4
	G20251176	PRJEB29740	ERR6890991	SAMEA7392093	India	IN	Delhi	IN-DL	Northern	Delhi	Hospital 38	28.7041	77.1025	2018-09-10	2018	9	10	Sputum	Non Invasive	60	Male	ST231	ST231	KL51	KL51	O1/O2v2	4	2	10	13	yes	no	yes	no	no	no	ybt 14; ICEKp5	-	iuc 5	-	-	-	wzi104	aac(6')-Ib;aadA2;rmtF	R	-	-	S	qnrS1
	G20251177	PRJEB29740	ERR6891432	SAMEA7392095	India	IN	Delhi	IN-DL	Northern	Delhi	Hospital 38	28.7041	77.1025	2018-09-17	2018	9	17	Sputum	Non Invasive	52	Male	ST147	ST147	KL10	KL10	O3/O3a	0	2	9	22	no	no	no	no	no	no	-	-	-	-	-	-	wzi420	aac(6')-Ib-cr;aadA;aadA2;armA;rmtB;strA;strB	R	-	-	S	-
	G20251178	PRJEB29740	ERR6891437	SAMEA7392096	India	IN	Delhi	IN-DL	Northern	Delhi	Hospital 38	28.7041	77.1025	2018-09-17	2018	9	17	Sputum	Non Invasive	57	Male	ST147	ST147	KL10	KL10	O3/O3a	0	2	9	22	no	no	no	no	no	no	-	-	-	-	-	-	wzi420	aac(6')-Ib-cr;aadA;aadA2;armA;rmtB;strA;strB	R	-	-	S	-
	G20251180	PRJEB29740	ERR6890996	SAMEA7392098	India	IN	Delhi	IN-DL	Northern	Delhi	Hospital 38	28.7041	77.1025	2018-10-25	2018	10	25	Sputum	Non Invasive	39	Male	ST395	ST395	KL64	KL64	O1/O2v1	1	2	9	12	yes	no	no	no	no	no	ybt 16; ICEKp12	-	-	-	-	-	wzi64	aadA2;rmtB	R	-	-	S	qnrS1
	G20251181	PRJEB29740	ERR6891445	SAMEA7392099	India	IN	Delhi	IN-DL	Northern	Delhi	Hospital 38	28.7041	77.1025	2018-10-25	2018	10	25	Sputum	Non Invasive	28	Female	ST110	ST_other	KL108	KL_other	O1/O2v2	4	0	0	0	yes	no	yes	yes	yes	yes	ybt 9; ICEKp3	-	iuc 1	iro 1	rmp 1; KpVP-1	rmpA2_9	wzi194	-	S	-	-	S	-
	G20251182	PRJEB29740	ERR6890998	SAMEA7392100	India	IN	Delhi	IN-DL	Northern	Delhi	Hospital 38	28.7041	77.1025	2018-10-29	2018	10	29	Body Fluids	Invasive	31	Male	ST231	ST231	KL51	KL51	O1/O2v2	1	2	9	12	yes	no	no	no	no	no	ybt 14; ICEKp5 (truncated)	-	-	-	-	-	wzi104	aadA2;rmtB	R	-	-	S	qnrS1
	G20251184	PRJEB29740	ERR6891458	SAMEA7392107	India	IN	Delhi	IN-DL	Northern	Delhi	Hospital 38	28.7041	77.1025	2018-11-09	2018	11	9	Sputum	Non Invasive	43	Male	ST231	ST231	KL51	KL51	O1/O2v2	1	2	9	10	yes	no	no	no	no	no	ybt 14; ICEKp5	-	-	-	-	-	wzi104	aadA2;rmtB	R	-	-	S	-
	G20251185	PRJEB29740	ERR6891006	SAMEA7392102	India	IN	Delhi	IN-DL	Northern	Delhi	Hospital 38	28.7041	77.1025	2018-12-13	2018	12	13	Sputum	Non Invasive	22	Male	ST395	ST395	KL64	KL64	O1/O2v1	1	2	9	12	yes	no	no	no	no	no	ybt 16; ICEKp12	-	-	-	-	-	wzi64	aadA2;rmtB	R	-	-	S	qnrS1
	G20251186	PRJEB29740	ERR6891010	SAMEA7392121	India	IN	Delhi	IN-DL	Northern	Delhi	Hospital 38	28.7041	77.1025	2018-12-21	2018	12	21	Sputum	Non Invasive	36	Male	ST395	ST395	KL64	KL64	O1/O2v1	4	2	7	8	yes	no	yes	no	no	no	ybt 16; ICEKp12	-	iuc unknown	-	-	-	wzi64	aadA2	R	-	-	S	qnrS1
	G20251187	PRJEB29740	ERR6891450	SAMEA7392103	India	IN	Delhi	IN-DL	Northern	Delhi	Hospital 38	28.7041	77.1025	2018-12-27	2018	12	27	Sputum	Non Invasive	51	Male	ST395	ST395	KL64	KL64	O1/O2v1	4	2	9	15	yes	no	yes	no	no	no	ybt 16; ICEKp12	-	iuc 5	-	-	-	wzi64	aac(3)-IId;aac(6')-Ib-cr;aadA2	R	-	-	S	qnrB1;qnrS1
	G20251188	PRJEB29740	ERR6891014	SAMEA7392104	India	IN	Delhi	IN-DL	Northern	Delhi	Hospital 38	28.7041	77.1025	2018-12-03	2018	12	3	Sputum	Non Invasive	25	Male	ST395	ST395	KL64	KL64	O1/O2v1	4	2	9	15	yes	no	yes	no	no	no	ybt 16; ICEKp12	-	iuc 5	-	-	-	wzi64	aac(3)-IId;aac(6')-Ib-cr;aadA2	R	-	-	S	qnrB1;qnrS1
	G20251189	PRJEB29740	ERR6891453	SAMEA7392105	India	IN	Delhi	IN-DL	Northern	Delhi	Hospital 38	28.7041	77.1025	2018-03-06	2018	3	6	Sputum	Non Invasive	65	Male	ST231	ST231	KL51	KL51	O1/O2v2	4	2	9	11	yes	no	yes	no	no	no	ybt 14; ICEKp5	-	iuc 5	-	-	-	wzi104	aac(6')-Ib;aadA2	R	-	-	S	qnrS1
	G20251190	PRJEB29740	ERR6891090	SAMEA7392141	India	IN	Pondicherry	IN-PY	Southern	Pondicherry	Hospital 17	11.9416	79.8083	2018-05-21	2018	5	21	ETA	Invasive	54	Male	ST15	ST15	KL112	KL112	O1/O2v1	1	2	7	9	yes	no	no	no	no	no	ybt 10; ICEKp4	-	-	-	-	-	wzi93	rmtB	R	-	-	S	qnrB1
	G20251198	PRJEB29740	ERR6891127	SAMEA7392173	India	IN	Delhi	IN-DL	Northern	Delhi	Hospital 38	28.7041	77.1025	2018-02-05	2018	2	5	Sputum	Non Invasive	52	Female	ST231	ST231	KL51	KL51	O1/O2v2	1	2	9	10	yes	no	no	no	no	no	ybt 14; ICEKp5	-	-	-	-	-	wzi104	aadA2;rmtB	R	-	-	S	-
	G20251254	PRJEB29740	ERR6891362	SAMEA7391908	India	IN	Pondicherry	IN-PY	Southern	Pondicherry	Hospital 17	11.9416	79.8083	2019-08-18	2019	8	18	Pus	Non Invasive	38	Male	ST23	ST23	KL1	KL_other	O1/O2v2	5	0	4	4	yes	yes	yes	yes	yes	no	ybt 1; ICEKp10	clb 2	iuc 1	iro 1	rmp 1; KpVP-1	rmpA2_5-54%	wzi1	-	S	-	-	S	qnrB4
	G20251255	PRJEB29740	ERR6891367	SAMEA7391909	India	IN	Pondicherry	IN-PY	Southern	Pondicherry	Hospital 17	11.9416	79.8083	2019-04-09	2019	4	9	Wound	Invasive	70	Male	ST2096	ST2096	KL64	KL64	O1/O2v1	4	2	10	16	yes	no	yes	no	no	no	ybt 14; ICEKp5	-	iuc 1	-	-	rmpA2_8-60%	wzi64	aac(6')-Ib-cr;aadA2;armA;sat-2	R	-	-	S	-
	G20251256	PRJEB29740	ERR6891087	SAMEA7391910	India	IN	Pondicherry	IN-PY	Southern	Pondicherry	Hospital 17	11.9416	79.8083	2019-07-03	2019	7	3	Sputum	Non Invasive	57	Female	ST11	ST11	KL24	KL_other	O1/O2v1	1	2	9	13	yes	no	no	no	no	no	ybt 15; ICEKp11	-	-	-	-	-	wzi24	aac(3)-IIa;aac(6')-Ib';aadA2;rmtB	R	-	-	S	qnrB9.2
	G20251257	PRJEB29740	ERR6891093	SAMEA7391911	India	IN	Pondicherry	IN-PY	Southern	Pondicherry	Hospital 17	11.9416	79.8083	2019-09-17	2019	9	17	Sputum	Non Invasive	43	Female	ST412	ST_other	KL57	KL_other	O3b	4	0	0	0	yes	no	yes	yes	yes	no	ybt 9; ICEKp3	-	iuc 1	iro 1	-,rmp 1; KpVP-1	rmpA2_8-60%	wzi206	-	S	-	-	S	-
	G20251258	PRJEB29740	ERR6891094	SAMEA7391912	India	IN	Pondicherry	IN-PY	Southern	Pondicherry	Hospital 17	11.9416	79.8083	2019-07-02	2019	7	2	Wound	Invasive	42	Male	ST231	ST231	KL51	KL51	O1/O2v2	1	2	6	6	yes	no	no	no	no	no	ybt 14; ICEKp5	-	-	-	-	-	wzi104	aac(6')-Ib;rmtF	R	-	-	S	-
	G20251259	PRJEB29740	ERR6891370	SAMEA7391913	India	IN	Pondicherry	IN-PY	Southern	Pondicherry	Hospital 17	11.9416	79.8083	2019-11-11	2019	11	11	Body Fluids	Invasive	44	Male	ST42	ST_other	KL122	KL_other	O1/O2v2	3	1	6	10	no	no	yes	no	no	no	-	-	iuc 1	-	-	rmpA2_9*-56%	wzi162	aac(3)-IId;aac(6')-Ib3;rmtC	R	-	-	S	-
	G20251260	PRJEB29740	ERR6891375	SAMEA7391915	India	IN	Pondicherry	IN-PY	Southern	Pondicherry	Hospital 17	11.9416	79.8083	2019-07-12	2019	7	12	Urine	Non Invasive	26	Female	ST661-1LV	ST_other	KL140	KL_other	O1/O2v2	0	0	0	0	no	no	no	no	no	no	-	-	-	-	-	-	wzi373	-	S	-	-	S	-
	G20251261	PRJEB29740	ERR6891379	SAMEA7391914	India	IN	Pondicherry	IN-PY	Southern	Pondicherry	Hospital 17	11.9416	79.8083	2019-11-18	2019	11	18	Tissue	Invasive	70	Male	ST661-1LV	ST_other	KL140	KL_other	O1/O2v2	0	0	0	0	no	no	no	no	no	no	-	-	-	-	-	-	wzi373	-	S	-	-	S	-
	G20251262	PRJEB29740	ERR6891101	SAMEA7391916	India	IN	Pondicherry	IN-PY	Southern	Pondicherry	Hospital 17	11.9416	79.8083	2019-04-02	2019	4	2	Tissue	Invasive	47	Male	ST218	ST_other	KL57	KL_other	O1/O2v2	4	0	0	0	yes	no	yes	yes	yes	no	ybt 9; ICEKp3	-	iuc 1	iro 1	-,rmp 1; KpVP-1	rmpA2_8-60%	wzi77	-	S	-	-	S	-
	G20251263	PRJEB29740	ERR6891382	SAMEA7391917	India	IN	Pondicherry	IN-PY	Southern	Pondicherry	Hospital 17	11.9416	79.8083	2019-11-08	2019	11	8	Urine	Non Invasive	60	Female	ST147	ST147	KL64	KL64	O1/O2v1	1	2	9	16	yes	no	no	no	no	no	ybt 9; ICEKp3	-	-	-	-	-	wzi64	aac(6')-Ib';aac(6')-Ib-cr;aadA;aadA2;aph(3')-VI	R	-	-	S	qnrS1
	G20251264	PRJEB29740	ERR6891387	SAMEA7391918	India	IN	Pondicherry	IN-PY	Southern	Pondicherry	Hospital 17	11.9416	79.8083	2019-04-09	2019	4	9	ETA	Invasive	30	Female	ST2096	ST2096	KL64	KL64	O1/O2v1	1	3	6	5	yes	no	no	no	no	no	ybt 14; ICEKp5	-	-	-	-	-	wzi64	aac(6')-Ib-cr;sat-2	R	-	MgrB-0%	R	-
	G20251265	PRJEB29740	ERR6891105	SAMEA7391920	India	IN	Pondicherry	IN-PY	Southern	Pondicherry	Hospital 17	11.9416	79.8083	2019-04-02	2019	4	2	Tissue	Invasive	65	Male	ST15	ST15	KL112	KL112	O1/O2v1	1	2	11	19	yes	no	no	no	no	no	ybt 16; ICEKp12	-	-	-	-	-	wzi93	aac(3)-IId;aac(6')-Ib-cr;aadA16;aph3-Ia;rmtB;strA;strB	R	-	-	S	qnrB6
	G20251266	PRJEB29740	ERR6891388	SAMEA7391919	India	IN	Pondicherry	IN-PY	Southern	Pondicherry	Hospital 17	11.9416	79.8083	2019-08-13	2019	8	13	Catheter	Non Invasive	4	Female	ST70	ST_other	KL136	KL_other	O1/O2v2	1	2	10	17	yes	no	no	no	no	no	ybt 8; ICEKp9	-	-	-	-	-	wzi123	aac(6')-Ib';aadA2;aph(3')-VI;armA	R	-	-	S	qnrB1;qnrS1
	G20251267	PRJEB29740	ERR6891109	SAMEA7391921	India	IN	Pondicherry	IN-PY	Southern	Pondicherry	Hospital 17	11.9416	79.8083	2019-07-19	2019	7	19	Sputum	Non Invasive	50	Male	ST65	ST_other	KL2	KL2	O1/O2v2	3	0	0	0	no	no	yes	yes	yes	no	-	-	iuc 1	iro 1	rmp 1; KpVP-1 (truncated)	rmpA2_5-54%	wzi72	-	S	-	-	S	-
	G20251268	PRJEB29740	ERR6891113	SAMEA7391922	India	IN	Pondicherry	IN-PY	Southern	Pondicherry	Hospital 17	11.9416	79.8083	2019-09-17	2019	9	17	Wound	Invasive	55	Male	ST1728	ST_other	KL116	KL_other	O1/O2v1	0	0	0	0	no	no	no	no	no	no	-	-	-	-	-	-	wzi180	-	S	-	-	S	-
	G20251269	PRJEB29740	ERR6891472	SAMEA7391968	India	IN	Delhi	IN-DL	Northern	Delhi	Hospital 38	28.7041	77.1025	2019-07-26	2019	7	26	Sputum	Non Invasive	71	Female	ST231	ST231	KL51	KL51	O1/O2v2	4	2	9	11	yes	no	yes	no	no	no	ybt 14; ICEKp5	-	iuc 5	-	-	-	wzi104	aac(6')-Ib;aadA2;rmtF	R	-	-	S	qnrS1
	G20251270	PRJEB29740	ERR6891214	SAMEA7391970	India	IN	Delhi	IN-DL	Northern	Delhi	Hospital 38	28.7041	77.1025	2019-07-26	2019	7	26	Urine	Non Invasive	60	Female	ST147	ST147	KL10	KL10	O1/O2v1	1	1	9	14	yes	no	no	no	no	no	ybt 9; ICEKp3	-	-	-	-	-	wzi79	aac(3)-IIa;aac(6')-Ib-cr;strA;strB	R	-	-	S	qnrB1
	G20251271	PRJEB29740	ERR6891215	SAMEA7391969	India	IN	Delhi	IN-DL	Northern	Delhi	Hospital 38	28.7041	77.1025	2019-01-01	2019	1	1	Sputum	Non Invasive	40	Male	ST231	ST231	KL51	KL51	O1/O2v2	0	2	11	14	no	no	no	no	no	no	-	-	-	-	-	-	wzi104	aac(6')-Ib;aadA2;rmtF	R	-	-	S	-
	G20251272	PRJEB29740	ERR6891220	SAMEA7391971	India	IN	Delhi	IN-DL	Northern	Delhi	Hospital 38	28.7041	77.1025	2019-01-01	2019	1	1	Sputum	Non Invasive	19	Male	ST231	ST231	KL51	KL51	O1/O2v2	0	2	11	14	no	no	no	no	no	no	-	-	-	-	-	-	wzi104	aac(6')-Ib;aadA2;rmtF	R	-	-	S	-
	G20251273	PRJEB29740	ERR6891222	SAMEA7391972	India	IN	Delhi	IN-DL	Northern	Delhi	Hospital 38	28.7041	77.1025	2019-04-13	2019	4	13	Sputum	Non Invasive	75	Male	ST231	ST231	KL51	KL51	O1/O2v2	4	2	9	12	yes	no	yes	no	no	no	ybt 14; ICEKp5	-	iuc 5	-	-	-	wzi104	aac(6')-Ib;aadA2;rmtF	R	-	-	S	qnrS1
	G20251274	PRJEB29740	ERR6891477	SAMEA7391974	India	IN	Delhi	IN-DL	Northern	Delhi	Hospital 38	28.7041	77.1025	2019-04-19	2019	4	19	Sputum	Non Invasive	45	Male	ST14	ST14	KL2	KL2	O1/O2v1	1	2	10	20	yes	no	no	no	no	no	ybt 14; ICEKp5	-	-	-	-	-	wzi2	aac(3)-IId;aadA2;rmtB;strA;strB	R	-	-	S	-
	G20251275	PRJEB29740	ERR6891393	SAMEA7391923	India	IN	Delhi	IN-DL	Northern	Delhi	Hospital 38	28.7041	77.1025	2019-01-14	2019	1	14	ETA	Invasive	31	Male	ST147	ST147	KL51	KL51	O1/O2v2	1	2	9	15	yes	no	no	no	no	no	ybt 14; ICEKp5	-	-	-	-	-	wzi104	aac(6')-Ib;aadA2;rmtB;rmtF	R	-	-	S	qnrB1
	G20251277	PRJEB29740	ERR6891115	SAMEA7391925	India	IN	Delhi	IN-DL	Northern	Delhi	Hospital 38	28.7041	77.1025	2019-01-15	2019	1	15	BAL	Invasive	53	Male	ST16	ST16	KL51	KL51	O3b	1	2	8	14	yes	no	no	no	no	no	ybt 9; ICEKp3	-	-	-	-	-	wzi50	aac(6')-Ib';aadA;aadA2;rmtB	R	-	-	S	qnrB1
	G20251278	PRJEB29740	ERR6891401	SAMEA7391926	India	IN	Delhi	IN-DL	Northern	Delhi	Hospital 38	28.7041	77.1025	2019-01-30	2019	1	30	Sputum	Non Invasive	23	Female	ST395	ST395	KL64	KL64	O1/O2v1	4	2	9	15	yes	no	yes	no	no	no	ybt 16; ICEKp12	-	iuc 5	-	-	-	wzi64	aac(3)-IId;aac(6')-Ib-cr;aadA2	R	-	-	S	qnrB1;qnrS1
	G20251279	PRJEB29740	ERR6891405	SAMEA7391928	India	IN	Delhi	IN-DL	Northern	Delhi	Hospital 38	28.7041	77.1025	2019-02-06	2019	2	6	BAL	Invasive	70	Female	ST395	ST395	KL64	KL64	O1/O2v1	4	2	9	14	yes	no	yes	no	no	no	ybt 16; ICEKp12	-	iuc 5	-	-	-	wzi64	aac(3)-IId;aac(6')-Ib-cr;aadA2	R	-	-	S	qnrB1;qnrS1
	G20251281	PRJEB29740	ERR6891413	SAMEA7391929	India	IN	Delhi	IN-DL	Northern	Delhi	Hospital 38	28.7041	77.1025	2019-02-08	2019	2	8	Sputum	Non Invasive	47	Male	ST395	ST395	KL108	KL_other	O1/O2v2	3	1	9	16	no	no	yes	no	no	yes	-	-	iuc 1	-	-	rmpA2_9	wzi105	aac(6')-Ib;aph3-Ia;rmtF;strA;strB	R	-	-	S	qnrB1
	G20251283	PRJEB29740	ERR6891422	SAMEA7391931	India	IN	Delhi	IN-DL	Northern	Delhi	Hospital 38	28.7041	77.1025	2019-03-11	2019	3	11	ETA	Invasive	39	Female	ST395	ST395	KL64	KL64	O1/O2v1	4	2	9	15	yes	no	yes	no	no	no	ybt 16; ICEKp12	-	iuc 5	-	-	-	wzi64	aac(3)-IId;aac(6')-Ib-cr;aadA2	R	-	-	S	qnrB1;qnrS1
	G20251286	PRJEB29740	ERR6891121	SAMEA7391934	India	IN	Delhi	IN-DL	Northern	Delhi	Hospital 38	28.7041	77.1025	2019-01-03	2019	1	3	ETA	Invasive	29	Male	ST395	ST395	KL64	KL64	O1/O2v1	4	2	9	14	yes	no	yes	no	no	no	ybt 16; ICEKp12	-	iuc 5	-	-	-	wzi64	aac(3)-IId;aac(6')-Ib-cr;aadA2	R	-	-	S	qnrB1;qnrS1
	G20251287	PRJEB29740	ERR6891433	SAMEA7391935	India	IN	Delhi	IN-DL	Northern	Delhi	Hospital 38	28.7041	77.1025	2019-03-15	2019	3	15	Sputum	Non Invasive	70	Male	ST395	ST395	KL64	KL64	O1/O2v1	1	2	7	9	yes	no	no	no	no	no	ybt 16; ICEKp12	-	-	-	-	-	wzi64	aac(3)-IId;aadA2	R	-	-	S	qnrS1
	G20251288	PRJEB29740	ERR6891122	SAMEA7391936	India	IN	Delhi	IN-DL	Northern	Delhi	Hospital 38	28.7041	77.1025	2019-03-18	2019	3	18	ETA	Invasive	47	Male	ST395	ST395	KL64	KL64	O1/O2v1	1	2	9	12	yes	no	no	no	no	no	ybt 16; ICEKp12	-	-	-	-	-	wzi64	aadA2;rmtB	R	-	-	S	qnrS1
	G20251289	PRJEB29740	ERR6891438	SAMEA7391937	India	IN	Delhi	IN-DL	Northern	Delhi	Hospital 38	28.7041	77.1025	2019-03-11	2019	3	11	Sputum	Non Invasive	53	Female	ST15	ST15	KL24	KL_other	O1/O2v1	1	1	6	6	yes	no	no	no	no	no	ybt 10; ICEKp4	-	-	-	-	-	wzi24	aac(6')-Ib-cr	R	-	-	S	-
	G20251290	PRJEB29740	ERR6891129	SAMEA7391938	India	IN	Delhi	IN-DL	Northern	Delhi	Hospital 38	28.7041	77.1025	2019-03-26	2019	3	26	Sputum	Non Invasive	41	Male	ST14	ST14	KL2	KL2	O1/O2v1	1	2	10	20	yes	no	no	no	no	no	ybt 14; ICEKp5	-	-	-	-	-	wzi2	aac(6')-Ib';aadA2;aph(3')-VI;armA;sat-2	R	-	-	S	qnrB1
	G20251291	PRJEB29740	ERR6891443	SAMEA7391939	India	IN	Delhi	IN-DL	Northern	Delhi	Hospital 38	28.7041	77.1025	2019-03-20	2019	3	20	Sputum	Non Invasive	30	Female	ST395	ST395	KL64	KL64	O1/O2v1	1	2	9	12	yes	no	no	no	no	no	ybt 16; ICEKp12	-	-	-	-	-	wzi64	aadA2;rmtB	R	-	-	S	qnrS1
	G20251292	PRJEB29740	ERR6891130	SAMEA7391940	India	IN	Delhi	IN-DL	Northern	Delhi	Hospital 38	28.7041	77.1025	2019-04-03	2019	4	3	Sputum	Non Invasive	36	Male	ST3392	ST_other	KL64	KL64	O1/O2v1	4	2	9	18	yes	no	yes	no	no	no	ybt 14; ICEKp5	-	iuc 1	-	-	rmpA2_5-54%	wzi64	aac(6')-Ib';aadA;aadA2;aph3-Ia;rmtB;rmtF;sat-2	R	-	-	S	qnrS1
	G20251293	PRJEB29740	ERR6891446	SAMEA7391941	India	IN	Delhi	IN-DL	Northern	Delhi	Hospital 38	28.7041	77.1025	2019-04-25	2019	4	25	ETA	Invasive	51	Male	ST395	ST395	KL64	KL64	O1/O2v1	4	2	9	14	yes	no	yes	no	no	no	ybt 16; ICEKp12	-	iuc 5	-	-	-	wzi64	aac(3)-IId;aac(6')-Ib-cr;aadA2	R	-	-	S	qnrB1;qnrS1
	G20251294	PRJEB29740	ERR6891451	SAMEA7391942	India	IN	Delhi	IN-DL	Northern	Delhi	Hospital 38	28.7041	77.1025	2019-04-29	2019	4	29	Sputum	Non Invasive	37	Male	ST395	ST395	KL64	KL64	O1/O2v1	4	2	9	14	yes	no	yes	no	no	no	ybt 16; ICEKp12	-	iuc 5	-	-	-	wzi64	aac(3)-IId;aac(6')-Ib-cr;aadA2	R	-	-	S	qnrB1;qnrS1
	G20251295	PRJEB29740	ERR6891173	SAMEA7391955	India	IN	Delhi	IN-DL	Northern	Delhi	Hospital 38	28.7041	77.1025	2019-05-07	2019	5	7	Sputum	Non Invasive	65	Female	ST147	ST147	KL51	KL51	O1/O2v2	1	2	9	15	yes	no	no	no	no	no	ybt 14; ICEKp5	-	-	-	-	-	wzi104	aac(6')-Ib;aadA2;rmtB;rmtF	R	-	-	S	qnrB1
	G20251296	PRJEB29740	ERR6891454	SAMEA7391943	India	IN	Delhi	IN-DL	Northern	Delhi	Hospital 38	28.7041	77.1025	2019-08-19	2019	8	19	Sputum	Non Invasive	41	Male	ST395	ST395	KL64	KL64	O1/O2v1	4	2	9	13	yes	no	yes	no	no	no	ybt 16; ICEKp12	-	iuc 5	-	-	-	wzi64	aac(3)-IId;aac(6')-Ib-cr;aadA2	R	-	-	S	qnrS1
	G20251297	PRJEB29740	ERR6891137	SAMEA7391944	India	IN	Delhi	IN-DL	Northern	Delhi	Hospital 38	28.7041	77.1025	2019-09-16	2019	9	16	Sputum	Non Invasive	66	Male	ST2096	ST2096	KL64	KL64	O1/O2v1	4	2	10	16	yes	no	yes	no	no	no	ybt 14; ICEKp5	-	iuc 1	-	-	rmpA2_8-60%	wzi64	aac(6')-Ib-cr;aadA2;armA;sat-2	R	-	-	S	-
	G20251298	PRJEB29740	ERR6891459	SAMEA7391945	India	IN	Delhi	IN-DL	Northern	Delhi	Hospital 38	28.7041	77.1025	2019-10-01	2019	10	1	Sputum	Non Invasive	41	Male	ST16	ST16	KL81	KL81	OL101	1	2	10	14	yes	no	no	no	no	no	ybt 16; ICEKp12	-	-	-	-	-	wzi230	aac(3)-IId;aadA;aadA2;rmtB	R	-	-	S	-
	G20251299	PRJEB29740	ERR6891141	SAMEA7391946	India	IN	Delhi	IN-DL	Northern	Delhi	Hospital 38	28.7041	77.1025	2019-05-07	2019	5	7	Sputum	Non Invasive	46	Male	ST147	ST147	KL51	KL51	O1/O2v2	1	2	9	15	yes	no	no	no	no	no	ybt 14; ICEKp5	-	-	-	-	-	wzi104	aac(6')-Ib;aadA2;rmtB;rmtF	R	-	-	S	qnrB1
	G20251300	PRJEB29740	ERR6891145	SAMEA7391947	India	IN	Delhi	IN-DL	Northern	Delhi	Hospital 38	28.7041	77.1025	2019-05-08	2019	5	8	Sputum	Non Invasive	70	Male	ST147	ST147	KL51	KL51	O1/O2v2	1	2	9	15	yes	no	no	no	no	no	ybt 14; ICEKp5	-	-	-	-	-	wzi104	aac(6')-Ib;aadA2;rmtB;rmtF	R	-	-	S	qnrB1
	G20251302	PRJEB29740	ERR6891151	SAMEA7391949	India	IN	Delhi	IN-DL	Northern	Delhi	Hospital 38	28.7041	77.1025	2019-05-20	2019	5	20	Sputum	Non Invasive	63	Male	ST231	ST231	KL51	KL51	O1/O2v2	4	2	10	13	yes	no	yes	no	no	no	ybt 14; ICEKp5	-	iuc unknown	-	-	-	wzi104	aac(6')-Ib;aadA2;rmtF	R	-	-	S	qnrS1
	G20251303	PRJEB29740	ERR6891157	SAMEA7391950	India	IN	Delhi	IN-DL	Northern	Delhi	Hospital 38	28.7041	77.1025	2019-05-28	2019	5	28	Sputum	Non Invasive	73	Male	ST231	ST231	KL51	KL51	O1/O2v2	4	2	10	13	yes	no	yes	no	no	no	ybt 14; ICEKp5	-	iuc unknown	-	-	-	wzi104	aac(6')-Ib;aadA2;rmtF	R	-	-	S	qnrS1
	G20251304	PRJEB29740	ERR6891462	SAMEA7391951	India	IN	Delhi	IN-DL	Northern	Delhi	Hospital 38	28.7041	77.1025	2019-06-11	2019	6	11	Sputum	Non Invasive	67	Male	ST395	ST395	KL64	KL64	O1/O2v1	4	2	9	14	yes	no	yes	no	no	no	ybt 16; ICEKp12	-	iuc 5	-	-	-	wzi64	aac(3)-IId;aac(6')-Ib-cr;aadA2	R	-	-	S	qnrB1;qnrS1
	G20251305	PRJEB29740	ERR6891158	SAMEA7391952	India	IN	Delhi	IN-DL	Northern	Delhi	Hospital 38	28.7041	77.1025	2019-06-11	2019	6	11	Sputum	Non Invasive	75	Male	ST231	ST231	KL51	KL51	O1/O2v2	4	2	8	11	yes	no	yes	no	no	no	ybt 14; ICEKp5	-	iuc 5 (incomplete) (truncated)	-	-	-	wzi104	aac(6')-Ib;aadA2;rmtF	R	-	-	S	qnrS1
	G20251306	PRJEB29740	ERR6891165	SAMEA7391954	India	IN	Delhi	IN-DL	Northern	Delhi	Hospital 38	28.7041	77.1025	2019-11-21	2019	11	21	Sputum	Non Invasive	81	Male	ST395	ST395	KL64	KL64	O1/O2v1	4	2	9	14	yes	no	yes	no	no	no	ybt 16; ICEKp12	-	iuc 5	-	-	-	wzi64	aac(3)-IId;aac(6')-Ib-cr;aadA2	R	-	-	S	qnrB1;qnrS1
	G20251307	PRJEB29740	ERR6891169	SAMEA7391953	India	IN	Delhi	IN-DL	Northern	Delhi	Hospital 38	28.7041	77.1025	2019-12-02	2019	12	2	ETA	Invasive	56	Female	ST395	ST395	KL64	KL64	O1/O2v1	4	2	9	14	yes	no	yes	no	no	no	ybt 16; ICEKp12	-	iuc 5	-	-	-	wzi64	aac(3)-IId;aac(6')-Ib-cr;aadA2	R	-	-	S	qnrB1;qnrS1
	G20251310	PRJEB29740	ERR6891183	SAMEA7391957	India	IN	Delhi	IN-DL	Northern	Delhi	Hospital 38	28.7041	77.1025	2019-07-26	2019	7	26	Sputum	Non Invasive	39	Male	ST147	ST147	KL10	KL10	O3/O3a	0	2	10	16	no	no	no	no	no	no	-	-	-	-	-	-	wzi420	aac(6')-Ib-cr;aph3-Ia	R	-	-	S	qnrB4;qnrS1
	G20251311	PRJEB29740	ERR6891184	SAMEA7391959	India	IN	Delhi	IN-DL	Northern	Delhi	Hospital 38	28.7041	77.1025	2019-08-01	2019	8	1	Sputum	Non Invasive	42	Female	ST147	ST147	KL10	KL10	O3/O3a	0	1	9	15	no	no	no	no	no	no	-	-	-	-	-	-	wzi420	aac(6')-Ib-cr;aph3-Ia	R	-	-	S	qnrB4;qnrS1
	G20251312	PRJEB29740	ERR6891191	SAMEA7391960	India	IN	Delhi	IN-DL	Northern	Delhi	Hospital 38	28.7041	77.1025	2019-08-05	2019	8	5	Sputum	Non Invasive	61	Male	ST395	ST395	KL64	KL64	O1/O2v1	4	2	9	14	yes	no	yes	no	no	no	ybt 16; ICEKp12	-	iuc 5	-	-	-	wzi64	aac(3)-IId;aac(6')-Ib-cr;aadA2	R	-	-	S	qnrB1;qnrS1
	G20251313	PRJEB29740	ERR6891192	SAMEA7391962	India	IN	Delhi	IN-DL	Northern	Delhi	Hospital 38	28.7041	77.1025	2019-11-05	2019	11	5	ETA	Invasive	58	Male	ST395	ST395	KL64	KL64	O1/O2v1	4	2	9	14	yes	no	yes	no	no	no	ybt 16; ICEKp12	-	iuc 5	-	-	-	wzi64	aac(3)-IId;aac(6')-Ib-cr;aadA2	R	-	-	S	qnrB1;qnrS1
	G20251314	PRJEB29740	ERR6891199	SAMEA7391961	India	IN	Delhi	IN-DL	Northern	Delhi	Hospital 38	28.7041	77.1025	2019-11-20	2019	11	20	Sputum	Non Invasive	71	Male	ST16	ST16	KL51	KL51	O3b	1	2	5	6	yes	no	no	no	no	no	ybt 9; ICEKp3	-	-	-	-	-	wzi50	aac(6')-Ib;rmtF	R	-	-	S	qnrS1
	G20251315	PRJEB29740	ERR6891200	SAMEA7391963	India	IN	Delhi	IN-DL	Northern	Delhi	Hospital 38	28.7041	77.1025	2019-07-19	2019	7	19	Urine	Non Invasive	53	Male	ST1880	ST_other	KL10	KL10	O3/O3a	1	1	9	16	yes	no	no	no	no	no	ybt 9; ICEKp3	-	-	-	-	-	wzi420	aac(6')-Ib-cr;aadA;armA;rmtB	R	-	-	S	qnrB1
	G20251316	PRJEB29740	ERR6891467	SAMEA7391964	India	IN	Delhi	IN-DL	Northern	Delhi	Hospital 38	28.7041	77.1025	2019-08-28	2019	8	28	Urine	Non Invasive	70	Male	ST1880	ST_other	KL10	KL10	O3/O3a	1	2	10	17	yes	no	no	no	no	no	ybt 9; ICEKp3	-	-	-	-	-	wzi420	aac(6')-Ib-cr;aadA;armA;rmtB	R	-	-	S	qnrB1
	G20251318	PRJEB29740	ERR6891209	SAMEA7391966	India	IN	Delhi	IN-DL	Northern	Delhi	Hospital 38	28.7041	77.1025	2019-06-11	2019	6	11	Sputum	Non Invasive	39	Female	ST147	ST147	KL10	KL10	O3/O3a	0	2	10	24	no	no	no	no	no	no	-	-	-	-	-	-	wzi420	aac(6')-Ib-cr;aadA;aadA2;armA;rmtB;strA;strB	R	-	-	S	qnrB1
	G20251353	PRJEB29740	ERR6891299	SAMEA7392032	India	IN	Delhi	IN-DL	Northern	Delhi	Hospital 38	28.7041	77.1025	2019-08-27	2019	8	27	Sputum	Non Invasive	23	Male	ST147	ST147	KL10	KL10	O3/O3a	0	2	9	22	no	no	no	no	no	no	-	-	-	-	-	-	wzi420	aac(6')-Ib-cr;aadA;aadA2;armA;rmtB;strA;strB	R	-	-	S	-
	G20251443	PRJEB29740	ERR10471768	SAMEA9800579	India	IN	Karnataka	IN-KA	Southern	Bangalore	Hospital 7	12.9716	77.5946	2020-12-25	2020	12	25	Pus	Non Invasive	35	Male	ST395	ST395	KL108	KL_other	O1/O2v2	3	2	10	14	no	no	yes	no	no	no	-	-	iuc 1	-	-	rmpA2_5-54%	wzi105	aac(6')-Ib;aph3-Ia;armA	R	-	-	S	qnrS1
	G20251444	PRJEB29740	ERR10471770	SAMEA9800580	India	IN	Karnataka	IN-KA	Southern	Bangalore	Hospital 7	12.9716	77.5946	2020-12-29	2020	12	29	Blood	Invasive	2	Male	ST101	ST101	KL17	KL17	O1/O2v1	1	2	9	12	yes	no	no	no	no	no	ybt 9; ICEKp3	-	-	-	-	-	wzi137	aac(6')-Ib-cr;aadA2;rmtB	R	-	-	S	-
	G20251456	PRJEB29740	ERR10471917	SAMEA9800389	India	IN	Haryana	IN-HR	Northern	Sonipat	Hospital 8	28.9288	77.1098	2020-01-03	2020	1	3	Sputum	Non Invasive	51	Male	ST147	ST147	KL10	KL10	O3/O3a	0	2	10	24	no	no	no	no	no	no	-	-	-	-	-	-	wzi420	aac(6')-Ib-cr;aadA;aadA2;armA;rmtB;strA;strB	R	-	-	S	qnrB1
	G20251457	PRJEB29740	ERR10471919	SAMEA9800388	India	IN	Haryana	IN-HR	Northern	Sonipat	Hospital 8	28.9288	77.1098	2020-02-15	2020	2	15	Urine	Non Invasive	71	Male	ST14	ST14	KL2	KL2	O1/O2v1	1	1	9	21	yes	no	no	no	no	no	ybt 14; ICEKp5	-	-	-	-	-	wzi2	aac(3)-IId;aac(6')-Ib-cr;aadA2;rmtB;rmtC;sat-2;strA;strB	R	-	-	S	-
	G20251458	PRJEB29740	ERR10471921	SAMEA9800390	India	IN	Haryana	IN-HR	Northern	Sonipat	Hospital 8	28.9288	77.1098	2020-02-17	2020	2	17	Sputum	Non Invasive	19	Male	ST231	ST231	KL51	KL51	O1/O2v2	1	2	9	12	yes	no	no	no	no	no	ybt 14; ICEKp5	-	-	-	-	-	wzi104	aadA2;rmtB	R	-	-	S	qnrS1
	G20251459	PRJEB29740	ERR10471670	SAMEA9800478	India	IN	Haryana	IN-HR	Northern	Sonipat	Hospital 8	28.9288	77.1098	2020-02-18	2020	2	18	Sputum	Non Invasive	21	Female	ST231	ST231	KL51	KL51	O1/O2v2	1	0	9	12	yes	no	no	no	no	no	ybt 14; ICEKp5	-	-	-	-	-	wzi104	aac(6')-Ib;aadA2;rmtF	R	-	-	S	-
	G20251460	PRJEB29740	ERR10471973	SAMEA9800480	India	IN	Haryana	IN-HR	Northern	Sonipat	Hospital 8	28.9288	77.1098	2020-02-21	2020	2	21	Sputum	Non Invasive	70	Male	ST307	ST307	KL102	KL102	O1/O2v2	1	1	6	8	yes	no	no	no	no	no	ybt 10; ICEKp4	-	-	-	-	-	wzi173	aac(3)-IIa;strA;strB	R	-	-	S	qnrB1
	G20251461	PRJEB29740	ERR10471923	SAMEA9800391	India	IN	Haryana	IN-HR	Northern	Sonipat	Hospital 8	28.9288	77.1098	2020-02-27	2020	2	27	ETA	Invasive	96	Male	ST231	ST231	KL51	KL51	O1/O2v2	1	2	9	12	yes	no	no	no	no	no	ybt 14; ICEKp5	-	-	-	-	-	wzi104	aadA2;rmtB	R	-	-	S	qnrS1
	G20251462	PRJEB29740	ERR10471672	SAMEA9800481	India	IN	Haryana	IN-HR	Northern	Sonipat	Hospital 8	28.9288	77.1098	2020-10-28	2020	10	28	Sputum	Non Invasive	60	Male	ST231	ST231	KL51	KL51	O1/O2v2	1	2	10	14	yes	no	no	no	no	no	ybt 14; ICEKp5	-	-	-	-	-	wzi104	aac(6')-Ib;aadA2;rmtF	R	-	-	S	qepA2
	G20251463	PRJEB29740	ERR10471902	SAMEA9800392	India	IN	Haryana	IN-HR	Northern	Sonipat	Hospital 8	28.9288	77.1098	2020-01-26	2020	1	26	ETA	Invasive	49	Male	ST231	ST231	KL51	KL51	O1/O2v2	1	2	9	12	yes	no	no	no	no	no	ybt 14; ICEKp5	-	-	-	-	-	wzi104	aadA2;rmtB	R	-	-	S	qnrS1
	G20251464	PRJEB29740	ERR10471925	SAMEA9800395	India	IN	Haryana	IN-HR	Northern	Sonipat	Hospital 8	28.9288	77.1098	2020-11-28	2020	11	28	Sputum	Non Invasive	71	Female	ST16	ST16	KL51	KL51	O3b	1	2	9	13	yes	no	no	no	no	no	ybt 9; ICEKp3	-	-	-	-	-	wzi50	aac(6')-Ib';aadA;aadA2;rmtB	R	-	-	S	-
	G20251465	PRJEB29740	ERR10471904	SAMEA9800393	India	IN	Haryana	IN-HR	Northern	Sonipat	Hospital 8	28.9288	77.1098	2020-06-11	2020	6	11	Sputum	Non Invasive	80	Male	ST147	ST147	KL51	KL51	O1/O2v2	1	2	9	15	yes	no	no	no	no	no	ybt 14; ICEKp5	-	-	-	-	-	wzi104	aac(6')-Ib;aadA2;rmtB;rmtF	R	-	-	S	qnrB1
	G20251466	PRJEB29740	ERR10471906	SAMEA9800394	India	IN	Haryana	IN-HR	Northern	Sonipat	Hospital 8	28.9288	77.1098	2020-01-26	2020	1	26	Sputum	Non Invasive	30	Male	ST231	ST231	KL51	KL51	O1/O2v2	4	0	8	11	yes	no	yes	no	no	no	ybt 14; ICEKp5	-	iuc 5	-	-	-	wzi104	aac(6')-Ib;aadA2;rmtF	R	-	-	S	qnrS1
	G20251467	PRJEB29740	ERR10471975	SAMEA9800483	India	IN	Haryana	IN-HR	Northern	Sonipat	Hospital 8	28.9288	77.1098	2020-01-28	2020	1	28	BAL	Invasive	64	Male	ST231	ST231	KL51	KL51	O1/O2v2	1	2	9	11	yes	no	no	no	no	no	ybt 14; ICEKp5	-	-	-	-	-	wzi104	aadA2;rmtB	R	-	-	S	qnrS1
	G20251470	PRJEB29740	ERR10471778	SAMEA9800589	India	IN	Haryana	IN-HR	Northern	Sonipat	Hospital 8	28.9288	77.1098	2020-03-16	2020	3	16	Blood	Invasive	60	Male	ST231	ST231	KL51	KL51	O1/O2v2	1	2	9	12	yes	no	no	no	no	no	ybt 14; ICEKp5	-	-	-	-	-	wzi104	aadA2;rmtB	R	-	-	S	qnrS1
	G20251471	PRJEB29740	ERR10471910	SAMEA9800397	India	IN	Haryana	IN-HR	Northern	Sonipat	Hospital 8	28.9288	77.1098	2020-06-18	2020	6	18	Body Fluids	Invasive	28	Male	ST231	ST231	KL51	KL51	O1/O2v2	1	2	9	12	yes	no	no	no	no	no	ybt 14; ICEKp5	-	-	-	-	-	wzi104	aadA2;rmtB	R	-	-	S	qnrS1
	G20251473	PRJEB29740	ERR10471912	SAMEA9800398	India	IN	Haryana	IN-HR	Northern	Sonipat	Hospital 8	28.9288	77.1098	2020-08-10	2020	8	10	Sputum	Non Invasive	50	Male	ST14	ST14	KL2	KL2	O1/O2v1	1	2	8	16	yes	no	no	no	no	no	ybt 14; ICEKp5	-	-	-	-	-	wzi2	aac(6')-Ib';aadA;aadA2;strA;strB	R	-	-	S	-
	G20251474	PRJEB29740	ERR10471788	SAMEA9800587	India	IN	Haryana	IN-HR	Northern	Sonipat	Hospital 8	28.9288	77.1098	2020-09-05	2020	9	5	Sputum	Non Invasive	70	Male	ST147	ST147	KL10	KL10	O3/O3a	3	2	10	25	no	no	yes	no	no	no	-	-	iuc 1	-	-	rmpA2_6-60%	wzi420	aac(6')-Ib-cr;aadA;aadA2;aph3-Ia;armA;rmtB;strA;strB	R	-	-	S	qnrB1
	G20251475	PRJEB29740	ERR10471991	SAMEA9800591	India	IN	Haryana	IN-HR	Northern	Sonipat	Hospital 8	28.9288	77.1098	2020-09-05	2020	9	5	Sputum	Non Invasive	60	Male	ST147	ST147	KL10	KL10	O3/O3a	3	2	10	25	no	no	yes	no	no	no	-	-	iuc 1	-	-	rmpA2_6-60%	wzi420	aac(6')-Ib-cr;aadA;aadA2;aph3-Ia;armA;rmtB;strA;strB	R	-	-	S	qnrB1
	G20251476	PRJEB29740	ERR10471929	SAMEA9800401	India	IN	Haryana	IN-HR	Northern	Sonipat	Hospital 8	28.9288	77.1098	2020-11-20	2020	11	20	Blood	Invasive	30	Male	ST14	ST14	KL2	KL2	O1/O2v1	0	2	10	19	no	no	no	no	no	no	-	-	-	-	-	-	wzi2	aadA2;aph(3')-VI;armA;sat-2	R	-	-	S	qnrB1
	G20251477	PRJEB29740	ERR10471931	SAMEA9800400	India	IN	Haryana	IN-HR	Northern	Sonipat	Hospital 8	28.9288	77.1098	2020-11-30	2020	11	30	ETA	Invasive	19	Female	ST231	ST231	KL51	KL51	O1/O2v2	1	2	11	16	yes	no	no	no	no	no	ybt 14; ICEKp5	-	-	-	-	-	wzi104	aac(6')-Ib;aadA2;rmtF	R	-	-	S	qepA2
	G20251478	PRJEB29740	ERR10471790	SAMEA9800590	India	IN	Haryana	IN-HR	Northern	Sonipat	Hospital 8	28.9288	77.1098	2020-12-15	2020	12	15	Sputum	Non Invasive	60	Male	ST16	ST16	KL51	KL51	O3b	1	2	9	15	yes	no	no	no	no	no	ybt 9; ICEKp3	-	-	-	-	-	wzi50	aac(6')-Ib-cr;aadA2;aph3-Ia;rmtB	R	-	-	S	qnrS1
	G20251481	PRJEB29740	ERR10471956	SAMEA9800434	India	IN	West Bengal	IN-WB	Eastern	Kolkata	Hospital 10	22.5331	88.3277	2020-11-18	2020	11	18	Urine	Non Invasive	75	Female	ST2096	ST2096	KL64	KL64	O1/O2v1	4	2	10	14	yes	no	yes	no	no	no	ybt 14; ICEKp5	-	iuc 1	-	-	rmpA2_8-60%	wzi64	aac(6')-Ib-cr;aadA2;armA	R	-	-	S	-
	G20251482	PRJEB29740	ERR10471958	SAMEA9800435	India	IN	West Bengal	IN-WB	Eastern	Kolkata	Hospital 10	22.5331	88.3277	2020-02-26	2020	2	26	Urine	Non Invasive	7	Female	ST231	ST231	KL51	KL51	O1/O2v2	4	2	10	13	yes	no	yes	no	no	no	ybt 14; ICEKp5	-	iuc 5	-	-	-	wzi104	aac(6')-Ib;aadA2;rmtF	R	-	-	S	qnrS1
	G20251483	PRJEB29740	ERR10471960	SAMEA9800436	India	IN	West Bengal	IN-WB	Eastern	Kolkata	Hospital 10	22.5331	88.3277	2020-11-21	2020	11	21	Urine	Non Invasive	32	Female	ST110	ST_other	KL108	KL_other	O1/O2v2	0	0	0	0	no	no	no	no	no	no	-	-	-	-	-	-	wzi194	-	S	-	-	S	-
	G20251484	PRJEB29740	ERR10471962	SAMEA9800438	India	IN	West Bengal	IN-WB	Eastern	Kolkata	Hospital 10	22.5331	88.3277	2020-11-15	2020	11	15	Urine	Non Invasive	59	Male	ST395	ST395	KL64	KL64	O1/O2v1	1	2	10	17	yes	no	no	no	no	no	ybt 16; ICEKp12	-	-	-	-	-	wzi64	aac(6')-Ib-cr;aadA2;aph(3')-VI;armA	R	-	-	S	qnrB1
	G20251488	PRJEB29740	ERR10471955	SAMEA9800443	India	IN	West Bengal	IN-WB	Eastern	Kolkata	Hospital 10	22.5331	88.3277	2020-02-26	2020	2	26	Urine	Non Invasive	60	Male	ST231	ST231	KL51	KL51	O1/O2v2	1	2	10	14	yes	no	no	no	no	no	ybt 14; ICEKp5 (truncated)	-	-	-	-	-	wzi104	aac(6')-Ib;aadA2;rmtF	R	-	-	S	qepA2
	G20251490	PRJEB29740	ERR10471957	SAMEA9800442	India	IN	West Bengal	IN-WB	Eastern	Kolkata	Hospital 10	22.5331	88.3277	2020-02-25	2020	2	25	BAL	Invasive	72	Female	ST14	ST14	KL2	KL2	O1/O2v1	1	2	10	18	yes	no	no	no	no	no	ybt 14; ICEKp5	-	-	-	-	-	wzi2	aac(6')-Ib-cr;aadA2;armA;sat-2	R	-	-	S	qnrB1
	G20251491	PRJEB29740	ERR10471972	SAMEA9800444	India	IN	West Bengal	IN-WB	Eastern	Kolkata	Hospital 10	22.5331	88.3277	2020-03-03	2020	3	3	Sputum	Non Invasive	63	Male	ST152-1LV	ST_other	KL105	KL_other	O3b	0	1	2	2	no	no	no	no	no	no	-	-	-	-	-	-	wzi124	-	S	-	-	S	qnrS1
	G20251492	PRJEB29740	ERR10471974	SAMEA9800446	India	IN	West Bengal	IN-WB	Eastern	Kolkata	Hospital 10	22.5331	88.3277	2020-03-02	2020	3	2	Urine	Non Invasive	85	Female	ST37	ST_other	KL105	KL_other	O1/O2v1	0	1	2	1	no	no	no	no	no	no	-	-	-	-	-	-	wzi75	-	S	-	-	S	-
	G20251509	PRJEB29740	ERR10471704	SAMEA9800495	India	IN	Assam	IN-AS	North-Eastern	Guwahati	Hospital 11	26.1289	91.6806	2020-09-22	2020	9	22	Sputum	Non Invasive	75	Male	ST570	ST_other	KL117	KL_other	O1/O2v1	0	1	5	6	no	no	no	no	no	no	-	-	-	-	-	-	-	strA;strB	R	-	-	S	qnrS1
	G20251510	PRJEB29740	ERR10471794	SAMEA9800593	India	IN	Assam	IN-AS	North-Eastern	Guwahati	Hospital 11	26.1289	91.6806	2020-05-10	2020	5	10	Urine	Non Invasive	77	Male	ST11	ST11	KL105	KL_other	O1/O2v2	0	2	9	14	no	no	no	no	no	no	-	-	-	-	-	-	wzi75	aac(6')-Ib;aadA2;aph3-Ia;rmtC;rmtF	R	-	-	S	qnrB4
	G20251511	PRJEB29740	ERR10471706	SAMEA9800496	India	IN	Assam	IN-AS	North-Eastern	Guwahati	Hospital 11	26.1289	91.6806	2020-03-01	2020	3	1	Sputum	Non Invasive	52	Female	ST231	ST231	KL51	KL51	O1/O2v2	1	0	6	7	yes	no	no	no	no	no	ybt 14; ICEKp5	-	-	-	-	-	wzi104	aac(6')-Ib;rmtF	R	-	-	S	-
	G20251512	PRJEB29740	ERR10471716	SAMEA9800497	India	IN	Assam	IN-AS	North-Eastern	Guwahati	Hospital 11	26.1289	91.6806	2020-03-01	2020	3	1	BAL	Invasive	75	Female	ST16	ST16	KL48	KL_other	O1/O2v1	0	2	10	14	no	no	no	no	no	no	-	-	-	-	-	-	wzi151	aac(6')-Ib;aadA2;aph3-Ia;rmtF	R	-	-	S	qnrB1
	G20251513	PRJEB29740	ERR10471718	SAMEA9800498	India	IN	Assam	IN-AS	North-Eastern	Guwahati	Hospital 11	26.1289	91.6806	2020-11-25	2020	11	25	ETA	Invasive	69	Male	ST43	ST_other	KL30	KL_other	O1/O2v1	4	2	5	6	yes	no	yes	no	no	no	ybt 9; ICEKp3	-	iuc 1	-	-	rmpA2_6-60%	wzi30	aac(6')-Ib';aadA	R	-	-	S	-
	G20251514	PRJEB29740	ERR10471720	SAMEA9800499	India	IN	Assam	IN-AS	North-Eastern	Guwahati	Hospital 11	26.1289	91.6806	2020-11-29	2020	11	29	Sputum	Non Invasive	76	Male	ST16-1LV	ST_other	KL81	KL81	OL101	0	2	10	16	no	no	no	no	no	no	-	-	-	-	-	-	wzi230	aac(6')-Ib-cr;aadA16;aadA2;rmtB	R	-	-	S	qnrB6;qnrS1
	G20251515	PRJEB29740	ERR10471722	SAMEA9800502	India	IN	Assam	IN-AS	North-Eastern	Guwahati	Hospital 11	26.1289	91.6806	2020-11-25	2020	11	25	ETA	Invasive	49	Female	ST231	ST231	KL64	KL64	O1/O2v1	4	2	9	12	yes	no	yes	no	no	no	ybt 9; ICEKp3	-	iuc 5	-	-	-	wzi64	aac(6')-Ib;aadA2;rmtF	R	-	-	S	qnrS1
	G20251516	PRJEB29740	ERR10471724	SAMEA9800500	India	IN	Assam	IN-AS	North-Eastern	Guwahati	Hospital 11	26.1289	91.6806	2020-02-27	2020	2	27	Tissue	Invasive	66	Male	ST2096	ST2096	KL64	KL64	O1/O2v1	3	2	10	15	no	no	yes	no	no	no	-	-	iuc 1	-	-	rmpA2_8-60%	wzi64	aac(6')-Ib-cr;aadA2;armA;sat-2	R	-	-	S	-
	G20251517	PRJEB29740	ERR10471726	SAMEA9800501	India	IN	Assam	IN-AS	North-Eastern	Guwahati	Hospital 11	26.1289	91.6806	2020-12-26	2020	12	26	ETA	Invasive	63	Male	ST147	ST147	KL51	KL51	O1/O2v2	1	2	7	9	yes	no	no	no	no	no	ybt 14; ICEKp5	-	-	-	-	-	wzi104	aac(6')-Ib;rmtF	R	-	-	S	qnrB1
	G20251518	PRJEB29740	ERR10471728	SAMEA9800503	India	IN	Assam	IN-AS	North-Eastern	Guwahati	Hospital 11	26.1289	91.6806	2020-03-06	2020	3	6	Sputum	Non Invasive	54	Female	ST231	ST231	KL64	KL64	O1/O2v1	4	2	9	11	yes	no	yes	no	no	no	ybt 9; ICEKp3	-	iuc 5	-	-	-	wzi64	aac(6')-Ib;aadA2	R	-	-	S	qnrS1
	G20251519	PRJEB29740	ERR10471730	SAMEA9800504	India	IN	Assam	IN-AS	North-Eastern	Guwahati	Hospital 11	26.1289	91.6806	2020-08-18	2020	8	18	Pus	Non Invasive	49	Male	ST23	ST23	KL1	KL_other	O1/O2v2	5	0	0	0	yes	yes	yes	yes	yes	no	ybt 1; ICEKp10	clb 2	iuc 1	iro 1	-,rmp 1; KpVP-1	rmpA2_3-47%	wzi1	-	S	-	-	S	-
	G20251521	PRJEB29740	ERR10471742	SAMEA9800568	India	IN	Assam	IN-AS	North-Eastern	Guwahati	Hospital 11	26.1289	91.6806	2020-09-24	2020	9	24	Blood	Invasive	18	Male	ST3113	ST_other	KL146	KL_other	O1/O2v2	0	1	2	2	no	no	no	no	no	no	-	-	-	-	-	-	wzi118	-	S	-	-	S	qnrS1
	G20251522	PRJEB29740	ERR10471979	SAMEA9800567	India	IN	Assam	IN-AS	North-Eastern	Guwahati	Hospital 11	26.1289	91.6806	2020-05-10	2020	5	10	Blood	Invasive	78	Male	ST76	ST_other	unknown (KL31)	KL_other	O3/O3a	0	0	0	0	no	no	no	no	no	no	-	-	-	-	-	-	wzi102	-	S	-	-	S	-
	G20251523	PRJEB29740	ERR10471981	SAMEA9800569	India	IN	Assam	IN-AS	North-Eastern	Guwahati	Hospital 11	26.1289	91.6806	2020-10-25	2020	10	25	Pus	Non Invasive	56	Male	ST420	ST_other	KL20	KL_other	O1/O2v1	4	0	0	0	yes	no	yes	yes	yes	no	ybt 9; ICEKp3	-	iuc 1	iro 1	rmp 1; KpVP-1	rmpA2_6*-48%	wzi95	-	S	-	-	S	-
	G20251524	PRJEB29740	ERR10471744	SAMEA9800570	India	IN	Assam	IN-AS	North-Eastern	Guwahati	Hospital 11	26.1289	91.6806	2020-04-02	2020	4	2	Blood	Invasive	59	Male	ST23	ST23	KL1	KL_other	O1/O2v2	5	0	0	0	yes	yes	yes	yes	yes	no	ybt 1; ICEKp10	clb 2	iuc 1	iro 1	rmp 1; KpVP-1	rmpA2_5-54%	wzi1	-	S	-	-	S	-
	G20251525	PRJEB29740	ERR10471746	SAMEA9800573	India	IN	Assam	IN-AS	North-Eastern	Guwahati	Hospital 11	26.1289	91.6806	2020-08-15	2020	8	15	Pus	Non Invasive	49	Male	ST23	ST23	KL1	KL_other	O1/O2v2	5	0	0	0	yes	yes	yes	yes	yes	no	ybt 1; ICEKp10	clb 2	iuc 1	iro 1	-,rmp 1; KpVP-1	rmpA2_3-47%	wzi1	-	S	-	-	S	-
	G20251526	PRJEB29740	ERR10471748	SAMEA9800572	India	IN	Assam	IN-AS	North-Eastern	Guwahati	Hospital 11	26.1289	91.6806	2020-12-01	2020	12	1	Body Fluids	Invasive	60	Male	ST231	ST231	KL51	KL51	O1/O2v2	4	2	9	12	yes	no	yes	no	no	no	ybt 14; ICEKp5	-	iuc 5	-	-	-	wzi104	aac(6')-Ib;aadA2;rmtF	R	-	-	S	qnrS1
	G20251527	PRJEB29740	ERR10471750	SAMEA9800575	India	IN	Assam	IN-AS	North-Eastern	Guwahati	Hospital 11	26.1289	91.6806	2020-12-14	2020	12	14	Sputum	Non Invasive	72	Male	ST231	ST231	KL64	KL64	O1/O2v1	4	2	9	12	yes	no	yes	no	no	no	ybt 9; ICEKp3	-	iuc 5	-	-	-	wzi64	aac(6')-Ib;aadA2;rmtF	R	-	-	S	qnrS1
	G20251528	PRJEB29740	ERR10471752	SAMEA9800577	India	IN	Assam	IN-AS	North-Eastern	Guwahati	Hospital 11	26.1289	91.6806	2020-02-26	2020	2	26	ETA	Invasive	64	Female	ST147	ST147	KL51	KL51	O1/O2v2	1	2	7	9	yes	no	no	no	no	no	ybt 14; ICEKp5	-	-	-	-	-	wzi104	aac(6')-Ib;rmtF	R	-	-	S	qnrB1
	G20251530	PRJEB29740	ERR10471983	SAMEA9800574	India	IN	Assam	IN-AS	North-Eastern	Guwahati	Hospital 11	26.1289	91.6806	2020-11-23	2020	11	23	Pus	Non Invasive	41	Male	ST86	ST_other	KL2	KL2	O1/O2v1	4	2	5	8	yes	no	yes	yes	yes	no	ybt 10; ICEKp4	-	iuc 1	iro 1	rmp 1; KpVP-1	rmpA2_2*-47%	wzi2	aac(6')-Ib';aadA;aph(3')-VI	R	-	-	S	qnrS1
	G20251548	PRJEB29740	ERR10471941	SAMEA9800417	India	IN	Tamil Nadu	IN-TN	Southern	Trichy	Hospital 12	10.7985	78.6793	2020-01-03	2020	1	3	Urine	Non Invasive	54	Male	ST65	ST_other	KL2	KL2	O1/O2v2	4	0	0	0	yes	no	yes	yes	yes	no	ybt 5; ICEKp6 (truncated)	-	iuc 1	iro 1	rmp 1; KpVP-1 (truncated)	rmpA2_6-60%	wzi72	-	S	-	-	S	-
	G20251549	PRJEB29740	ERR10471938	SAMEA9800419	India	IN	Tamil Nadu	IN-TN	Southern	Trichy	Hospital 12	10.7985	78.6793	2020-02-29	2020	2	29	Wound	Invasive	44	Male	ST395	ST395	KL64	KL64	O1/O2v1	1	2	9	12	yes	no	no	no	no	no	ybt 16; ICEKp12	-	-	-	-	-	wzi64	aadA2;rmtB	R	-	-	S	qnrS1
	G20251550	PRJEB29740	ERR10471943	SAMEA9800420	India	IN	Tamil Nadu	IN-TN	Southern	Trichy	Hospital 12	10.7985	78.6793	2020-05-11	2020	5	11	Wound	Invasive	28	Male	ST231	ST231	KL51	KL51	O1/O2v2	4	3	11	13	yes	no	yes	no	no	no	ybt 14; ICEKp5	-	iuc 5	-	-	-	wzi104	aac(6')-Ib;aadA2;rmtF	R	-	MgrB-62%	R	qnrS1
	G20251551	PRJEB29740	ERR10471945	SAMEA9800421	India	IN	Tamil Nadu	IN-TN	Southern	Trichy	Hospital 12	10.7985	78.6793	2020-05-09	2020	5	9	Blood	Invasive	53	Female	ST2096	ST2096	KL64	KL64	O1/O2v1	4	2	10	16	yes	no	yes	no	no	no	ybt 14; ICEKp5	-	iuc 1	-	-	rmpA2_8-60%	wzi64	aac(6')-Ib-cr;aadA2;armA;sat-2	R	-	-	S	-
	G20251552	PRJEB29740	ERR10471940	SAMEA9800422	India	IN	Tamil Nadu	IN-TN	Southern	Trichy	Hospital 12	10.7985	78.6793	2020-05-03	2020	5	3	Wound	Invasive	44	Female	ST231	ST231	KL51	KL51	O1/O2v2	4	3	11	13	yes	no	yes	no	no	no	ybt 14; ICEKp5	-	iuc 5	-	-	-	wzi104	aac(6')-Ib;aadA2;rmtF	R	-	MgrB-62%	R	qnrS1
	G20251553	PRJEB29740	ERR10471942	SAMEA9800426	India	IN	Tamil Nadu	IN-TN	Southern	Trichy	Hospital 12	10.7985	78.6793	2020-05-07	2020	5	7	Blood	Invasive	53	Female	ST2096	ST2096	KL64	KL64	O1/O2v1	1	2	5	5	yes	no	no	no	no	no	ybt 14; ICEKp5	-	-	-	-	-	wzi64	aac(6')-Ib-cr;sat-2	R	-	-	S	-
	G20251554	PRJEB29740	ERR10471944	SAMEA9800423	India	IN	Tamil Nadu	IN-TN	Southern	Trichy	Hospital 12	10.7985	78.6793	2020-02-04	2020	2	4	Urine	Non Invasive	44	Female	ST2096	ST2096	KL64	KL64	O1/O2v1	4	2	10	16	yes	no	yes	no	no	no	ybt 14; ICEKp5	-	iuc 1	-	-	rmpA2_8-60%	wzi64	aac(6')-Ib-cr;aadA2;armA;sat-2	R	-	-	S	-
	G20251555	PRJEB29740	ERR10471946	SAMEA9800424	India	IN	Tamil Nadu	IN-TN	Southern	Trichy	Hospital 12	10.7985	78.6793	2020-03-10	2020	3	10	ETA	Invasive	51	Male	ST2096	ST2096	KL64	KL64	O1/O2v1	1	2	5	5	yes	no	no	no	no	no	ybt 14; ICEKp5	-	-	-	-	-	wzi64	aac(6')-Ib-cr;sat-2	R	-	-	S	-
	G20251556	PRJEB29740	ERR10471948	SAMEA9800425	India	IN	Tamil Nadu	IN-TN	Southern	Trichy	Hospital 12	10.7985	78.6793	2020-05-03	2020	5	3	ETA	Invasive	44	Female	ST395	ST395	KL64	KL64	O1/O2v1	1	2	11	21	yes	no	no	no	no	no	ybt 16; ICEKp12	-	-	-	-	-	wzi64	aac(3)-IIa;aac(6')-Ib-cr;armA;strA	R	-	-	S	qnrB1
	G20251557	PRJEB29740	ERR10471947	SAMEA9800427	India	IN	Tamil Nadu	IN-TN	Southern	Trichy	Hospital 12	10.7985	78.6793	2020-03-21	2020	3	21	Blood	Invasive	1M	Male	ST25	ST_other	KL2	KL2	O1/O2v2	1	1	9	14	yes	no	no	no	no	no	ybt 14; ICEKp5	-	-	-	-	-	wzi72	aac(3)-IIa;aac(6')-Ib';aadA;strA;strB	R	-	-	S	qnrB1;qnrS1
	G20251558	PRJEB29740	ERR10471949	SAMEA9800428	India	IN	Tamil Nadu	IN-TN	Southern	Trichy	Hospital 12	10.7985	78.6793	2020-02-18	2020	2	18	Sputum	Non Invasive	87	Male	ST231	ST231	KL51	KL51	O1/O2v2	4	2	9	10	yes	no	yes	no	no	no	ybt 14; ICEKp5	-	iuc 5	-	-	-	wzi104	aadA2	R	-	-	S	qnrS1
	G20251560	PRJEB29740	ERR10471792	SAMEA9800592	India	IN	Tamil Nadu	IN-TN	Southern	Trichy	Hospital 12	10.7985	78.6793	2020-07-26	2020	7	26	Blood	Invasive	53	Male	ST86	ST_other	KL2	KL2	O1/O2v1	4	2	5	8	yes	no	yes	yes	yes	no	ybt 10; ICEKp4	-	iuc 1	iro 1	rmp 1; KpVP-1	rmpA2_2*-47%	wzi2	aac(6')-Ib';aadA;aph(3')-VI	R	-	-	S	qnrS1
	G20251563	PRJEB29740	ERR10471828	SAMEA9800611	India	IN	Gujarat	IN-GJ	Western	Gandhinagar	Hospital 6	23.2156	72.6369	2020-09-14	2020	9	14	Urine	Non Invasive	2	Female	ST23	ST23	KL1	KL_other	O1/O2v2	4	0	0	0	yes	no	yes	yes	yes	no	ybt 8; ICEKp3	-	iuc 1	iro 1	rmp 1; KpVP-1	rmpA2_6*-60%	wzi1	-	S	-	-	S	-
	G20251564	PRJEB29740	ERR10471830	SAMEA9800612	India	IN	Gujarat	IN-GJ	Western	Gandhinagar	Hospital 6	23.2156	72.6369	2020-12-28	2020	12	28	Pus	Non Invasive	26	Male	ST39	ST_other	KL23	KL_other	O1/O2v2	3	2	8	12	no	no	yes	no	no	yes	-	-	iuc 1	-	-	rmpA2_8*	wzi83	aac(6')-Ib;aadA;rmtC;rmtF	R	-	-	S	qnrS1
	G20251568	PRJEB29740	ERR10471834	SAMEA9800613	India	IN	Gujarat	IN-GJ	Western	Gandhinagar	Hospital 6	23.2156	72.6369	2020-10-09	2020	10	9	Pus	Non Invasive	32	Male	ST661	ST_other	KL22	KL_other	O1/O2v2	1	0	0	0	yes	no	no	no	no	no	ybt 4; plasmid	-	-	-	-	-	-	-	S	-	-	S	-
	G20251569	PRJEB29740	ERR10471982	SAMEA9800448	India	IN	Gujarat	IN-GJ	Western	Gandhinagar	Hospital 6	23.2156	72.6369	2020-12-29	2020	12	29	Pus	Non Invasive	57	Male	ST39	ST_other	KL23	KL_other	O1/O2v2	3	2	8	12	no	no	yes	no	no	yes	-	-	iuc 1	-	-	rmpA2_8*	wzi83	aac(6')-Ib;aadA;rmtC;rmtF	R	-	-	S	qnrS1
	G20251570	PRJEB29740	ERR10471959	SAMEA9800450	India	IN	Gujarat	IN-GJ	Western	Gandhinagar	Hospital 6	23.2156	72.6369	2020-03-04	2020	3	4	Urine	Non Invasive	75	Female	ST661	ST_other	KL22	KL_other	O1/O2v2	1	0	0	0	yes	no	no	no	no	no	ybt 4; plasmid	-	-	-	-	-	-	-	S	-	-	S	-
	G20251571	PRJEB29740	ERR10471984	SAMEA9800451	India	IN	Gujarat	IN-GJ	Western	Gandhinagar	Hospital 6	23.2156	72.6369	2020-06-20	2020	6	20	Urine	Non Invasive	65	Male	ST661	ST_other	KL22	KL_other	O1/O2v2	1	0	0	0	yes	no	no	no	no	no	ybt 4; plasmid	-	-	-	-	-	-	-	S	-	-	S	-
	G20251572	PRJEB29740	ERR10471986	SAMEA9800452	India	IN	Gujarat	IN-GJ	Western	Gandhinagar	Hospital 6	23.2156	72.6369	2020-12-21	2020	12	21	Pus	Non Invasive	27	Female	ST39	ST_other	KL23	KL_other	O1/O2v2	3	2	8	12	no	no	yes	no	no	yes	-	-	iuc 1	-	-	rmpA2_8*	wzi83	aac(6')-Ib;aac(6')-Ib3;aadA;rmtC	R	-	-	S	qnrS1
	G20251573	PRJEB29740	ERR10471988	SAMEA9800453	India	IN	Gujarat	IN-GJ	Western	Gandhinagar	Hospital 6	23.2156	72.6369	2020-09-25	2020	9	25	Wound	Invasive	39	Male	ST661	ST_other	KL22	KL_other	O1/O2v2	1	0	0	0	yes	no	no	no	no	no	ybt 4; plasmid	-	-	-	-	-	-	-	S	-	-	S	-
	G20251574	PRJEB29740	ERR10471990	SAMEA9800454	India	IN	Gujarat	IN-GJ	Western	Gandhinagar	Hospital 6	23.2156	72.6369	2020-02-10	2020	2	10	Body Fluids	Invasive	56	Male	ST39	ST_other	KL23	KL_other	O1/O2v2	3	2	8	12	no	no	yes	no	no	yes	-	-	iuc 1	-	-	rmpA2_8*	wzi83	aac(6')-Ib;aadA;rmtC;rmtF	R	-	-	S	qnrS1
	G20251575	PRJEB29740	ERR10471992	SAMEA9800455	India	IN	Gujarat	IN-GJ	Western	Gandhinagar	Hospital 6	23.2156	72.6369	2020-04-17	2020	4	17	ETA	Invasive	39	Male	ST661	ST_other	KL22	KL_other	O1/O2v2	1	0	0	0	yes	no	no	no	no	no	ybt 4; plasmid	-	-	-	-	-	-	-	S	-	-	S	-
	G20251576	PRJEB29740	ERR10471620	SAMEA9800456	India	IN	Gujarat	IN-GJ	Western	Gandhinagar	Hospital 6	23.2156	72.6369	2020-03-10	2020	3	10	Pus	Non Invasive	58	Male	ST39	ST_other	KL23	KL_other	O1/O2v2	3	2	8	12	no	no	yes	no	no	yes	-	-	iuc 1	-	-	rmpA2_8*	wzi83	aac(6')-Ib;aadA;rmtC;rmtF	R	-	-	S	qnrS1
	G20251623	PRJEB29740	ERR10471878	SAMEA9800358	India	IN	Pondicherry	IN-PY	Southern	Pondicherry	Hospital 17	11.9416	79.8083	2020-08-10	2020	8	10	Urine	Non Invasive	20	Female	ST20	ST_other	KL28	KL_other	O1/O2v2	0	0	0	0	no	no	no	no	no	no	-	-	-	-	-	-	wzi84	-	S	-	-	S	-
	G20251624	PRJEB29740	ERR10471674	SAMEA9800482	India	IN	Pondicherry	IN-PY	Southern	Pondicherry	Hospital 17	11.9416	79.8083	2020-11-03	2020	11	3	Blood	Invasive	60	Male	ST2-3LV	ST_other	KL173	KL_other	O3b	0	0	0	0	no	no	no	no	no	no	-	-	-	-	-	-	wzi7	-	S	-	-	S	-
	G20251625	PRJEB29740	ERR10471879	SAMEA9800357	India	IN	Pondicherry	IN-PY	Southern	Pondicherry	Hospital 17	11.9416	79.8083	2020-07-04	2020	7	4	Body Fluids	Invasive	38	Female	ST711	ST_other	KL54	KL_other	O1/O2v2	0	1	8	15	no	no	no	no	no	no	-	-	-	-	-	-	wzi303	aac(3)-IIa;aac(6')-Ib-cr;aadA2;aph3-Ia;strA;strB	R	-	-	S	qnrB1
	G20251626	PRJEB29740	ERR10471676	SAMEA9800484	India	IN	Pondicherry	IN-PY	Southern	Pondicherry	Hospital 17	11.9416	79.8083	2020-07-03	2020	7	3	Body Fluids	Invasive	39	Male	ST4557-1LV	ST_other	KL142	KL_other	O1/O2v1	0	0	0	0	no	no	no	no	no	no	-	-	-	-	-	-	wzi377	-	S	-	-	S	-
	G20251628	PRJEB29740	ERR10471881	SAMEA9800359	India	IN	Pondicherry	IN-PY	Southern	Pondicherry	Hospital 17	11.9416	79.8083	2020-08-11	2020	8	11	Body Fluids	Invasive	40	Female	ST1877	ST_other	KL14	KL_other	O3b	0	0	0	0	no	no	no	no	no	no	-	-	-	-	-	-	-	-	S	-	-	S	-
	G20251629	PRJEB29740	ERR10471883	SAMEA9800360	India	IN	Pondicherry	IN-PY	Southern	Pondicherry	Hospital 17	11.9416	79.8083	2020-09-05	2020	9	5	Body Fluids	Invasive	60	Male	ST42	ST_other	KL64	KL64	O1/O2v1	0	0	0	0	no	no	no	no	no	no	-	-	-	-	-	-	wzi33	-	S	-	-	S	-
	G20251630	PRJEB29740	ERR10471885	SAMEA9800361	India	IN	Pondicherry	IN-PY	Southern	Pondicherry	Hospital 17	11.9416	79.8083	2020-08-10	2020	8	10	Body Fluids	Invasive	34	Male	ST200	ST_other	KL114	KL_other	O3b	0	0	0	0	no	no	no	no	no	no	-	-	-	-	-	-	wzi354	-	S	-	-	S	-
	G20251631	PRJEB29740	ERR10471887	SAMEA9800362	India	IN	Pondicherry	IN-PY	Southern	Pondicherry	Hospital 17	11.9416	79.8083	2020-09-03	2020	9	3	Blood	Invasive	55	Female	ST660	ST_other	KL16	KL_other	O1/O2v1	4	0	0	0	yes	no	yes	yes	yes	no	ybt 10; ICEKp4	-	iuc 1	iro 1	rmp 1; KpVP-1 (truncated)	rmpA2_5-54%	wzi16	-	S	-	-	S	-
	G20251633	PRJEB29740	ERR10471880	SAMEA9800365	India	IN	Pondicherry	IN-PY	Southern	Pondicherry	Hospital 17	11.9416	79.8083	2020-02-08	2020	2	8	Blood	Invasive	12D	Female	ST3157	ST_other	KL30	KL_other	O1/O2v2	0	0	0	0	no	no	no	no	no	no	-	-	-	-	-	-	wzi273	-	S	-	-	S	-
	G20251634	PRJEB29740	ERR10471680	SAMEA9800486	India	IN	Pondicherry	IN-PY	Southern	Pondicherry	Hospital 17	11.9416	79.8083	2020-02-18	2020	2	18	ETA	Invasive	76	Male	ST218	ST_other	KL57	KL_other	O1/O2v2	4	0	0	0	yes	no	yes	yes	yes	no	ybt 9; ICEKp3	-	iuc 1	iro 1	-,rmp 1; KpVP-1	rmpA2_8-60%	wzi77	-	S	-	-	S	-
	G20251636	PRJEB29740	ERR10471682	SAMEA9800487	India	IN	Pondicherry	IN-PY	Southern	Pondicherry	Hospital 17	11.9416	79.8083	2020-11-02	2020	11	2	ETA	Invasive	64	Female	ST86	ST_other	KL2	KL2	O1/O2v1	4	0	0	0	yes	no	yes	yes	yes	no	ybt 9; ICEKp3	-	iuc 1	iro 1	rmp 1; KpVP-1	-	wzi2	-	S	-	-	S	-
	G20251638	PRJEB29740	ERR10471895	SAMEA9800367	India	IN	Pondicherry	IN-PY	Southern	Pondicherry	Hospital 17	11.9416	79.8083	2020-02-16	2020	2	16	Wound	Invasive	71	Male	ST3157	ST_other	KL30	KL_other	O1/O2v2	0	0	0	0	no	no	no	no	no	no	-	-	-	-	-	-	wzi273	-	S	-	-	S	-
	G20251639	PRJEB29740	ERR10471897	SAMEA9800369	India	IN	Pondicherry	IN-PY	Southern	Pondicherry	Hospital 17	11.9416	79.8083	2020-01-08	2020	1	8	BAL	Invasive	42	Male	ST3157	ST_other	KL30	KL_other	O1/O2v2	0	0	0	0	no	no	no	no	no	no	-	-	-	-	-	-	wzi273	-	S	-	-	S	-
	G20251640	PRJEB29740	ERR10471692	SAMEA9800488	India	IN	Pondicherry	IN-PY	Southern	Pondicherry	Hospital 17	11.9416	79.8083	2020-06-06	2020	6	6	Blood	Invasive	46	Male	ST3157	ST_other	KL30	KL_other	O1/O2v2	0	0	0	0	no	no	no	no	no	no	-	-	-	-	-	-	wzi273	-	S	-	-	S	-
	G20251641	PRJEB29740	ERR10471899	SAMEA9800368	India	IN	Pondicherry	IN-PY	Southern	Pondicherry	Hospital 17	11.9416	79.8083	2020-11-07	2020	11	7	Urine	Non Invasive	30	Male	ST16	ST16	KL48	KL_other	O1/O2v1	0	2	11	14	no	no	no	no	no	no	-	-	-	-	-	-	wzi151	aac(6')-Ib-cr;aadA2;rmtF	R	-	-	S	qnrB1
	G20251642	PRJEB29740	ERR10471694	SAMEA9800492	India	IN	Pondicherry	IN-PY	Southern	Pondicherry	Hospital 17	11.9416	79.8083	2020-11-01	2020	11	1	ETA	Invasive	68	Female	ST231	ST231	KL51	KL51	O1/O2v2	4	2	9	12	yes	no	yes	no	no	no	ybt 14; ICEKp5	-	iuc 5	-	-	-	wzi104	aac(6')-Ib;aadA2;rmtF	R	-	-	S	qnrS1
	G20251643	PRJEB29740	ERR10471901	SAMEA9800370	India	IN	Pondicherry	IN-PY	Southern	Pondicherry	Hospital 17	11.9416	79.8083	2020-11-07	2020	11	7	Body Fluids	Invasive	28	Male	ST147	ST147	KL10	KL10	O3/O3a	0	2	9	15	no	no	no	no	no	no	-	-	-	-	-	-	wzi420	aac(6')-Ib-cr;aadA2;rmtB;strA;strB	R	-	-	S	qnrB1
	G20251644	PRJEB29740	ERR10471903	SAMEA9800371	India	IN	Pondicherry	IN-PY	Southern	Pondicherry	Hospital 17	11.9416	79.8083	2020-09-05	2020	9	5	Body Fluids	Invasive	90	Female	ST101	ST101	KL17	KL17	O1/O2v1	1	2	9	12	yes	no	no	no	no	no	ybt 9; ICEKp3	-	-	-	-	-	wzi137	aac(6')-Ib-cr;aadA2;rmtB	R	-	-	S	-
	G20251645	PRJEB29740	ERR10471905	SAMEA9800373	India	IN	Pondicherry	IN-PY	Southern	Pondicherry	Hospital 17	11.9416	79.8083	2020-11-06	2020	11	6	Sputum	Non Invasive	35	Male	ST15	ST15	KL112	KL112	O1/O2v1	1	2	10	14	yes	no	no	no	no	no	ybt 16; ICEKp12	-	-	-	-	-	wzi93	aac(6')-Ib;aadA2;rmtB;rmtF	R	-	-	S	-
	G20251646	PRJEB29740	ERR10471907	SAMEA9800372	India	IN	Pondicherry	IN-PY	Southern	Pondicherry	Hospital 17	11.9416	79.8083	2020-10-27	2020	10	27	Blood	Invasive	40	Male	ST15	ST15	KL112	KL112	O1/O2v1	1	2	10	18	yes	no	no	no	no	no	ybt 10; ICEKp4	-	-	-	-	-	wzi93	aac(6')-Ib-cr;aadA2;rmtB;strA;strB	R	-	-	S	qnrB1
	G20251647	PRJEB29740	ERR10471882	SAMEA9800375	India	IN	Pondicherry	IN-PY	Southern	Pondicherry	Hospital 17	11.9416	79.8083	2020-09-02	2020	9	2	Wound	Invasive	49	Male	ST16	ST16	KL48	KL_other	O1/O2v1	0	2	11	14	no	no	no	no	no	no	-	-	-	-	-	-	wzi151	aac(6')-Ib;aadA2;rmtF	R	-	-	S	qnrB1
	G20251648	PRJEB29740	ERR10471909	SAMEA9800374	India	IN	Pondicherry	IN-PY	Southern	Pondicherry	Hospital 17	11.9416	79.8083	2020-09-30	2020	9	30	ETA	Invasive	70	Male	ST231	ST231	KL51	KL51	O1/O2v2	4	2	9	11	yes	no	yes	no	no	no	ybt 14; ICEKp5	-	iuc 5	-	-	-	wzi104	aadA2	R	-	-	S	qnrS1
	G20251649	PRJEB29740	ERR10471911	SAMEA9800376	India	IN	Pondicherry	IN-PY	Southern	Pondicherry	Hospital 17	11.9416	79.8083	2020-02-02	2020	2	2	Tissue	Invasive	23	Male	ST231	ST231	KL51	KL51	O1/O2v2	4	2	10	14	yes	no	yes	no	no	no	ybt 14; ICEKp5	-	iuc 5	-	-	-	wzi104	aac(6')-Ib;aadA2;rmtF	R	-	-	S	qnrS1
	G20251650	PRJEB29740	ERR10471884	SAMEA9800377	India	IN	Pondicherry	IN-PY	Southern	Pondicherry	Hospital 17	11.9416	79.8083	2020-10-05	2020	10	5	ETA	Invasive	61	Male	ST231	ST231	KL51	KL51	O1/O2v2	4	2	9	11	yes	no	yes	no	no	no	ybt 14; ICEKp5	-	iuc 5	-	-	-	wzi104	aac(6')-Ib;aadA2;rmtF	R	-	-	S	-
	G20251651	PRJEB29740	ERR10471886	SAMEA9800379	India	IN	Pondicherry	IN-PY	Southern	Pondicherry	Hospital 17	11.9416	79.8083	2020-08-08	2020	8	8	Sputum	Non Invasive	63	Female	ST2096	ST2096	KL64	KL64	O1/O2v1	4	2	10	15	yes	no	yes	no	no	no	ybt 14; ICEKp5	-	iuc 1	-	-	rmpA2_8-60%	wzi64	aac(6')-Ib-cr;aadA2;armA;sat-2	R	-	-	S	-
	G20251652	PRJEB29740	ERR10471888	SAMEA9800378	India	IN	Pondicherry	IN-PY	Southern	Pondicherry	Hospital 17	11.9416	79.8083	2020-08-05	2020	8	5	Blood	Invasive	9D	Male	ST147	ST147	KL64	KL64	O1/O2v1	1	0	3	4	yes	no	no	no	no	no	ybt 9; ICEKp3	-	-	-	-	-	wzi64	aac(6')-Ib';aadA	R	-	-	S	-
	G20251653	PRJEB29740	ERR10471913	SAMEA9800383	India	IN	Pondicherry	IN-PY	Southern	Pondicherry	Hospital 17	11.9416	79.8083	2020-10-03	2020	10	3	Blood	Invasive	60	Male	ST2096	ST2096	KL64	KL64	O1/O2v1	4	2	10	15	yes	no	yes	no	no	no	ybt 14; ICEKp5	-	iuc 1	-	-	rmpA2_8-60%	wzi64	aac(6')-Ib-cr;aadA2;armA;sat-2	R	-	-	S	-
	G20251654	PRJEB29740	ERR10471890	SAMEA9800380	India	IN	Pondicherry	IN-PY	Southern	Pondicherry	Hospital 17	11.9416	79.8083	2020-09-03	2020	9	3	Blood	Invasive	15	Male	ST147	ST147	KL64	KL64	O1/O2v1	1	2	9	15	yes	no	no	no	no	no	ybt 9; ICEKp3 (truncated)	-	-	-	-	-	wzi64	aac(6')-Ib';aadA;aadA2;aph(3')-VI	R	-	-	S	qnrS1
	G20251655	PRJEB29740	ERR10471915	SAMEA9800382	India	IN	Pondicherry	IN-PY	Southern	Pondicherry	Hospital 17	11.9416	79.8083	2020-05-18	2020	5	18	ETA	Invasive	53	Male	ST14	ST14	KL2	KL2	O1/O2v1	1	2	10	24	yes	no	no	no	no	no	ybt 14; ICEKp5	-	-	-	-	-	wzi2	aac(3)-IId;aac(6')-Ib-cr;aadA;aadA2;aph(3')-VI;armA;sat-2;strA;strB	R	-	-	S	-
	G20251656	PRJEB29740	ERR10471892	SAMEA9800381	India	IN	Pondicherry	IN-PY	Southern	Pondicherry	Hospital 17	11.9416	79.8083	2020-07-01	2020	7	1	Blood	Invasive	29	Female	ST231	ST231	KL51	KL51	O1/O2v2	4	2	8	11	yes	no	yes	no	no	no	ybt 14; ICEKp5	-	iuc 5	-	-	-	wzi104	aac(6')-Ib;aadA2;rmtF	R	-	-	S	-
	G20251657	PRJEB29740	ERR10471977	SAMEA9800490	India	IN	Pondicherry	IN-PY	Southern	Pondicherry	Hospital 17	11.9416	79.8083	2020-09-30	2020	9	30	Wound	Invasive	28D	Male	ST15	ST15	KL112	KL112	O1/O2v1	1	2	10	18	yes	no	no	no	no	no	ybt 10; ICEKp4	-	-	-	-	-	wzi93	aac(6')-Ib-cr;aadA2;rmtB;strA;strB	R	-	-	S	qnrB1
	G20251659	PRJEB29740	ERR10471896	SAMEA9800384	India	IN	Pondicherry	IN-PY	Southern	Pondicherry	Hospital 17	11.9416	79.8083	2020-08-10	2020	8	10	ETA	Invasive	38	Male	ST147	ST147	KL64	KL64	O1/O2v1	1	2	9	14	yes	no	no	no	no	no	ybt 9; ICEKp3 (truncated)	-	-	-	-	-	wzi64	aadA;aadA2;aph(3')-VI	R	-	-	S	qnrS1
	G20251700	PRJEB29740	ERR10471818	SAMEA9800606	India	IN	Karnataka	IN-KA	Southern	Bangalore	Hospital 24	12.9716	77.5946	2020-03-16	2020	3	16	Pus	Non Invasive	15	Male	ST14	ST14	KL2	KL2	O1/O2v1	1	2	10	24	yes	no	no	no	no	no	ybt 14; ICEKp5	-	-	-	-	-	wzi2	aac(3)-IId;aadA2;aph(3')-VI;armA;sat-2;strA;strB	R	-	-	S	-
	G20251701	PRJEB29740	ERR10471820	SAMEA9800605	India	IN	Karnataka	IN-KA	Southern	Bangalore	Hospital 24	12.9716	77.5946	2020-03-31	2020	3	31	Urine	Non Invasive	51	Female	ST437	ST437	KL36	KL36	O4	1	2	8	9	yes	no	no	no	no	no	ybt 9; ICEKp3	-	-	-	-	-	wzi109	rmtB	R	-	-	S	-
	G20251702	PRJEB29740	ERR10471822	SAMEA9800607	India	IN	Karnataka	IN-KA	Southern	Bangalore	Hospital 24	12.9716	77.5946	2020-04-01	2020	4	1	Urine	Non Invasive	22	Female	ST14	ST14	KL2	KL2	O1/O2v1	1	2	10	24	yes	no	no	no	no	no	ybt 14; ICEKp5	-	-	-	-	-	wzi2	aac(3)-IId;aac(6')-Ib-cr;aadA2;aph(3')-VI;armA;sat-2;strA;strB	R	-	-	S	-
	G20251703	PRJEB29740	ERR10471798	SAMEA9800596	India	IN	Karnataka	IN-KA	Southern	Bangalore	Hospital 24	12.9716	77.5946	2020-05-15	2020	5	15	Wound	Invasive	53	Female	ST15	ST15	KL2	KL2	O1/O2v1	4	2	6	7	yes	no	yes	yes	yes	no	ybt 16; ICEKp12	-	iuc 1	iro 1	rmp 1; KpVP-1	rmpA2_5-54%	wzi2	aac(6')-Ib3;rmtC	R	-	-	S	qnrB1
	G20251705	PRJEB29740	ERR10471838	SAMEA9800618	India	IN	Karnataka	IN-KA	Southern	Bangalore	Hospital 24	12.9716	77.5946	2020-05-20	2020	5	20	ETA	Invasive	50	Male	ST48	ST_other	KL62	KL62	O1/O2v1	1	2	9	12	yes	no	no	no	no	no	ybt 8; ICEKp9	-	-	-	-	-	wzi62	aac(3)-IIa;aadA2;rmtB	R	-	-	S	qnrS1
	G20251706	PRJEB29740	ERR10471996	SAMEA9800617	India	IN	Karnataka	IN-KA	Southern	Bangalore	Hospital 24	12.9716	77.5946	2020-05-21	2020	5	21	Pus	Non Invasive	48	Male	ST15	ST15	KL112	KL112	O1/O2v1	1	2	6	6	yes	no	no	no	no	no	ybt 16; ICEKp12	-	-	-	-	-	wzi93	aac(6')-Ib3;rmtC	R	-	-	S	-
	G20251707	PRJEB29740	ERR10471810	SAMEA9800599	India	IN	Karnataka	IN-KA	Southern	Bangalore	Hospital 24	12.9716	77.5946	2020-12-25	2020	12	25	Urine	Non Invasive	52	Male	ST231	ST231	KL51	KL51	O1/O2v2	4	2	10	13	yes	no	yes	no	no	no	ybt 14; ICEKp5	-	iuc 5	-	-	-	wzi104	aac(6')-Ib;aadA2;rmtF	R	-	-	S	qnrS1
	G20251708	PRJEB29740	ERR10471812	SAMEA9800601	India	IN	Karnataka	IN-KA	Southern	Bangalore	Hospital 24	12.9716	77.5946	2020-05-25	2020	5	25	Wound	Invasive	23	Male	ST437	ST437	KL36	KL36	O4	1	2	8	9	yes	no	no	no	no	no	ybt 9; ICEKp3	-	-	-	-	-	wzi109	rmtB	R	-	-	S	-
	G20251709	PRJEB29740	ERR10471997	SAMEA9800619	India	IN	Karnataka	IN-KA	Southern	Bangalore	Hospital 24	12.9716	77.5946	2020-05-26	2020	5	26	Wound	Invasive	36	Male	ST48	ST_other	KL62	KL62	O1/O2v1	1	2	9	11	yes	no	no	no	no	no	ybt 8; ICEKp9	-	-	-	-	-	wzi62	aac(3)-IIa;aadA2;rmtB	R	-	-	S	qnrS1
	G20251710	PRJEB29740	ERR10471840	SAMEA9800621	India	IN	Karnataka	IN-KA	Southern	Bangalore	Hospital 24	12.9716	77.5946	2020-05-26	2020	5	26	Urine	Non Invasive	23	Male	ST48	ST_other	KL62	KL62	O1/O2v1	1	2	9	12	yes	no	no	no	no	no	ybt 8; ICEKp9	-	-	-	-	-	wzi62	aac(3)-IIa;aadA2;rmtB	R	-	-	S	qnrS1
	G20251711	PRJEB29740	ERR10471836	SAMEA9800616	India	IN	Karnataka	IN-KA	Southern	Bangalore	Hospital 24	12.9716	77.5946	2020-05-30	2020	5	30	Pus	Non Invasive	25	Male	ST147	ST147	KL10	KL10	O3/O3a	1	1	9	15	yes	no	no	no	no	no	ybt 16; ICEKp12 (truncated)	-	-	-	-	-	wzi420	aac(6')-Ib';aadA2;armA	R	-	-	S	qnrB1
	G20251714	PRJEB29740	ERR10471816	SAMEA9800604	India	IN	Karnataka	IN-KA	Southern	Bangalore	Hospital 24	12.9716	77.5946	2020-06-04	2020	6	4	CSF	Invasive	43	Male	ST15	ST15	KL2	KL2	O1/O2v1	4	2	6	10	yes	no	yes	yes	yes	no	ybt 16; ICEKp12	-	iuc 1	iro 1	rmp 1; KpVP-1 (truncated)	rmpA2_5-54%	wzi2	aac(6')-Ib3;rmtC	R	-	-	S	qnrB1
	G20251716	PRJEB29740	ERR10471772	SAMEA9800582	India	IN	Gujarat	IN-GJ	Western	Rajkot	Hospital 25	22.2907	70.7781	2020-03-05	2020	3	5	Blood	Invasive	25	Male	ST147	ST147	KL10	KL10	O3/O3a	0	2	10	20	no	no	no	no	no	no	-	-	-	-	-	-	wzi420	aac(6')-Ib-cr;aadA;aadA2;armA;rmtB	R	-	-	S	qnrB1
	G20251717	PRJEB29740	ERR10471774	SAMEA9800584	India	IN	Gujarat	IN-GJ	Western	Rajkot	Hospital 25	22.2907	70.7781	2020-03-13	2020	3	13	Sputum	Non Invasive	64	Male	ST147	ST147	KL64	KL64	O1/O2v1	1	2	11	15	yes	no	no	no	no	no	ybt 9; ICEKp3	-	-	-	-	-	wzi64	aac(6')-Ib-cr;aadA;aph(3')-VI	R	-	-	S	qnrS1
	G20251718	PRJEB29740	ERR10471776	SAMEA9800583	India	IN	Gujarat	IN-GJ	Western	Rajkot	Hospital 25	22.2907	70.7781	2020-03-13	2020	3	13	Urine	Non Invasive	14	Male	ST11	ST11	KL24	KL_other	O1/O2v1	1	0	4	3	yes	no	no	no	no	no	ybt 16; ICEKp12	-	-	-	-	-	wzi24	aac(6')-Ib3	R	-	-	S	-
	G20251720	PRJEB29740	ERR10471987	SAMEA9800588	India	IN	Gujarat	IN-GJ	Western	Rajkot	Hospital 25	22.2907	70.7781	2020-04-08	2020	4	8	Pus	Non Invasive	41	Female	ST231	ST231	KL51	KL51	O1/O2v2	1	2	6	6	yes	no	no	no	no	no	ybt 14; ICEKp5	-	-	-	-	-	wzi104	aac(6')-Ib;rmtF	R	-	-	S	-
	G20251721	PRJEB29740	ERR10471796	SAMEA9800594	India	IN	Telangana	IN-TG	Southern	Karimnagar	Hospital 26	18.5084	79.1412	2020-12-27	2020	12	27	Pus	Non Invasive	35	Male	ST219	ST_other	KL114	KL_other	O1/O2v1	1	1	7	11	yes	no	no	no	no	no	ybt 14; ICEKp5	-	-	-	-	-	wzi177	aadA2;aph3-Ia;strA;strB	R	-	-	S	qnrS1
	G20251722	PRJEB29740	ERR10471814	SAMEA9800603	India	IN	Telangana	IN-TG	Southern	Karimnagar	Hospital 26	18.5084	79.1412	2020-12-28	2020	12	28	Sputum	Non Invasive	26	Male	ST323	ST_other	KL21	KL_other	O3b	1	1	7	11	yes	no	no	no	no	no	ybt 14; ICEKp5	-	-	-	-	-	wzi262	aac(3)-IIa;aac(6')-Ib-cr;strA;strB	R	-	-	S	qnrB1
	G20251723	PRJEB29740	ERR10471800	SAMEA9800595	India	IN	Telangana	IN-TG	Southern	Karimnagar	Hospital 26	18.5084	79.1412	2020-12-28	2020	12	28	Urine	Non Invasive	45	Female	ST111	ST_other	KL63	KL_other	O1/O2v2	1	0	0	0	yes	no	no	no	no	no	ybt 15; ICEKp11	-	-	-	-	-	wzi63	-	S	-	-	S	-
	G20251725	PRJEB29740	ERR10471806	SAMEA9800597	India	IN	Telangana	IN-TG	Southern	Karimnagar	Hospital 26	18.5084	79.1412	2020-12-19	2020	12	19	Tissue	Invasive	75	Female	ST101	ST101	KL17	KL17	O1/O2v1	1	2	7	10	yes	no	no	no	no	no	ybt 9; ICEKp3	-	-	-	-	-	wzi137	aac(6')-Ib-cr;aadA2;rmtB	R	-	-	S	-
	G20251726	PRJEB29740	ERR10471808	SAMEA9800600	India	IN	Telangana	IN-TG	Southern	Karimnagar	Hospital 26	18.5084	79.1412	2020-12-29	2020	12	29	Pus	Non Invasive	45	Male	ST101	ST101	KL17	KL17	O1/O2v1	1	2	7	10	yes	no	no	no	no	no	ybt 9; ICEKp3	-	-	-	-	-	wzi137	aac(6')-Ib-cr;aadA2;rmtB	R	-	-	S	-
	G20251744	PRJEB29740	ERR10471622	SAMEA9800457	India	IN	Telangana	IN-TG	Southern	Hyderabad	Hospital 33	17.4181	78.5422	2020-03-25	2020	3	25	ETA	Invasive	62	Female	ST231	ST231	KL51	KL51	O1/O2v2	4	2	7	9	yes	no	yes	no	no	no	ybt 16; ICEKp12	-	iuc 5	-	-	-	wzi104	aac(6')-Ib;aadA2;rmtF	R	-	-	S	-
	G20251745	PRJEB29740	ERR10471624	SAMEA9800459	India	IN	Telangana	IN-TG	Southern	Hyderabad	Hospital 33	17.4181	78.5422	2020-03-30	2020	3	30	Pus	Non Invasive	75	Male	ST101-1LV	ST_other	KL17	KL17	O1/O2v1	1	2	9	14	yes	no	no	no	no	no	ybt 9; ICEKp3 (truncated)	-	-	-	-	-	wzi137	aac(6')-Ib;aadA;aadA2;rmtB;rmtF	R	-	-	S	-
	G20251746	PRJEB29740	ERR10471626	SAMEA9800458	India	IN	Telangana	IN-TG	Southern	Hyderabad	Hospital 33	17.4181	78.5422	2020-04-05	2020	4	5	Pus	Non Invasive	72	Male	ST297	ST_other	KL158	KL_other	unknown (O1/O2v1)	0	1	10	18	no	no	no	no	no	no	-	-	-	-	-	-	wzi475	aac(3)-IIa;aac(6')-Ib-cr;aadA2;armA;strB	R	mcr-9.1	-	R	qnrB1
	G20251747	PRJEB29740	ERR10471628	SAMEA9800460	India	IN	Telangana	IN-TG	Southern	Hyderabad	Hospital 33	17.4181	78.5422	2020-04-05	2020	4	5	Urine	Non Invasive	35	Male	ST14	ST14	KL64	KL64	O1/O2v1	1	2	10	17	yes	no	no	no	no	no	ybt 14; ICEKp5	-	-	-	-	-	wzi64	aadA2;armA;sat-2	R	-	-	S	-
	G20251748	PRJEB29740	ERR10471630	SAMEA9800461	India	IN	Telangana	IN-TG	Southern	Hyderabad	Hospital 33	17.4181	78.5422	2020-04-09	2020	4	9	ETA	Invasive	36	Male	ST147	ST147	KL64	KL64	O1/O2v1	1	2	8	14	yes	no	no	no	no	no	ybt 9; ICEKp3	-	-	-	-	-	wzi64	aac(6')-Ib';aadA;aadA2	R	-	-	S	qnrS1
	G20251750	PRJEB29740	ERR10471634	SAMEA9800462	India	IN	Telangana	IN-TG	Southern	Hyderabad	Hospital 33	17.4181	78.5422	2020-08-17	2020	8	17	Blood	Invasive	73	Female	ST101-1LV	ST_other	KL17	KL17	O1/O2v1	1	2	9	15	yes	no	no	no	no	no	ybt 9; ICEKp3 (truncated)	-	-	-	-	-	wzi137	aac(6')-Ib;aadA;aadA2;rmtB;rmtF	R	-	-	S	-
	G20251751	PRJEB29740	ERR10471961	SAMEA9800465	India	IN	Telangana	IN-TG	Southern	Hyderabad	Hospital 33	17.4181	78.5422	2020-04-15	2020	4	15	Sputum	Non Invasive	63	Male	ST231	ST231	KL51	KL51	O1/O2v2	4	2	8	11	yes	no	yes	no	no	no	ybt 16; ICEKp12 (truncated)	-	iuc 5	-	-	-	wzi104	aac(6')-Ib;aadA2;rmtF	R	-	-	S	qnrS1
	G20251752	PRJEB29740	ERR10471644	SAMEA9800464	India	IN	Telangana	IN-TG	Southern	Hyderabad	Hospital 33	17.4181	78.5422	2020-08-08	2020	8	8	ETA	Invasive	65	Male	ST101-1LV	ST_other	KL17	KL17	O1/O2v1	1	2	9	15	yes	no	no	no	no	no	ybt 9; ICEKp3 (truncated)	-	-	-	-	-	wzi137	aac(6')-Ib;aadA;aadA2;rmtB;rmtF	R	-	-	S	-
	G20251753	PRJEB29740	ERR10471963	SAMEA9800468	India	IN	Telangana	IN-TG	Southern	Hyderabad	Hospital 33	17.4181	78.5422	2020-08-28	2020	8	28	Blood	Invasive	78	Male	ST437	ST437	KL36	KL36	O4	1	2	8	8	yes	no	no	no	no	no	ybt 9; ICEKp3	-	-	-	-	-	wzi109	rmtB	R	-	-	S	-
	G20251754	PRJEB29740	ERR10471646	SAMEA9800467	India	IN	Telangana	IN-TG	Southern	Hyderabad	Hospital 33	17.4181	78.5422	2020-08-28	2020	8	28	Catheter	Non Invasive	50	Male	ST147	ST147	KL10	KL10	O3/O3a	0	2	10	24	no	no	no	no	no	no	-	-	-	-	-	-	wzi420	aac(6')-Ib-cr;aadA;aadA2;armA;rmtB;strA;strB	R	-	-	S	qnrB1
	G20251755	PRJEB29740	ERR10471648	SAMEA9800469	India	IN	Telangana	IN-TG	Southern	Hyderabad	Hospital 33	17.4181	78.5422	2020-02-04	2020	2	4	Pus	Non Invasive	65	Male	ST147	ST147	KL10	KL10	O3/O3a	0	2	10	24	no	no	no	no	no	no	-	-	-	-	-	-	wzi420	aac(6')-Ib-cr;aadA;aadA2;armA;rmtB;strA;strB	R	-	-	S	qnrB1
	G20251756	PRJEB29740	ERR10471650	SAMEA9800466	India	IN	Telangana	IN-TG	Southern	Hyderabad	Hospital 33	17.4181	78.5422	2020-09-10	2020	9	10	Sputum	Non Invasive	45	Male	ST147	ST147	KL64	KL64	O1/O2v1	1	2	9	12	yes	no	no	no	no	no	ybt 9; ICEKp3	-	-	-	-	-	wzi64	aac(6')-Ib';aadA;aadA2	R	-	-	S	qnrS1
	G20251757	PRJEB29740	ERR10471652	SAMEA9800471	India	IN	Telangana	IN-TG	Southern	Hyderabad	Hospital 33	17.4181	78.5422	2020-09-13	2020	9	13	Urine	Non Invasive	74	Male	ST395	ST395	KL64	KL64	O1/O2v1	1	2	8	13	yes	no	no	no	no	no	ybt 16; ICEKp12	-	-	-	-	-	wzi64	aac(3)-IId;aac(6')-Ib-cr;strA;strB	R	-	-	S	-
	G20251758	PRJEB29740	ERR10471654	SAMEA9800470	India	IN	Telangana	IN-TG	Southern	Hyderabad	Hospital 33	17.4181	78.5422	2020-09-13	2020	9	13	Sputum	Non Invasive	60	Male	ST394	ST_other	KL3	KL_other	O1/O2v2	1	1	7	8	yes	no	no	no	no	no	ybt 9; ICEKp3	-	-	-	-	-	wzi59	strA;strB	R	-	-	S	qnrB1
	G20251759	PRJEB29740	ERR10471656	SAMEA9800472	India	IN	Telangana	IN-TG	Southern	Hyderabad	Hospital 33	17.4181	78.5422	2020-09-30	2020	9	30	Urine	Non Invasive	60	Male	ST29	ST_other	KL19	KL_other	O1/O2v2	1	1	7	8	yes	no	no	no	no	no	ybt 14; ICEKp5	-	-	-	-	-	wzi19	strA;strB	R	-	-	S	qnrS1
	G20251760	PRJEB29740	ERR10471965	SAMEA9800473	India	IN	Telangana	IN-TG	Southern	Hyderabad	Hospital 33	17.4181	78.5422	2020-10-09	2020	10	9	ETA	Invasive	65	Male	ST307	ST307	KL102	KL102	O1/O2v2	0	1	8	12	no	no	no	no	no	no	-	-	-	-	-	-	wzi173	aac(3)-IIa;aac(6')-Ib-cr;strA;strB	R	-	-	S	qnrB1
	G20251761	PRJEB29740	ERR10471967	SAMEA9800474	India	IN	Telangana	IN-TG	Southern	Hyderabad	Hospital 33	17.4181	78.5422	2020-10-09	2020	10	9	Urine	Non Invasive	71	Female	ST147	ST147	KL10	KL10	O3/O3a	0	2	10	18	no	no	no	no	no	no	-	-	-	-	-	-	wzi420	aadA;aadA2;armA;rmtB	R	-	-	S	qnrB1
	G20251762	PRJEB29740	ERR10471658	SAMEA9800475	India	IN	Telangana	IN-TG	Southern	Hyderabad	Hospital 33	17.4181	78.5422	2020-11-02	2020	11	2	Pus	Non Invasive	73	Male	ST395	ST395	KL64	KL64	O1/O2v1	1	2	8	13	yes	no	no	no	no	no	ybt 16; ICEKp12	-	-	-	-	-	wzi64	aac(3)-IId;aac(6')-Ib-cr;strA;strB	R	-	-	S	-
	G20251764	PRJEB29740	ERR10471971	SAMEA9800477	India	IN	Telangana	IN-TG	Southern	Hyderabad	Hospital 33	17.4181	78.5422	2020-11-25	2020	11	25	Urine	Non Invasive	77	Male	ST147	ST147	KL10	KL10	O3/O3a	0	2	8	11	no	no	no	no	no	no	-	-	-	-	-	-	wzi420	aac(6')-Ib';aadA2;rmtB	R	-	-	S	-
	G20251765	PRJEB29740	ERR10471668	SAMEA9800479	India	IN	Telangana	IN-TG	Southern	Hyderabad	Hospital 33	17.4181	78.5422	2020-12-04	2020	12	4	Blood	Invasive	72	Female	ST1229	ST_other	KL125	KL_other	O5	0	1	7	11	no	no	no	no	no	no	-	-	-	-	-	-	wzi191	aadA2;aph3-Ia;strA;strB	R	-	-	S	qnrS1
	G20251766	PRJEB29740	ERR10471696	SAMEA9800489	India	IN	Telangana	IN-TG	Southern	Hyderabad	Hospital 33	17.4181	78.5422	2020-10-09	2020	10	9	Sputum	Non Invasive	63	Female	ST297	ST_other	KL158	KL_other	O1/O2v1	1	0	7	9	yes	no	no	no	no	no	ybt 10; ICEKp4	-	-	-	-	-	wzi475	aac(3)-IId;aadA2	R	-	-	S	qepA2
	G20251767	PRJEB29740	ERR10471698	SAMEA9800491	India	IN	Telangana	IN-TG	Southern	Hyderabad	Hospital 33	17.4181	78.5422	2020-10-16	2020	10	16	ETA	Invasive	25	Male	ST437	ST437	KL36	KL36	O4	1	2	8	9	yes	no	no	no	no	no	ybt 9; ICEKp3	-	-	-	-	-	wzi109	rmtB	R	-	-	S	-
	G20251768	PRJEB29740	ERR10471700	SAMEA9800493	India	IN	Telangana	IN-TG	Southern	Hyderabad	Hospital 33	17.4181	78.5422	2020-10-22	2020	10	22	Pus	Non Invasive	50	Male	ST101	ST101	KL17	KL17	O1/O2v1	1	1	7	9	yes	no	no	no	no	no	ybt 16; ICEKp12	-	-	-	-	-	wzi137	aac(6')-Ib-cr;strA;strB	R	-	-	S	qnrB1
	G20251769	PRJEB29740	ERR10471702	SAMEA9800494	India	IN	Telangana	IN-TG	Southern	Hyderabad	Hospital 33	17.4181	78.5422	2020-10-22	2020	10	22	BAL	Invasive	72	Male	ST231	ST231	KL51	KL51	O1/O2v2	4	2	10	14	yes	no	yes	no	no	no	ybt 16; ICEKp12	-	iuc 5	-	-	-	wzi104	aac(6')-Ib;aadA2;rmtF	R	-	-	S	qnrS1
	G20251770	PRJEB29740	ERR10471826	SAMEA9800608	India	IN	Telangana	IN-TG	Southern	Hyderabad	Hospital 33	17.4181	78.5422	2020-11-23	2020	11	23	ETA	Invasive	58	Female	ST1787	ST_other	KL148	KL_other	O1/O2v2	1	1	8	11	yes	no	no	no	no	no	ybt 10; ICEKp4	-	-	-	-	-	wzi325	aac(6')-Ib-cr;strA;strB	R	-	-	S	qnrB1
	G20251771	PRJEB29740	ERR10471764	SAMEA9800581	India	IN	Telangana	IN-TG	Southern	Hyderabad	Hospital 33	17.4181	78.5422	2020-02-05	2020	2	5	Urine	Non Invasive	76	Male	ST147	ST147	KL10	KL10	O3/O3a	0	2	8	11	no	no	no	no	no	no	-	-	-	-	-	-	wzi420	aac(6')-Ib';aadA2;rmtB	R	-	-	S	-
	G20251772	PRJEB29740	ERR10471766	SAMEA9800578	India	IN	Telangana	IN-TG	Southern	Hyderabad	Hospital 33	17.4181	78.5422	2020-12-22	2020	12	22	Urine	Non Invasive	80	Male	ST337-1LV	ST_other	KL110	KL_other	O1/O2v1	0	1	1	1	no	no	no	no	no	no	-	-	-	-	-	-	wzi199	-	S	-	-	S	-
	G20251784	PRJEB29740	ERR10471842	SAMEA9800622	India	IN	Uttarakhand	IN-UT	Central	Rishikesh	Hospital 36	30.0869	78.2676	2020-03-16	2020	3	16	Catheter	Non Invasive	56	Male	ST340-1LV	ST_other	KL15	KL_other	O4	0	2	7	10	no	no	no	no	no	no	-	-	-	-	-	-	wzi50	aac(6')-Ib;aadA2;aph3-Ia;rmtF	R	-	-	S	qnrB1
	G20251785	PRJEB29740	ERR10471999	SAMEA9800624	India	IN	Uttarakhand	IN-UT	Central	Rishikesh	Hospital 36	30.0869	78.2676	2020-06-06	2020	6	6	Body Fluids	Invasive	45	Female	ST502	ST_other	KL15	KL_other	O4	0	0	4	4	no	no	no	no	no	no	-	-	-	-	-	-	wzi50	-	S	-	-	S	qnrB4
	G20251786	PRJEB29740	ERR10471824	SAMEA9800610	India	IN	Uttarakhand	IN-UT	Central	Rishikesh	Hospital 36	30.0869	78.2676	2020-05-06	2020	5	6	Blood	Invasive	42	Male	ST147	ST147	KL64	KL64	O1/O2v1	1	2	10	11	yes	no	no	no	no	no	ybt 10; ICEKp4	-	-	-	-	-	wzi64	aac(6')-Ib;rmtF;strB	R	-	-	S	-
	G20251787	PRJEB29740	ERR10471844	SAMEA9800623	India	IN	Uttarakhand	IN-UT	Central	Rishikesh	Hospital 36	30.0869	78.2676	2020-05-17	2020	5	17	Pus	Non Invasive	35	Male	ST231	ST231	KL51	KL51	O1/O2v2	1	2	6	7	yes	no	no	no	no	no	ybt 14; ICEKp5	-	-	-	-	-	wzi104	aac(6')-Ib;rmtF	R	-	-	S	-
	G20251789	PRJEB29740	ERR10471952	SAMEA9800429	India	IN	Uttarakhand	IN-UT	Central	Rishikesh	Hospital 36	30.0869	78.2676	2020-10-09	2020	10	9	Blood	Invasive	46	Male	ST231	ST231	KL51	KL51	O1/O2v2	4	2	10	13	yes	no	yes	no	no	no	ybt 14; ICEKp5	-	iuc 5	-	-	-	wzi104	aac(6')-Ib;aadA2;rmtF	R	-	-	S	qnrS1
	G20251790	PRJEB29740	ERR10471951	SAMEA9800431	India	IN	Uttarakhand	IN-UT	Central	Rishikesh	Hospital 36	30.0869	78.2676	2020-10-09	2020	10	9	Blood	Invasive	48	Male	ST15	ST15	KL2	KL2	O1/O2v1	1	2	10	18	yes	no	no	no	no	no	ybt 16; ICEKp12	-	-	-	-	-	wzi2	aac(3)-IId;aac(6')-Ib-cr;aadA2;aadA;aph3-Ia;rmtC;strB	R	-	-	S	-
	G20251791	PRJEB29740	ERR10471954	SAMEA9800432	India	IN	Uttarakhand	IN-UT	Central	Rishikesh	Hospital 36	30.0869	78.2676	2020-10-14	2020	10	14	Urine	Non Invasive	43	Male	ST147	ST147	KL10	KL10	O3/O3a	0	2	10	18	no	no	no	no	no	no	-	-	-	-	-	-	wzi420	aadA;aadA2;armA;rmtB	R	-	-	S	qnrB1
	G20251792	PRJEB29740	ERR10471953	SAMEA9800433	India	IN	Uttarakhand	IN-UT	Central	Rishikesh	Hospital 36	30.0869	78.2676	2020-10-10	2020	10	10	Blood	Invasive	8M	Male	ST11	ST11	KL24	KL_other	O1/O2v1	0	2	9	15	no	no	no	no	no	no	-	-	-	-	-	-	wzi24	aac(6')-Ib';aadA2;rmtB;strA;strB	R	-	-	S	qnrB9.2
	G20251825	PRJEB29740	ERR10471914	SAMEA9800402	India	IN	Delhi	IN-DL	Northern	Delhi	Hospital 38	28.7041	77.1025	2020-01-10	2020	1	10	ETA	Invasive	32	Female	ST395	ST395	KL64	KL64	O1/O2v1	4	2	9	14	yes	no	yes	no	no	no	ybt 16; ICEKp12	-	iuc 5	-	-	-	wzi64	aac(3)-IId;aac(6')-Ib-cr;aadA2	R	-	-	S	qnrB1;qnrS1
	G20251826	PRJEB29740	ERR10471916	SAMEA9800403	India	IN	Delhi	IN-DL	Northern	Delhi	Hospital 38	28.7041	77.1025	2020-01-27	2020	1	27	Sputum	Non Invasive	46	Female	ST395	ST395	KL64	KL64	O1/O2v1	1	3	10	17	yes	no	no	no	no	no	ybt 16; ICEKp12	-	-	-	-	-	wzi64	aac(3)-IId;aac(6')-Ib-cr;aadA2;rmtB	R	-	MgrB-62%	R	qnrB1;qnrS1
	G20251827	PRJEB29740	ERR10471918	SAMEA9800404	India	IN	Delhi	IN-DL	Northern	Delhi	Hospital 38	28.7041	77.1025	2020-01-31	2020	1	31	Sputum	Non Invasive	21	Male	ST395	ST395	KL64	KL64	O1/O2v1	4	2	9	14	yes	no	yes	no	no	no	ybt 16; ICEKp12	-	iuc 5	-	-	-	wzi64	aac(3)-IId;aac(6')-Ib-cr;aadA2	R	-	-	S	qnrB1;qnrS1
	G20251828	PRJEB29740	ERR10471920	SAMEA9800405	India	IN	Delhi	IN-DL	Northern	Delhi	Hospital 38	28.7041	77.1025	2020-02-03	2020	2	3	ETA	Invasive	51	Male	ST395	ST395	KL64	KL64	O1/O2v1	4	2	6	6	yes	no	yes	no	no	no	ybt 16; ICEKp12	-	iuc 5 (incomplete)	-	-	-	wzi64	aadA2	R	-	-	S	-
	G20251829	PRJEB29740	ERR10471922	SAMEA9800407	India	IN	Delhi	IN-DL	Northern	Delhi	Hospital 38	28.7041	77.1025	2020-02-04	2020	2	4	ETA	Invasive	68	Male	ST395	ST395	KL64	KL64	O1/O2v1	4	2	9	13	yes	no	yes	no	no	no	ybt 16; ICEKp12	-	iuc 5	-	-	-	wzi64	aac(3)-IId;aac(6')-Ib-cr;aadA2	R	-	-	S	qnrB1;qnrS1
	G20251830	PRJEB29740	ERR10471924	SAMEA9800406	India	IN	Delhi	IN-DL	Northern	Delhi	Hospital 38	28.7041	77.1025	2020-02-08	2020	2	8	ETA	Invasive	19	Male	ST395	ST395	KL64	KL64	O1/O2v1	4	2	9	14	yes	no	yes	no	no	no	ybt 16; ICEKp12	-	iuc 5	-	-	-	wzi64	aac(3)-IId;aac(6')-Ib-cr;aadA2	R	-	-	S	qnrB1;qnrS1
	G20251831	PRJEB29740	ERR10471933	SAMEA9800409	India	IN	Delhi	IN-DL	Northern	Delhi	Hospital 38	28.7041	77.1025	2020-02-12	2020	2	12	Sputum	Non Invasive	37	Female	ST16	ST16	KL51	KL51	O3b	1	1	4	6	yes	no	no	no	no	no	ybt 9; ICEKp3	-	-	-	-	-	wzi50	aac(6')-Ib';aadA	R	-	-	S	qnrB1
	G20251832	PRJEB29740	ERR10471926	SAMEA9800408	India	IN	Delhi	IN-DL	Northern	Delhi	Hospital 38	28.7041	77.1025	2020-02-22	2020	2	22	Sputum	Non Invasive	69	Male	ST395	ST395	KL64	KL64	O1/O2v1	1	2	9	12	yes	no	no	no	no	no	ybt 16; ICEKp12	-	-	-	-	-	wzi64	aadA2;rmtB	R	-	-	S	qnrS1
	G20251833	PRJEB29740	ERR10471939	SAMEA9800418	India	IN	Delhi	IN-DL	Northern	Delhi	Hospital 38	28.7041	77.1025	2020-02-25	2020	2	25	Sputum	Non Invasive	42	Male	ST231	ST231	KL51	KL51	O1/O2v2	4	2	9	11	yes	no	yes	no	no	no	ybt 14; ICEKp5	-	iuc 5	-	-	-	wzi104	aadA2;rmtF	R	-	-	S	qnrS1
	G20251834	PRJEB29740	ERR10471928	SAMEA9800411	India	IN	Delhi	IN-DL	Northern	Delhi	Hospital 38	28.7041	77.1025	2020-03-09	2020	3	9	Sputum	Non Invasive	16	Male	ST395	ST395	KL64	KL64	O1/O2v1	4	2	9	15	yes	no	yes	no	no	no	ybt 16; ICEKp12	-	iuc 5	-	-	-	wzi64	aac(3)-IId;aac(6')-Ib-cr;aadA2	R	-	-	S	qnrB1;qnrS1
	G20251835	PRJEB29740	ERR10471935	SAMEA9800410	India	IN	Delhi	IN-DL	Northern	Delhi	Hospital 38	28.7041	77.1025	2020-03-16	2020	3	16	Sputum	Non Invasive	21	Male	ST395	ST395	KL64	KL64	O1/O2v1	1	2	9	12	yes	no	no	no	no	no	ybt 16; ICEKp12	-	-	-	-	-	wzi64	aadA2;rmtB	R	-	-	S	qnrS1
	G20251836	PRJEB29740	ERR10471930	SAMEA9800413	India	IN	Delhi	IN-DL	Northern	Delhi	Hospital 38	28.7041	77.1025	2020-02-24	2020	2	24	Sputum	Non Invasive	41	Male	ST395	ST395	KL64	KL64	O1/O2v1	4	2	8	13	yes	no	yes	no	no	no	ybt 16; ICEKp12	-	iuc 5	-	-	-	wzi64	aac(3)-IId;aac(6')-Ib-cr;aadA2	R	-	-	S	qnrB1;qnrS1
	G20251837	PRJEB29740	ERR10471937	SAMEA9800412	India	IN	Delhi	IN-DL	Northern	Delhi	Hospital 38	28.7041	77.1025	2020-08-13	2020	8	13	Sputum	Non Invasive	21	Male	ST437	ST437	KL36	KL36	O4	1	2	8	9	yes	no	no	no	no	no	ybt 9; ICEKp3	-	-	-	-	-	wzi109	rmtB	R	-	-	S	-
	G20251838	PRJEB29740	ERR10471932	SAMEA9800414	India	IN	Delhi	IN-DL	Northern	Delhi	Hospital 38	28.7041	77.1025	2020-08-21	2020	8	21	Sputum	Non Invasive	38	Male	ST437	ST437	KL36	KL36	O4	1	2	8	9	yes	no	no	no	no	no	ybt 9; ICEKp3	-	-	-	-	-	wzi109	rmtB	R	-	-	S	-
	G20251839	PRJEB29740	ERR10471934	SAMEA9800415	India	IN	Delhi	IN-DL	Northern	Delhi	Hospital 38	28.7041	77.1025	2020-10-07	2020	10	7	Sputum	Non Invasive	41	Female	ST395	ST395	KL64	KL64	O1/O2v1	1	2	3	2	yes	no	no	no	no	no	ybt 16; ICEKp12	-	-	-	-	-	wzi64	-	S	-	-	S	-
	G20251873	PRJEB50614	ERR8314802	SAMEA12814029	INDIA	IN	Telangana	IN-TG	Southern	Karimnagar	Hospital 26	18.5084	79.1412	2021-02-18	2021	2	18	Pus	Non Invasive	55	Male	ST147	ST147	KL64	KL64	O1/O2v1	1	1	9	17	yes	no	no	no	no	no	ybt 16; ICEKp12	-	-	-	-	-	wzi64	aac(3)-IIa;aac(6')-Ib-cr;aadA2;aph3-Ia;strA;strB	R	-	-	S	qnrS1
	G20251874	PRJEB50614	ERR8314803	SAMEA12814030	INDIA	IN	Telangana	IN-TG	Southern	Karimnagar	Hospital 26	18.5084	79.1412	2021-02-01	2021	2	1	Urine	Non Invasive	25	Female	ST15	ST15	KL112	KL112	O1/O2v1	1	2	8	13	yes	no	no	no	no	no	ybt 10; ICEKp4	-	-	-	-	-	wzi93	aac(3)-IIa;aadA;aph(3')-VI;strA;strB	R	-	-	S	qnrS1
	G20251875	PRJEB50614	ERR8314804	SAMEA12814031	INDIA	IN	Telangana	IN-TG	Southern	Karimnagar	Hospital 26	18.5084	79.1412	2021-01-07	2021	1	7	Urine	Non Invasive	27	Female	ST231	ST231	KL51	KL51	O1/O2v2	4	2	10	12	yes	no	yes	no	no	no	ybt 14; ICEKp5	-	iuc 5	-	-	-	wzi104	aac(6')-Ib;aadA2;rmtF	R	-	-	S	-
	G20251876	PRJEB50614	ERR8314805	SAMEA12814032	INDIA	IN	Uttarakhand	IN-UT	Central	Rishikesh	Hospital 36	30.0869	78.2676	2020-03-19	2020	3	19	Catheter	Non Invasive	56	Female	ST16	ST16	KL81	KL81	OL101	0	2	9	19	no	no	no	no	no	no	-	-	-	-	-	-	wzi230	aac(3)-IIa;aac(6')-Ib-cr;aadA2;rmtB;strA;strB	R	-	-	S	qnrB1;qnrS1
	G20251877	PRJEB50614	ERR8314806	SAMEA12814033	INDIA	IN	Uttarakhand	IN-UT	Central	Rishikesh	Hospital 36	30.0869	78.2676	2020-03-20	2020	3	20	Pus	Non Invasive	35	Female	ST225	ST_other	KL3	KL_other	O1/O2v2	0	1	7	8	no	no	no	no	no	no	-	-	-	-	-	-	wzi59	strA;strB	R	-	-	S	qnrB1
	G20251879	PRJEB50614	ERR8314807	SAMEA12814034	INDIA	IN	Uttarakhand	IN-UT	Central	Rishikesh	Hospital 36	30.0869	78.2676	2020-03-17	2020	3	17	Blood	Invasive	36	Female	ST395	ST395	KL64	KL64	O1/O2v1	4	2	7	8	yes	no	yes	no	no	no	ybt 16; ICEKp12	-	iuc 5	-	-	-	wzi64	aac(3)-IId;aadA2	R	-	-	S	-
	G20251880	PRJEB50614	ERR8314808	SAMEA12814035	INDIA	IN	Uttarakhand	IN-UT	Central	Rishikesh	Hospital 36	30.0869	78.2676	2020-03-11	2020	3	11	Pus	Non Invasive	45	Male	ST225	ST_other	KL3	KL_other	O1/O2v2	0	1	7	8	no	no	no	no	no	no	-	-	-	-	-	-	wzi59	strA;strB	R	-	-	S	qnrB1
	G20251881	PRJEB50614	ERR8314809	SAMEA12814036	INDIA	IN	Uttarakhand	IN-UT	Central	Rishikesh	Hospital 36	30.0869	78.2676	2020-03-07	2020	3	7	Body Fluids	Invasive	36	Female	ST231	ST231	KL51	KL51	O1/O2v2	1	2	11	15	yes	no	no	no	no	no	ybt 14; ICEKp5	-	-	-	-	-	wzi104	aac(6')-Ib;aadA2;rmtF	R	-	-	S	qepA2
	G20251893	PRJEB50614	ERR10738658	SAMEA112282094	INDIA	IN	Telangana	IN-TG	Southern	Karimnagar	Hospital 26	18.5084	79.1412	2021-02-18	2021	2	18	Urine	Non Invasive	22	Female	ST661	ST_other	KL109	KL_other	O1/O2v2	0	0	0	0	no	no	no	no	no	no	-	-	-	-	-	-	wzi211	-	S	-	-	S	-
	G20251895	PRJEB50614	ERR10738659	SAMEA112282095	INDIA	IN	Uttarakhand	IN-UT	Central	Rishikesh	Hospital 36	30.0869	78.2676	2020-03-23	2020	3	23	Pus	Non Invasive	59	Male	ST16	ST16	KL81	KL81	OL101	0	2	9	18	no	no	no	no	no	no	-	-	-	-	-	-	wzi230	aac(6')-Ib-cr;aadA2;rmtB;strA;strB	R	-	-	S	qnrB1;qnrS1
	G20251896	PRJEB50614	ERR10738660	SAMEA112282096	INDIA	IN	Uttarakhand	IN-UT	Central	Rishikesh	Hospital 36	30.0869	78.2676	2020-05-06	2020	5	6	Blood	Invasive	42	Male	ST147	ST147	KL51	KL51	O1/O2v2	1	2	9	14	yes	no	no	no	no	no	ybt 14; ICEKp5	-	-	-	-	-	wzi104	aac(6')-Ib;rmtB;rmtF	R	-	-	S	qnrB1
	G20251955	PRJEB50614	ERR10738661	SAMEA112282097	INDIA	IN	Gujarat	IN-GJ	Western	Rajkot	Hospital 25	22.2907	70.7781	2020-03-11	2020	3	11	ETA	Invasive	55	Male	ST38	ST_other	KL52	KL52	OL101	1	2	9	13	yes	no	no	no	no	no	ybt 14; ICEKp5	-	-	-	-	-	wzi50	aac(3)-IIa;aac(6')-Ib-cr;strA;strB	R	-	-	S	qnrB1
	G20251956	PRJEB50614	ERR10738662	SAMEA112282098	INDIA	IN	Assam	IN-AS	North-Eastern	Guwahati	Hospital 11	26.1289	91.6806	2020-02-09	2020	2	9	ETA	Invasive	65	Male	ST105	ST_other	KL102	KL102	O1/O2v2	1	0	0	0	yes	no	no	no	no	no	ybt 0; ICEKp?	-	-	-	-	-	wzi383	-	S	-	-	S	-
	G20251957	PRJEB50614	ERR10738663	SAMEA112282099	INDIA	IN	Assam	IN-AS	North-Eastern	Guwahati	Hospital 11	26.1289	91.6806	2020-03-06	2020	3	6	Pus	Non Invasive	1d	Female	ST15	ST15	KL112	KL112	O1/O2v1	1	2	10	15	yes	no	no	no	no	no	ybt 16; ICEKp12	-	-	-	-	-	wzi93	aac(6')-Ib;aadA2;rmtB;rmtF	R	-	-	S	-
	G20251958	PRJEB50614	ERR10738664	SAMEA112282100	INDIA	IN	Tamil Nadu	IN-TN	Southern	Trichy	Hospital 12	10.7985	78.6793	2020-02-16	2020	2	16	Wound	Invasive	62	Female	ST48	ST_other	KL62	KL62	O1/O2v1	1	2	10	13	yes	no	no	no	no	no	ybt 14; ICEKp5	-	-	-	-	-	wzi62	aac(3)-IIa;aac(6')-Ib-cr;aadA2;rmtB	R	-	-	S	-
	G20251986	PRJEB50614	ERR10738665	SAMEA112282101	INDIA	IN	Uttarakhand	IN-UT	Central	Rishikesh	Hospital 36	30.0869	78.2676	2020-10-08	2020	10	8	Blood	Invasive	66	Male	ST15	ST15	KL2	KL2	O1/O2v1	1	2	10	18	yes	no	no	no	no	no	ybt 16; ICEKp12	-	-	-	-	-	wzi2	aac(3)-IId;aac(6')-Ib-cr;aadA2;aadA;aph3-Ia;rmtC;strB	R	-	-	S	-
	G20252096	PRJEB50614	ERR10738666	SAMEA112282102	INDIA	IN	Uttarakhand	IN-UT	Central	Rishikesh	Hospital 36	30.0869	78.2676	2021-02-09	2021	2	9	Pus	Non Invasive	45	Female	ST16	ST16	KL81	KL81	OL101	0	2	10	15	no	no	no	no	no	no	-	-	-	-	-	-	wzi230	aadA;aadA2;rmtB	R	-	-	S	-
	G20252097	PRJEB50614	ERR10738667	SAMEA112282103	INDIA	IN	Uttarakhand	IN-UT	Central	Rishikesh	Hospital 36	30.0869	78.2676	2021-02-22	2021	2	22	Pus	Non Invasive	34	Female	ST147	ST147	KL64	KL64	O1/O2v1	1	2	9	15	yes	no	no	no	no	no	ybt 10; ICEKp4	-	-	-	-	-	wzi64	aac(6')-Ib;aadA2;rmtB;rmtF	R	-	-	S	qnrB1
	G20252098	PRJEB50614	ERR10738668	SAMEA112282104	INDIA	IN	Uttarakhand	IN-UT	Central	Rishikesh	Hospital 36	30.0869	78.2676	2021-03-08	2021	3	8	Pus	Non Invasive	46	Male	ST101-1LV	ST_other	KL17	KL17	O1/O2v1	1	2	7	12	yes	no	no	no	no	no	ybt 9; ICEKp3 (truncated)	-	-	-	-	-	wzi137	aac(6')-Ib';aadA;aadA2;rmtB	R	-	-	S	-
	G20252099	PRJEB50614	ERR10738669	SAMEA112282105	INDIA	IN	Uttarakhand	IN-UT	Central	Rishikesh	Hospital 36	30.0869	78.2676	2021-02-24	2021	2	24	Body Fluids	Invasive	42	Male	ST16	ST16	KL81	KL81	OL101	1	2	10	16	yes	no	no	no	no	no	ybt 16; ICEKp12	-	-	-	-	-	wzi230	aac(3)-IId;aadA;aadA2;rmtB	R	-	-	S	qnrS1
	G20252100	PRJEB50614	ERR10738670	SAMEA112282106	INDIA	IN	Uttarakhand	IN-UT	Central	Rishikesh	Hospital 36	30.0869	78.2676	2021-02-15	2021	2	15	Pus	Non Invasive	31	Male	ST147	ST147	KL64	KL64	O1/O2v1	1	2	9	14	yes	no	no	no	no	no	ybt 10; ICEKp4	-	-	-	-	-	wzi64	aac(6')-Ib;aadA2;rmtB;rmtF	R	-	-	S	qnrB1
	G20252101	PRJEB50614	ERR10738671	SAMEA112282107	INDIA	IN	Uttarakhand	IN-UT	Central	Rishikesh	Hospital 36	30.0869	78.2676	2021-03-30	2021	3	30	Pus	Non Invasive	56	Male	ST16	ST16	KL48	KL_other	O1/O2v1	0	2	6	8	no	no	no	no	no	no	-	-	-	-	-	-	wzi151	aac(6')-Ib;aadA2;rmtF	R	-	-	S	qnrB1
	G20252103	PRJEB50614	ERR10738672	SAMEA112282108	INDIA	IN	Uttarakhand	IN-UT	Central	Rishikesh	Hospital 36	30.0869	78.2676	2021-02-10	2021	2	10	Pus	Non Invasive	80	Female	ST147	ST147	KL10	KL10	O3/O3a	1	2	10	24	yes	no	no	no	no	no	ybt 9; ICEKp3	-	-	-	-	-	wzi420	aac(6')-Ib-cr;aadA;aadA2;armA;rmtB;strA;strB	R	-	-	S	qnrB1
	G20252104	PRJEB50614	ERR10738673	SAMEA112282109	INDIA	IN	Uttarakhand	IN-UT	Central	Rishikesh	Hospital 36	30.0869	78.2676	2021-03-30	2021	3	30	Pus	Non Invasive	58	Male	ST15	ST15	KL112	KL112	O1/O2v1	1	2	9	13	yes	no	no	no	no	no	ybt 16; ICEKp12	-	-	-	-	-	wzi93	aac(6')-Ib;rmtF;strA;strB	R	-	-	S	qnrB1
	G20252105	PRJEB50614	ERR10738674	SAMEA112282110	INDIA	IN	Uttarakhand	IN-UT	Central	Rishikesh	Hospital 36	30.0869	78.2676	2021-02-05	2021	2	5	Pus	Non Invasive	50	Female	ST147	ST147	KL10	KL10	O3/O3a	1	2	10	23	yes	no	no	no	no	no	ybt 9; ICEKp3	-	-	-	-	-	wzi420	aac(6')-Ib-cr;aadA;aadA2;armA;rmtB;strA;strB	R	-	-	S	qnrB1
	G20252107	PRJEB50614	ERR10738675	SAMEA112282111	INDIA	IN	Uttarakhand	IN-UT	Central	Rishikesh	Hospital 36	30.0869	78.2676	2021-02-27	2021	2	27	Body Fluids	Invasive	30	Male	ST231-1LV	ST_other	KL51	KL51	O1/O2v2	4	2	9	12	yes	no	yes	no	no	no	ybt 14; ICEKp5	-	iuc 5	-	-	-	wzi104	aac(6')-Ib;aadA2;rmtF	R	-	-	S	qnrS1
	G20252108	PRJEB50614	ERR10738676	SAMEA112282112	INDIA	IN	Uttarakhand	IN-UT	Central	Rishikesh	Hospital 36	30.0869	78.2676	2021-02-27	2021	2	27	Pus	Non Invasive	31	Male	ST437	ST437	KL36	KL36	O4	0	2	8	11	no	no	no	no	no	no	-	-	-	-	-	-	wzi109	aadA2;aph3-Ia;rmtB	R	-	-	S	-
	G20252109	PRJEB50614	ERR10738677	SAMEA112282113	INDIA	IN	Uttarakhand	IN-UT	Central	Rishikesh	Hospital 36	30.0869	78.2676	2021-03-08	2021	3	8	Pus	Non Invasive	12	Male	ST437	ST437	KL36	KL36	O4	0	2	8	11	no	no	no	no	no	no	-	-	-	-	-	-	wzi109	aadA2;aph3-Ia;rmtB	R	-	-	S	-
	G20252110	PRJEB50614	ERR10738678	SAMEA112282114	INDIA	IN	Uttarakhand	IN-UT	Central	Rishikesh	Hospital 36	30.0869	78.2676	2021-02-25	2021	2	25	Body Fluids	Invasive	49	Male	ST231	ST231	KL51	KL51	O1/O2v2	1	1	10	13	yes	no	no	no	no	no	ybt 14; ICEKp5	-	-	-	-	-	wzi104	aac(6')-Ib;aadA2;rmtF	R	-	-	S	-
	G20252111	PRJEB50614	ERR10738679	SAMEA112282115	INDIA	IN	Uttarakhand	IN-UT	Central	Rishikesh	Hospital 36	30.0869	78.2676	2021-03-30	2021	3	30	Pus	Non Invasive	55	Male	ST101-1LV	ST_other	KL17	KL17	O1/O2v1	1	2	9	15	yes	no	no	no	no	no	ybt 9; ICEKp3 (truncated)	-	-	-	-	-	wzi137	aac(6')-Ib';aadA;aadA2;rmtB;rmtF	R	-	-	S	-
	G20252112	PRJEB50614	ERR10738680	SAMEA112282116	INDIA	IN	Uttarakhand	IN-UT	Central	Rishikesh	Hospital 36	30.0869	78.2676	2021-02-08	2021	2	8	Body Fluids	Invasive	36	Female	ST437	ST437	KL52	KL52	OL101	0	2	9	13	no	no	no	no	no	no	-	-	-	-	-	-	wzi50	aac(6')-Ib;aadA2;rmtB;rmtF	R	-	-	S	-
	G20252113	PRJEB50614	ERR10738681	SAMEA112282117	INDIA	IN	Uttarakhand	IN-UT	Central	Rishikesh	Hospital 36	30.0869	78.2676	2021-02-10	2021	2	10	Pus	Non Invasive	53	Female	ST147	ST147	KL10	KL10	O3/O3a	0	2	10	17	no	no	no	no	no	no	-	-	-	-	-	-	wzi420	aadA;aadA2;armA;rmtB	R	-	-	S	qnrB1
	G20252114	PRJEB50614	ERR10738682	SAMEA112282118	INDIA	IN	Uttarakhand	IN-UT	Central	Rishikesh	Hospital 36	30.0869	78.2676	2021-03-30	2021	3	30	Pus	Non Invasive	13	Female	ST437	ST437	KL36	KL36	O4	0	2	8	11	no	no	no	no	no	no	-	-	-	-	-	-	wzi109	aadA2;aph3-Ia;rmtB	R	-	-	S	-
	G20252115	PRJEB50614	ERR10738683	SAMEA112282119	INDIA	IN	Uttarakhand	IN-UT	Central	Rishikesh	Hospital 36	30.0869	78.2676	2021	2021	4	3	Blood	Invasive	58	Female	ST16	ST16	KL48	KL_other	O1/O2v1	0	2	6	8	no	no	no	no	no	no	-	-	-	-	-	-	wzi151	aac(6')-Ib;aadA2;rmtF	R	-	-	S	qnrB1
	G20252116	PRJEB50614	ERR10738684	SAMEA112282120	INDIA	IN	Uttarakhand	IN-UT	Central	Rishikesh	Hospital 36	30.0869	78.2676	2021-02-10	2021	2	10	Pus	Non Invasive	46	Male	ST437	ST437	KL36	KL36	O4	1	2	8	11	yes	no	no	no	no	no	ybt 10; ICEKp4	-	-	-	-	-	wzi109	aadA2;aph3-Ia;rmtB	R	-	-	S	-
	G20252117	PRJEB50614	ERR10738685	SAMEA112282121	INDIA	IN	Uttarakhand	IN-UT	Central	Rishikesh	Hospital 36	30.0869	78.2676	2021-03-30	2021	3	30	Urine	Non Invasive	30	Male	ST437	ST437	KL36	KL36	O4	0	2	8	11	no	no	no	no	no	no	-	-	-	-	-	-	wzi109	aadA2;aph3-Ia;rmtB	R	-	-	S	-
	G20252118	PRJEB50614	ERR10738686	SAMEA112282122	INDIA	IN	Uttarakhand	IN-UT	Central	Rishikesh	Hospital 36	30.0869	78.2676	2021-03-09	2021	3	9	Urine	Non Invasive	28	Male	ST437	ST437	KL36	KL36	O4	1	2	7	6	yes	no	no	no	no	no	ybt 9; ICEKp3	-	-	-	-	-	wzi109	rmtB	R	-	-	S	-
	G20252119	PRJEB50614	ERR10738687	SAMEA112282123	INDIA	IN	Uttarakhand	IN-UT	Central	Rishikesh	Hospital 36	30.0869	78.2676	2021-02-23	2021	2	23	Urine	Non Invasive	51	Female	ST147	ST147	KL10	KL10	O3/O3a	1	2	10	24	yes	no	no	no	no	no	ybt 9; ICEKp3	-	-	-	-	-	wzi420	aac(6')-Ib-cr;aadA;aadA2;armA;rmtB;strA;strB	R	-	-	S	qnrB1
	G20252120	PRJEB50614	ERR10738688	SAMEA112282124	INDIA	IN	Uttarakhand	IN-UT	Central	Rishikesh	Hospital 36	30.0869	78.2676	2021-03-01	2021	3	1	Blood	Invasive	53	Female	ST147	ST147	KL10	KL10	O3/O3a	1	2	10	24	yes	no	no	no	no	no	ybt 9; ICEKp3	-	-	-	-	-	wzi420	aac(6')-Ib-cr;aadA;aadA2;armA;rmtB;strA;strB	R	-	-	S	qnrB1
	G20252121	PRJEB50614	ERR10738689	SAMEA112282125	INDIA	IN	Uttarakhand	IN-UT	Central	Rishikesh	Hospital 36	30.0869	78.2676	2021-03-08	2021	3	8	Urine	Non Invasive	34	Female	ST147	ST147	KL10	KL10	O3/O3a	1	2	10	24	yes	no	no	no	no	no	ybt 9; ICEKp3	-	-	-	-	-	wzi420	aac(6')-Ib-cr;aadA;aadA2;armA;rmtB;strA;strB	R	-	-	S	qnrB1
	G20252122	PRJEB50614	ERR10738690	SAMEA112282126	INDIA	IN	Uttarakhand	IN-UT	Central	Rishikesh	Hospital 36	30.0869	78.2676	2021-03-30	2021	3	30	Urine	Non Invasive	2	Male	ST147	ST147	unknown (KL51)	KL_other	O1/O2v2	1	2	9	14	yes	no	no	no	no	no	ybt 14; ICEKp5	-	-	-	-	-	wzi104	aac(6')-Ib;aadA2;rmtB;rmtF	R	-	-	S	qnrB1
	G20252123	PRJEB50614	ERR10738691	SAMEA112282127	INDIA	IN	Uttarakhand	IN-UT	Central	Rishikesh	Hospital 36	30.0869	78.2676	2021-02-04	2021	2	4	Urine	Non Invasive	42	Female	ST147	ST147	KL10	KL10	O3/O3a	0	2	10	23	no	no	no	no	no	no	-	-	-	-	-	-	wzi420	aac(6')-Ib-cr;aadA;aadA2;armA;rmtB;strA;strB	R	-	-	S	qnrB1
	G20252124	PRJEB50614	ERR10738692	SAMEA112282128	INDIA	IN	Uttarakhand	IN-UT	Central	Rishikesh	Hospital 36	30.0869	78.2676	2021-03-08	2021	3	8	Urine	Non Invasive	57	Male	ST14	ST14	KL2	KL2	O1/O2v1	1	3	12	27	yes	no	no	no	no	no	ybt 14; ICEKp5	-	-	-	-	-	wzi2	aac(3)-IId;aac(6')-Ib-cr;aadA;aadA2;aph(3')-VI;armA;sat-2	R	-	MgrB-62%	R	qnrB1
	G20252125	PRJEB50614	ERR10738693	SAMEA112282129	INDIA	IN	Uttarakhand	IN-UT	Central	Rishikesh	Hospital 36	30.0869	78.2676	2021-03-14	2021	3	14	Urine	Non Invasive	70	Male	ST15	ST15	KL112	KL112	O1/O2v1	1	2	9	13	yes	no	no	no	no	no	ybt 16; ICEKp12	-	-	-	-	-	wzi93	aac(6')-Ib;rmtF;strA;strB	R	-	-	S	qnrB1
	G20252126	PRJEB50614	ERR10738694	SAMEA112282130	INDIA	IN	Uttarakhand	IN-UT	Central	Rishikesh	Hospital 36	30.0869	78.2676	2021-03-30	2021	3	30	Urine	Non Invasive	70	Male	ST437	ST437	KL52	KL52	OL101	0	2	9	13	no	no	no	no	no	no	-	-	-	-	-	-	wzi50	aac(6')-Ib;aadA2;rmtB;rmtF	R	-	-	S	-
	G20252127	PRJEB50614	ERR10738695	SAMEA112282131	INDIA	IN	Uttarakhand	IN-UT	Central	Rishikesh	Hospital 36	30.0869	78.2676	2021-02-08	2021	2	8	Urine	Non Invasive	70	Male	ST231	ST231	KL51	KL51	O1/O2v2	4	2	9	12	yes	no	yes	no	no	no	ybt 10; ICEKp4	-	iuc 5	-	-	-	wzi104	aac(6')-Ib;aadA2;rmtF	R	-	-	S	qnrS1
	G20252128	PRJEB50614	ERR10738696	SAMEA112282132	INDIA	IN	Uttarakhand	IN-UT	Central	Rishikesh	Hospital 36	30.0869	78.2676	2021-02-16	2021	2	16	Urine	Non Invasive	65	Male	ST147	ST147	KL51	KL51	O1/O2v2	1	2	7	9	yes	no	no	no	no	no	ybt 14; ICEKp5	-	-	-	-	-	wzi104	aac(6')-Ib;rmtF	R	-	-	S	qnrB1;qnrB4
	G20252129	PRJEB50614	ERR10738697	SAMEA112282133	INDIA	IN	Uttarakhand	IN-UT	Central	Rishikesh	Hospital 36	30.0869	78.2676	2021-03-30	2021	3	30	Urine	Non Invasive	32	Male	ST231	ST231	KL64	KL64	O1/O2v1	1	2	6	7	yes	no	no	no	no	no	ybt 9; ICEKp3	-	-	-	-	-	wzi64	aac(6')-Ib;rmtF	R	-	-	S	qnrS1
	G20252130	PRJEB50614	ERR10738698	SAMEA112282134	INDIA	IN	Uttarakhand	IN-UT	Central	Rishikesh	Hospital 36	30.0869	78.2676	2021-02-19	2021	2	19	Urine	Non Invasive	50	Female	ST101-1LV	ST_other	KL17	KL17	O1/O2v1	1	2	8	13	yes	no	no	no	no	no	ybt 9; ICEKp3 (truncated)	-	-	-	-	-	wzi137	aac(6')-Ib-Hangzhou;aadA;aadA2;rmtB	R	-	-	S	-
	G20252131	PRJEB50614	ERR10738699	SAMEA112282135	INDIA	IN	Uttarakhand	IN-UT	Central	Rishikesh	Hospital 36	30.0869	78.2676	2021-03-31	2021	3	31	Urine	Non Invasive	62	Male	ST38	ST_other	KL52	KL52	OL101	0	2	9	15	no	no	no	no	no	no	-	-	-	-	-	-	wzi50	aac(6')-Ib;aph(3')-Ia;rmtF;strA;strB	R	-	-	S	qnrB1
	G20252132	PRJEB50614	ERR10738700	SAMEA112282136	INDIA	IN	Uttarakhand	IN-UT	Central	Rishikesh	Hospital 36	30.0869	78.2676	2021-03-09	2021	3	9	Blood	Invasive	50	Male	ST147	ST147	KL64	KL64	O1/O2v1	1	2	9	12	yes	no	no	no	no	no	ybt 10; ICEKp4	-	-	-	-	-	wzi64	aac(6')-Ib;rmtF;strA;strB	R	-	-	S	qnrB1
	G20252134	PRJEB50614	ERR10738701	SAMEA112282137	INDIA	IN	Uttarakhand	IN-UT	Central	Rishikesh	Hospital 36	30.0869	78.2676	2021	2021	5	5	Blood	Invasive	68	Male	ST437	ST437	KL36	KL36	O4	0	2	8	11	no	no	no	no	no	no	-	-	-	-	-	-	wzi109	aadA2;aph3-Ia;rmtB	R	-	-	S	-
	G20252135	PRJEB50614	ERR10738702	SAMEA112282138	INDIA	IN	Uttarakhand	IN-UT	Central	Rishikesh	Hospital 36	30.0869	78.2676	2021-03-03	2021	3	3	Blood	Invasive	55	Male	ST38	ST_other	KL52	KL52	OL101	0	2	9	15	no	no	no	no	no	no	-	-	-	-	-	-	wzi50	aac(6')-Ib;aph(3')-Ia;rmtF;strA;strB	R	-	-	S	qnrB1
	G20252136	PRJEB50614	ERR10738703	SAMEA112282139	INDIA	IN	Uttarakhand	IN-UT	Central	Rishikesh	Hospital 36	30.0869	78.2676	2021-03-30	2021	3	30	Blood	Invasive	48	Female	ST437	ST437	KL52	KL52	OL101	0	2	9	13	no	no	no	no	no	no	-	-	-	-	-	-	wzi50	aac(6')-Ib;aadA2;rmtB;rmtF	R	-	-	S	-
	G20252137	PRJEB50614	ERR10738704	SAMEA112282140	INDIA	IN	Uttarakhand	IN-UT	Central	Rishikesh	Hospital 36	30.0869	78.2676	2021-03-27	2021	3	27	Blood	Invasive	7M	Female	ST437	ST437	KL36	KL36	O4	1	2	8	8	yes	no	no	no	no	no	ybt 9; ICEKp3	-	-	-	-	-	wzi109	rmtB	R	-	-	S	-
	G20252138	PRJEB50614	ERR10738705	SAMEA112282141	INDIA	IN	Uttarakhand	IN-UT	Central	Rishikesh	Hospital 36	30.0869	78.2676	2021-03-01	2021	3	1	Blood	Invasive	74	Male	ST101-1LV	ST_other	KL17	KL17	O1/O2v1	1	2	7	11	yes	no	no	no	no	no	ybt 9; ICEKp3 (truncated)	-	-	-	-	-	wzi137	aac(6')-Ib';aadA;aadA2;rmtB	R	-	-	S	-
	G20252139	PRJEB50614	ERR10738706	SAMEA112282142	INDIA	IN	Uttarakhand	IN-UT	Central	Rishikesh	Hospital 36	30.0869	78.2676	2021-03-26	2021	3	26	Blood	Invasive	42	Female	ST437	ST437	KL36	KL36	O4	1	2	8	9	yes	no	no	no	no	no	ybt 9; ICEKp3	-	-	-	-	-	wzi109	rmtB	R	-	-	S	-
	G20252140	PRJEB50614	ERR10738707	SAMEA112282143	INDIA	IN	Uttarakhand	IN-UT	Central	Rishikesh	Hospital 36	30.0869	78.2676	2021-02-22	2021	2	22	Blood	Invasive	46	Male	ST437	ST437	KL36	KL36	O4	1	2	7	6	yes	no	no	no	no	no	ybt 9; ICEKp3	-	-	-	-	-	wzi109	rmtB	R	-	-	S	-
	G20252141	PRJEB50614	ERR10738708	SAMEA112282144	INDIA	IN	Uttarakhand	IN-UT	Central	Rishikesh	Hospital 36	30.0869	78.2676	2021-04-28	2021	4	28	Blood	Invasive	40	Female	ST395	ST395	KL64	KL64	O1/O2v1	1	2	6	6	yes	no	no	no	no	no	ybt 16; ICEKp12	-	-	-	-	-	wzi64	aadA2	R	-	-	S	-
	G20252142	PRJEB50614	ERR10738709	SAMEA112282145	INDIA	IN	Uttarakhand	IN-UT	Central	Rishikesh	Hospital 36	30.0869	78.2676	2021-02-22	2021	2	22	Blood	Invasive	55	Male	ST16	ST16	KL81	KL81	OL101	0	2	10	15	no	no	no	no	no	no	-	-	-	-	-	-	wzi230	aadA;aadA2;rmtB	R	-	-	S	-
	G20252143	PRJEB50614	ERR10738710	SAMEA112282146	INDIA	IN	Uttarakhand	IN-UT	Central	Rishikesh	Hospital 36	30.0869	78.2676	2021-02-17	2021	2	17	Blood	Invasive	59	Female	ST437	ST437	KL36	KL36	O4	1	2	8	9	yes	no	no	no	no	no	ybt 9; ICEKp3	-	-	-	-	-	wzi109	rmtB	R	-	-	S	-
	G20252144	PRJEB50614	ERR10738711	SAMEA112282147	INDIA	IN	Uttarakhand	IN-UT	Central	Rishikesh	Hospital 36	30.0869	78.2676	2021-02-26	2021	2	26	Blood	Invasive	47	Male	ST14	ST14	KL2	KL2	O1/O2v1	1	3	12	26	yes	no	no	no	no	no	ybt 14; ICEKp5	-	-	-	-	-	wzi2	aac(3)-IId;aac(6')-Ib-cr;aadA;aadA2;aph(3')-VI;armA;sat-2	R	-	MgrB-62%	R	qnrB1
	G20252159	PRJEB50614	ERR10738712	SAMEA112282148	INDIA	IN	Telangana	IN-TG	Southern	Karimnagar	Hospital 26	18.5084	79.1412	2021-02-12	2021	2	12	Urine	Non Invasive	70	Male	ST101	ST101	KL17	KL17	O1/O2v1	1	2	7	10	yes	no	no	no	no	no	ybt 9; ICEKp3	-	-	-	-	-	wzi137	aac(6')-Ib-cr;aadA2;rmtB	R	-	-	S	-
	G20252161	PRJEB50614	ERR10738713	SAMEA112282149	INDIA	IN	Uttarakhand	IN-UT	Central	Rishikesh	Hospital 36	30.0869	78.2676	2021-03-30	2021	3	30	Pus	Non Invasive	52	Male	ST437	ST437	KL52	KL52	OL101	0	2	9	13	no	no	no	no	no	no	-	-	-	-	-	-	wzi50	aac(6')-Ib;aadA2;rmtB;rmtF	R	-	-	S	-
	G20252162	PRJEB50614	ERR10738714	SAMEA112282150	INDIA	IN	Uttarakhand	IN-UT	Central	Rishikesh	Hospital 36	30.0869	78.2676	2021-03-10	2021	3	10	Wound	Invasive	29	Male	ST231	ST231	KL51	KL51	O1/O2v2	4	2	9	12	yes	no	yes	no	no	no	ybt 10; ICEKp4	-	iuc 5	-	-	-	wzi104	aac(6')-Ib;aadA2;rmtF	R	-	-	S	qnrS1
	G20252163	PRJEB50614	ERR10738715	SAMEA112282151	INDIA	IN	Uttarakhand	IN-UT	Central	Rishikesh	Hospital 36	30.0869	78.2676	2021-03-30	2021	3	30	Pus	Non Invasive	40	Male	ST231-1LV	ST_other	KL51	KL51	O1/O2v2	4	2	9	12	yes	no	yes	no	no	no	ybt 14; ICEKp5	-	iuc 5	-	-	-	wzi104	aac(6')-Ib;aadA2;rmtF	R	-	-	S	qnrS1
	G20252164	PRJEB50614	ERR10738716	SAMEA112282152	INDIA	IN	Uttarakhand	IN-UT	Central	Rishikesh	Hospital 36	30.0869	78.2676	2021-04-01	2021	4	1	Pus	Non Invasive	48	Female	ST15	ST15	KL112	KL112	O1/O2v1	1	2	9	13	yes	no	no	no	no	no	ybt 16; ICEKp12	-	-	-	-	-	wzi93	aac(6')-Ib;rmtF;strA;strB	R	-	-	S	qnrB1
	G20252165	PRJEB50614	ERR10738717	SAMEA112282153	INDIA	IN	Uttarakhand	IN-UT	Central	Rishikesh	Hospital 36	30.0869	78.2676	2021-03-03	2021	3	3	Urine	Non Invasive	33	Female	ST16	ST16	KL81	KL81	OL101	0	2	10	16	no	no	no	no	no	no	-	-	-	-	-	-	wzi230	aadA;aadA2;rmtB	R	-	-	S	-
	G20252167	PRJEB50614	ERR10738718	SAMEA112282154	INDIA	IN	Karnataka	IN-KA	Southern	Bangalore	Hospital 24	12.9716	77.5946	2021-06-21	2021	6	21	ETA	Invasive	65	Female	ST147	ST147	KL10	KL10	O3/O3a	0	2	10	18	no	no	no	no	no	no	-	-	-	-	-	-	wzi420	aadA;aadA2;armA;rmtB	R	-	-	S	qnrB1
	G20252169	PRJEB50614	ERR10738719	SAMEA112282155	INDIA	IN	Karnataka	IN-KA	Southern	Bangalore	Hospital 24	12.9716	77.5946	2021-07-18	2021	7	18	Pus	Non Invasive	40	Male	ST231	ST231	KL51	KL51	O1/O2v2	4	2	9	11	yes	no	yes	no	no	no	ybt 14; ICEKp5	-	iuc 5	-	-	-	wzi104	aac(6')-Ib;rmtF	R	-	-	S	qnrS1
	G20252170	PRJEB50614	ERR10738720	SAMEA112282156	INDIA	IN	Karnataka	IN-KA	Southern	Bangalore	Hospital 24	12.9716	77.5946	2021-05-19	2021	5	19	ETA	Invasive	60	Female	ST1774	ST_other	KL38	KL_other	O12	0	2	9	13	no	no	no	no	no	no	-	-	-	-	-	-	wzi275	aadA2;aph3-Ia;strA;strB	R	-	-	S	qnrS1
	G20252183	PRJEB50614	ERR10738721	SAMEA112282157	INDIA	IN	Maharashtra	IN-MH	Western	Mumbai	Hospital 5	19.076	72.8777	2020-09-09	2020	9	9	Body Fluids	Invasive	61	Female	ST48	ST_other	KL62	KL62	O1/O2v1	1	1	7	9	yes	no	no	no	no	no	ybt 14; ICEKp5	-	-	-	-	-	wzi62	aac(3)-IIa;aac(6')-Ib-cr;strA;strB	R	-	-	S	-
	G20252184	PRJEB50614	ERR10738722	SAMEA112282158	INDIA	IN	Maharashtra	IN-MH	Western	Mumbai	Hospital 5	19.076	72.8777	2020-04-06	2020	4	6	ETA	Invasive	72	Male	ST2654	ST_other	KL150	KL_other	O3b	0	0	4	5	no	no	no	no	no	no	-	-	-	-	-	-	wzi88	-	S	-	-	S	qnrS1
	G20252185	PRJEB50614	ERR10738723	SAMEA112282159	INDIA	IN	Maharashtra	IN-MH	Western	Mumbai	Hospital 5	19.076	72.8777	2020-07-06	2020	7	6	Blood	Invasive	70	Male	ST231	ST231	KL51	KL51	O1/O2v2	4	2	10	13	yes	no	yes	no	no	no	ybt 14; ICEKp5	-	iuc 5 (truncated)	-	-	-	wzi104	aac(6')-Ib;aadA2;rmtF	R	-	-	S	qnrS1
	G20252201	PRJEB50614	ERR10738724	SAMEA112282160	INDIA	IN	Karnataka	IN-KA	Southern	Bangalore	Hospital 34	12.9716	77.5946	2021-03-26	2021	3	26	Urine	Non Invasive	38	Female	ST105	ST_other	KL102	KL102	O1/O2v2	1	0	0	0	yes	no	no	no	no	no	ybt 0; ICEKp?	-	-	-	-	-	wzi383	-	S	-	-	S	-
	G20252202	PRJEB50614	ERR10738725	SAMEA112282161	INDIA	IN	Karnataka	IN-KA	Southern	Bangalore	Hospital 34	12.9716	77.5946	2020-05-11	2020	5	11	Pus	Non Invasive	32	Female	ST23	ST23	KL1	KL_other	O1/O2v2	5	0	0	0	yes	yes	yes	yes	yes	no	ybt 1; ICEKp10	clb 2	iuc 1	iro 1	rmp 1; KpVP-1	rmpA2_5-54%	wzi1	-	S	-	-	S	-
	G20252203	PRJEB50614	ERR10738726	SAMEA112282162	INDIA	IN	Karnataka	IN-KA	Southern	Bangalore	Hospital 34	12.9716	77.5946	2021-05-12	2021	5	12	Urine	Non Invasive	56	Female	ST3113	ST_other	KL146	KL_other	O1/O2v2	0	1	2	2	no	no	no	no	no	no	-	-	-	-	-	-	wzi118	-	S	-	-	S	qnrS1
	G20252205	PRJEB50614	ERR10738727	SAMEA112282163	INDIA	IN	Karnataka	IN-KA	Southern	Bangalore	Hospital 24	12.9716	77.5946	2021-05-16	2021	5	16	Urine	Non Invasive	25	Male	ST437	ST437	KL36	KL36	O4	1	2	8	7	yes	no	no	no	no	no	ybt 9; ICEKp3	-	-	-	-	-	wzi109	rmtB	R	-	-	S	-
	G20252206	PRJEB50614	ERR10738728	SAMEA112282164	INDIA	IN	Karnataka	IN-KA	Southern	Bangalore	Hospital 24	12.9716	77.5946	2021-05-15	2021	5	15	ETA	Invasive	40	Male	ST1774	ST_other	KL38	KL_other	O12	0	1	8	12	no	no	no	no	no	no	-	-	-	-	-	-	wzi275	aadA2;aph3-Ia;strA;strB	R	-	-	S	qnrS1
	G20252207	PRJEB50614	ERR10738729	SAMEA112282165	INDIA	IN	Karnataka	IN-KA	Southern	Bangalore	Hospital 24	12.9716	77.5946	2021-06-26	2021	6	26	ETA	Invasive	65	Female	ST147	ST147	KL10	KL10	O3/O3a	0	2	10	18	no	no	no	no	no	no	-	-	-	-	-	-	wzi420	aadA;aadA2;armA;rmtB	R	-	-	S	qnrB1
	G20252208	PRJEB50614	ERR10738730	SAMEA112282166	INDIA	IN	Karnataka	IN-KA	Southern	Bangalore	Hospital 24	12.9716	77.5946	2021-06-17	2021	6	17	ETA	Invasive	63	Male	ST437	ST437	KL36	KL36	O4	1	2	8	7	yes	no	no	no	no	no	ybt 9; ICEKp3	-	-	-	-	-	wzi109	rmtB	R	-	-	S	-
	G20252211	PRJEB50614	ERR10738731	SAMEA112282167	INDIA	IN	Karnataka	IN-KA	Southern	Bangalore	Hospital 24	12.9716	77.5946	2021-05-19	2021	5	19	ETA	Invasive	60	Female	ST1774	ST_other	KL38	KL_other	O12	0	1	8	12	no	no	no	no	no	no	-	-	-	-	-	-	wzi275	aadA2;aph3-Ia;strA;strB	R	-	-	S	qnrS1
	G20252212	PRJEB50614	ERR10738732	SAMEA112282168	INDIA	IN	Karnataka	IN-KA	Southern	Bangalore	Hospital 24	12.9716	77.5946	2021-07-10	2021	7	10	ETA	Invasive	74	Female	ST985	ST_other	KL39	KL_other	O1/O2v2	1	1	8	12	yes	no	no	no	no	no	ybt 16; ICEKp12	-	-	-	-	-	wzi39	aac(3)-IIa;aac(6')-Ib-cr;strA;strB	R	-	-	S	qnrB1
	G20252223	PRJEB50614	ERR10738733	SAMEA112282169	INDIA	IN	Karnataka	IN-KA	Southern	Bangalore	Hospital 34	12.9716	77.5946	2021-06-17	2021	6	17	Pus	Non Invasive	28	Female	ST420	ST_other	KL20	KL_other	O1/O2v1	4	0	0	0	yes	no	yes	yes	yes	no	ybt 9; ICEKp3	-	iuc 1	iro 1	rmp 1; KpVP-1	rmpA2_6*-48%	wzi95	-	S	-	-	S	-
	G20252230	PRJEB50614	ERR10738734	SAMEA112282170	INDIA	IN	Maharashtra	IN-MH	Western	Mumbai	Hospital 5	19.076	72.8777	2020-09-28	2020	9	28	Blood	Invasive	87	Male	ST152	ST_other	KL153	KL_other	O1/O2v2	0	0	4	5	no	no	no	no	no	no	-	-	-	-	-	-	wzi394	strA;strB	R	-	-	S	qnrS1
	G20252231	PRJEB50614	ERR10738735	SAMEA112282171	INDIA	IN	Maharashtra	IN-MH	Western	Mumbai	Hospital 5	19.076	72.8777	2020-12-12	2020	12	12	Blood	Invasive	70	Female	ST5480	ST_other	KL1	KL_other	O1/O2v2	0	0	0	0	no	no	no	no	no	no	-	-	-	-	-	-	wzi1	-	S	-	-	S	-
	G20252232	PRJEB50614	ERR10738736	SAMEA112282172	INDIA	IN	Maharashtra	IN-MH	Western	Mumbai	Hospital 5	19.076	72.8777	2020-10-07	2020	10	7	Blood	Invasive	57	Male	ST5480	ST_other	KL1	KL_other	O1/O2v2	0	0	0	0	no	no	no	no	no	no	-	-	-	-	-	-	wzi1	-	S	-	-	S	-
	G20252233	PRJEB50614	ERR10738737	SAMEA112282173	INDIA	IN	Maharashtra	IN-MH	Western	Mumbai	Hospital 5	19.076	72.8777	2020-04-06	2020	4	6	ETA	Invasive	72	Male	ST2654	ST_other	KL150	KL_other	O3b	0	0	4	5	no	no	no	no	no	no	-	-	-	-	-	-	wzi88	-	S	-	-	S	qnrS1
	G20252234	PRJEB50614	ERR10738738	SAMEA112282174	INDIA	IN	Maharashtra	IN-MH	Western	Mumbai	Hospital 5	19.076	72.8777	2020-07-06	2020	7	6	Blood	Invasive	70	Male	ST231	ST231	KL51	KL51	O1/O2v2	4	2	10	13	yes	no	yes	no	no	no	ybt 14; ICEKp5	-	iuc 5 (truncated)	-	-	-	wzi104	aac(6')-Ib;aadA2;rmtF	R	-	-	S	qnrS1
	G20252235	PRJEB50614	ERR10738739	SAMEA112282175	INDIA	IN	Maharashtra	IN-MH	Western	Mumbai	Hospital 5	19.076	72.8777	2020-09-19	2020	9	19	Tissue	Invasive	53	Male	ST48	ST_other	KL62	KL62	O1/O2v1	1	1	7	9	yes	no	no	no	no	no	ybt 14; ICEKp5	-	-	-	-	-	wzi62	aac(3)-IIa;aac(6')-Ib-cr;strA;strB	R	-	-	S	-
	G20252236	PRJEB50614	ERR10738740	SAMEA112282176	INDIA	IN	Maharashtra	IN-MH	Western	Mumbai	Hospital 5	19.076	72.8777	2020-11-30	2020	11	30	Body Fluids	Invasive	52	Male	ST323	ST_other	KL21	KL_other	O3b	0	0	4	4	no	no	no	no	no	no	-	-	-	-	-	-	wzi262	aadA	R	-	-	S	qnrB1
	G20252237	PRJEB50614	ERR10738741	SAMEA112282177	INDIA	IN	Maharashtra	IN-MH	Western	Mumbai	Hospital 5	19.076	72.8777	2021-06-07	2021	6	7	Blood	Invasive	53	Female	ST147	ST147	KL64	KL64	O1/O2v1	1	2	8	12	yes	no	no	no	no	no	ybt 10; ICEKp4	-	-	-	-	-	wzi64	aac(6')-Ib;aadA2;rmtF	R	-	-	S	qnrB1
	G20252238	PRJEB50614	ERR10738742	SAMEA112282178	INDIA	IN	Maharashtra	IN-MH	Western	Mumbai	Hospital 5	19.076	72.8777	2021	2021	7	8	Blood	Invasive	55	Male	ST231	ST231	KL51	KL51	O1/O2v2	4	2	10	13	yes	no	yes	no	no	no	ybt 14; ICEKp5	-	iuc 5 (truncated)	-	-	-	wzi104	aac(6')-Ib;aadA2;rmtF	R	-	-	S	qnrS1
	G20252239	PRJEB50614	ERR10738743	SAMEA112282179	INDIA	IN	Maharashtra	IN-MH	Western	Mumbai	Hospital 5	19.076	72.8777	2020-12-07	2020	12	7	ETA	Invasive	85	Female	ST231	ST231	KL51	KL51	O1/O2v2	4	1	9	12	yes	no	yes	no	no	no	ybt 14; ICEKp5	-	iuc 5 (truncated)	-	-	-	wzi104	aac(6')-Ib;aadA2;rmtF	R	-	-	S	qnrS1
	G20252256	PRJEB50614	ERR10738744	SAMEA112282180	INDIA	IN	Karnataka	IN-KA	Southern	Bangalore	Hospital 24	12.9716	77.5946	2021-05-19	2021	5	19	ETA	Invasive	60	Female	ST231	ST231	KL51	KL51	O1/O2v2	1	1	10	13	yes	no	no	no	no	no	ybt 14; ICEKp5	-	-	-	-	-	wzi104	aac(6')-Ib;aadA2;rmtF	R	-	-	S	-
	G20252257	PRJEB50614	ERR10738745	SAMEA112282181	INDIA	IN	Uttarakhand	IN-UT	Central	Rishikesh	Hospital 36	30.0869	78.2676	2021-03-30	2021	3	30	Blood	Invasive	42	Female	ST437	ST437	KL36	KL36	O4	1	2	8	9	yes	no	no	no	no	no	ybt 9; ICEKp3	-	-	-	-	-	wzi109	rmtB	R	-	-	S	-
	G20252258	PRJEB50614	ERR10738746	SAMEA112282182	INDIA	IN	Uttarakhand	IN-UT	Central	Rishikesh	Hospital 36	30.0869	78.2676	2021-02-03	2021	2	3	Pus	Non Invasive	12	Male	ST15	ST15	KL2	KL2	O1/O2v1	3	2	7	12	no	no	yes	yes	yes	no	-	-	iuc 1	iro 1	rmp 1; KpVP-1	rmpA2_5-54%	wzi2	aac(6')-Ib3;aph3-Ia;rmtC;strA;strB	R	-	-	S	qnrB1
	G20252259	PRJEB50614	ERR10738747	SAMEA112282183	INDIA	IN	Telangana	IN-TG	Southern	Karimnagar	Hospital 26	18.5084	79.1412	2021-04-04	2021	4	4	Pus	Non Invasive	45	Male	ST147	ST147	KL64	KL64	O1/O2v1	1	2	9	11	yes	no	no	no	no	no	ybt 10; ICEKp4	-	-	-	-	-	wzi64	aac(6')-Ib;rmtF;strB	R	-	-	S	qnrB1
	G20252261	PRJEB50614	ERR10738748	SAMEA112282184	INDIA	IN	Uttarakhand	IN-UT	Central	Rishikesh	Hospital 36	30.0869	78.2676	2021-02-22	2021	2	22	Blood	Invasive	55	Male	ST16	ST16	KL81	KL81	OL101	0	2	10	15	no	no	no	no	no	no	-	-	-	-	-	-	wzi230	aadA;aadA2;rmtB	R	-	-	S	-
	G20252262	PRJEB50614	ERR10738749	SAMEA112282185	INDIA	IN	Karnataka	IN-KA	Southern	Bangalore	Hospital 24	12.9716	77.5946	2021-07-04	2021	7	4	Pus	Non Invasive	70	Male	ST392	ST_other	KL27	KL_other	O4	4	2	10	23	yes	no	yes	no	yes	no	ybt 9; ICEKp3	-	iuc 1	-	rmp 1; KpVP-1	rmpA2_6*-47%	wzi187	aac(6')-Ib;aadA;aph(3')-VI;armA;rmtF;strA;strB	R	-	-	S	qnrB1;qnrS1
	G20252263	PRJEB50614	ERR10738750	SAMEA112282186	INDIA	IN	Karnataka	IN-KA	Southern	Bangalore	Hospital 24	12.9716	77.5946	2021-06-21	2021	6	21	ETA	Invasive	65	Female	ST147	ST147	KL10	KL10	O3/O3a	0	2	10	18	no	no	no	no	no	no	-	-	-	-	-	-	wzi420	aadA;aadA2;armA;rmtB	R	-	-	S	qnrB1
	G20252264	PRJEB50614	ERR10738751	SAMEA112282187	INDIA	IN	Karnataka	IN-KA	Southern	Bangalore	Hospital 24	12.9716	77.5946	2021-07-06	2021	7	6	Urine	Non Invasive	72	Female	ST101-1LV	ST_other	KL17	KL17	O1/O2v1	1	2	6	9	yes	no	no	no	no	no	ybt 9; ICEKp3	-	-	-	-	-	wzi137	aac(6')-Ib';aadA;aph(3')-VI	R	-	-	S	qnrS1
	G20252265	PRJEB50614	ERR10738752	SAMEA112282188	INDIA	IN	Maharashtra	IN-MH	Western	Mumbai	Hospital 5	19.076	72.8777	2020-07-06	2020	7	6	Blood	Invasive	48	Female	ST1774	ST_other	KL38	KL_other	O12	0	1	8	12	no	no	no	no	no	no	-	-	-	-	-	-	wzi275	aadA2;aph3-Ia;strA;strB	R	-	-	S	qnrS1
	G20252267	PRJEB50614	ERR10738753	SAMEA112282189	INDIA	IN	Maharashtra	IN-MH	Western	Mumbai	Hospital 5	19.076	72.8777	2020-09-16	2020	9	16	Blood	Invasive	66	Male	ST15	ST15	KL112	KL112	O1/O2v1	1	2	8	11	yes	no	no	no	no	no	ybt 16; ICEKp12	-	-	-	-	-	wzi93	aac(6')-Ib;aadA2;rmtF	R	-	-	S	-
	G20252366	PRJEB50614	ERR10738754	SAMEA112282190	INDIA	IN	Uttarakhand	IN-UT	Central	Rishikesh	Hospital 36	30.0869	78.2676	2020-10-08	2020	10	8	CSF	Invasive	14	Male	ST39	ST_other	KL23	KL_other	O1/O2v2	3	2	8	14	no	no	yes	no	no	yes	-	-	iuc 1	-	-	rmpA2_8*	wzi83	aac(6')-Ib;aac(6')-Ib3;aadA;rmtC;rmtF	R	-	-	S	qnrS1
	G20252367	PRJEB50614	ERR10738755	SAMEA112282191	INDIA	IN	Karnataka	IN-KA	Southern	Bangalore	Hospital 16	12.9716	77.5946	2021-05-13	2021	5	13	Blood	Invasive	7m	Male	ST16	ST16	KL81	KL81	OL101	0	2	9	14	no	no	no	no	no	no	-	-	-	-	-	-	wzi230	aac(6')-Ib-cr;rmtB;rmtC	R	-	-	S	qnrS1
	G20252368	PRJEB50614	ERR10738756	SAMEA112282192	INDIA	IN	Karnataka	IN-KA	Southern	Bangalore	Hospital 16	12.9716	77.5946	2021-04-22	2021	4	22	Blood	Invasive	63	Female	ST231	ST231	KL51	KL51	O1/O2v2	4	2	9	11	yes	no	yes	no	no	no	ybt 14; ICEKp5	-	iuc 5	-	-	-	wzi104	aac(6')-Ib;aadA2;rmtF	R	-	-	S	-
	G20252369	PRJEB50614	ERR10738757	SAMEA112282193	INDIA	IN	Karnataka	IN-KA	Southern	Bangalore	Hospital 16	12.9716	77.5946	2021-02-07	2021	2	7	ETA	Invasive	35	Male	ST25	ST_other	KL2	KL2	O1/O2v2	1	2	9	19	yes	no	no	no	no	no	ybt 14; ICEKp5	-	-	-	-	-	wzi72	aac(3)-IIa;aac(6')-Ib';aadA2;aph(3')-VI;rmtB;strA;strB	R	-	-	S	qnrS1
	G20252370	PRJEB50614	ERR10738758	SAMEA112282194	INDIA	IN	Karnataka	IN-KA	Southern	Bangalore	Hospital 16	12.9716	77.5946	2021-03-10	2021	3	10	Urine	Non Invasive	54	Male	ST231	ST231	KL51	KL51	O1/O2v2	0	2	9	11	no	no	no	no	no	no	-	-	-	-	-	-	wzi104	aac(6')-Ib;aadA2;rmtF	R	-	-	S	qnrS1
	G20252371	PRJEB50614	ERR10738759	SAMEA112282195	INDIA	IN	Karnataka	IN-KA	Southern	Bangalore	Hospital 16	12.9716	77.5946	2021-05-28	2021	5	28	ETA	Invasive	4m	Male	ST16	ST16	KL81	KL81	OL101	0	2	8	10	no	no	no	no	no	no	-	-	-	-	-	-	wzi230	aac(6')-Ib-cr;rmtB	R	-	-	S	qnrS1
	G20252372	PRJEB50614	ERR10738760	SAMEA112282196	INDIA	IN	Karnataka	IN-KA	Southern	Bangalore	Hospital 16	12.9716	77.5946	2021-04-20	2021	4	20	Pus	Non Invasive	35	Female	ST16	ST16	KL81	KL81	OL101	0	2	9	14	no	no	no	no	no	no	-	-	-	-	-	-	wzi230	aac(6')-Ib-cr;aadA2;rmtB	R	-	-	S	qnrS1
	G20252373	PRJEB50614	ERR10738761	SAMEA112282197	INDIA	IN	Karnataka	IN-KA	Southern	Bangalore	Hospital 16	12.9716	77.5946	2021-12-12	2021	12	12	Blood	Invasive	9	Male	ST307	ST307	KL102	KL102	O1/O2v2	0	2	9	16	no	no	no	no	no	no	-	-	-	-	-	-	wzi173	aac(3)-IIa;aac(6')-Ib';aadA;aph(3')-VI;strA;strB	R	-	-	S	qnrB1;qnrS1
	G20252374	PRJEB50614	ERR10738762	SAMEA112282198	INDIA	IN	Karnataka	IN-KA	Southern	Bangalore	Hospital 16	12.9716	77.5946	2021-02-15	2021	2	15	Sputum	Non Invasive	78	Female	ST147	ST147	KL64	KL64	O1/O2v1	1	2	10	15	yes	no	no	no	no	no	ybt 10; ICEKp4	-	-	-	-	-	wzi64	aac(6')-Ib;rmtF;strA;strA;strB;strB	R	-	-	S	qnrB1
	G20252375	PRJEB50614	ERR10738763	SAMEA112282199	INDIA	IN	Karnataka	IN-KA	Southern	Bangalore	Hospital 16	12.9716	77.5946	2021-03-23	2021	3	23	Urine	Non Invasive	71	Male	ST147	ST147	KL64	KL64	O1/O2v1	1	2	10	15	yes	no	no	no	no	no	ybt 10; ICEKp4	-	-	-	-	-	wzi64	aac(6')-Ib;rmtF;strA;strA;strB;strB	R	-	-	S	qnrB1
	G20252376	PRJEB50614	ERR10738764	SAMEA112282200	INDIA	IN	Karnataka	IN-KA	Southern	Bangalore	Hospital 16	12.9716	77.5946	2021-05-12	2021	5	12	Pus	Non Invasive	54	Male	ST985	ST_other	KL39	KL_other	O1/O2v2	1	1	8	12	yes	no	no	no	no	no	ybt 16; ICEKp12	-	-	-	-	-	wzi39	aac(3)-IIa;aac(6')-Ib-cr;strA;strB	R	-	-	S	qnrB1
	G20252377	PRJEB50614	ERR10738765	SAMEA112282201	INDIA	IN	Karnataka	IN-KA	Southern	Bangalore	Hospital 16	12.9716	77.5946	2021-05-20	2021	5	20	ETA	Invasive	7m	Male	ST16	ST16	KL81	KL81	OL101	0	3	9	10	no	no	no	no	no	no	-	-	-	-	-	-	wzi230	aac(6')-Ib-cr;rmtB	R	-	MgrB-62%	R	qnrS1
	G20252379	PRJEB50614	ERR10738766	SAMEA112282202	INDIA	IN	Karnataka	IN-KA	Southern	Bangalore	Hospital 16	12.9716	77.5946	2021-03-21	2021	3	21	ETA	Invasive	89	Male	ST147	ST147	KL64	KL64	O1/O2v1	1	0	3	4	yes	no	no	no	no	no	ybt 9; ICEKp3	-	-	-	-	-	wzi64	aac(6')-Ib';aadA	R	-	-	S	-
	G20252381	PRJEB50614	ERR10738767	SAMEA112282203	INDIA	IN	Karnataka	IN-KA	Southern	Bangalore	Hospital 16	12.9716	77.5946	2021-05-28	2021	5	28	Urine	Non Invasive	56	Female	ST101-1LV	ST_other	KL17	KL17	O1/O2v1	1	2	10	18	yes	no	no	no	no	no	ybt 9; ICEKp3 (truncated)	-	-	-	-	-	wzi137	aadA;aadA2;armA;rmtB	R	-	-	S	qnrB1
	G20252382	PRJEB50614	ERR10738768	SAMEA112282204	INDIA	IN	Karnataka	IN-KA	Southern	Bangalore	Hospital 16	12.9716	77.5946	2021-03-03	2021	3	3	ETA	Invasive	5m	Male	ST38-1LV	ST_other	KL25	KL_other	O5	1	2	5	9	yes	no	no	no	no	no	ybt 9; ICEKp3	-	-	-	-	-	wzi141	aac(6')-Ib;aadA;aph(3')-VI;rmtF	R	-	-	S	qnrS1
	G20252383	PRJEB50614	ERR10738769	SAMEA112282205	INDIA	IN	Karnataka	IN-KA	Southern	Bangalore	Hospital 16	12.9716	77.5946	2021-02-12	2021	2	12	ETA	Invasive	28	Male	ST147	ST147	KL64	KL64	O1/O2v1	1	2	10	15	yes	no	no	no	no	no	ybt 10; ICEKp4	-	-	-	-	-	wzi64	aac(6')-Ib;rmtF;strA;strA;strB;strB	R	-	-	S	qnrB1
	G20252384	PRJEB50614	ERR10738770	SAMEA112282206	INDIA	IN	Karnataka	IN-KA	Southern	Bangalore	Hospital 16	12.9716	77.5946	2021-03-03	2021	3	3	Urine	Non Invasive	5m	Male	ST38-1LV	ST_other	KL25	KL_other	O5	1	2	5	9	yes	no	no	no	no	no	ybt 9; ICEKp3	-	-	-	-	-	wzi141	aac(6')-Ib;aadA;aph(3')-VI;rmtF	R	-	-	S	qnrS1
	G20252385	PRJEB50614	ERR10738771	SAMEA112282207	INDIA	IN	Karnataka	IN-KA	Southern	Bangalore	Hospital 16	12.9716	77.5946	2021-04-01	2021	4	1	Urine	Non Invasive	67	Male	ST231	ST231	KL51	KL51	O1/O2v2	1	2	9	13	yes	no	no	no	no	no	ybt 14; ICEKp5	-	-	-	-	-	wzi104	aac(6')-Ib;aadA2;rmtB;rmtF	R	-	-	S	-
	G20252404	PRJEB50614	ERR10738772	SAMEA112282208	INDIA	IN	Karnataka	IN-KA	Southern	Bangalore	Hospital 16	12.9716	77.5946	2021-03-14	2021	3	14	Urine	Non Invasive	57	Female	ST4843	ST_other	KL64	KL64	O1/O2v1	1	2	10	14	yes	no	no	no	no	no	ybt 9; ICEKp3	-	-	-	-	-	wzi64	aadA;aadA2;aph(3')-VI	R	-	-	S	qnrS1
	G20252405	PRJEB50614	ERR10738773	SAMEA112282209	INDIA	IN	Karnataka	IN-KA	Southern	Bangalore	Hospital 16	12.9716	77.5946	2021-02-12	2021	2	12	Urine	Non Invasive	30	Female	ST111	ST_other	KL63	KL_other	O1/O2v2	1	0	0	0	yes	no	no	no	no	no	ybt 7; ICEKp7	-	-	-	-	-	wzi63	-	S	-	-	S	-
	G20252487	PRJEB50614	ERR10738774	SAMEA112282210	INDIA	IN	Gujarat	IN-GJ	Western	Rajkot	Hospital 25	22.2907	70.7781	2020-03-17	2020	3	17	Blood	Invasive	14D	Male	ST437	ST437	KL52	KL52	OL101	0	2	9	13	no	no	no	no	no	no	-	-	-	-	-	-	wzi50	aac(6')-Ib;aadA2;rmtB;rmtF	R	-	-	S	-
	G20252488	PRJEB50614	ERR10738775	SAMEA112282211	INDIA	IN	Gujarat	IN-GJ	Western	Rajkot	Hospital 25	22.2907	70.7781	2020-03-18	2020	3	18	Urine	Non Invasive	46	Male	ST437	ST437	KL52	KL52	OL101	0	2	9	13	no	no	no	no	no	no	-	-	-	-	-	-	wzi50	aac(6')-Ib;aadA2;rmtB;rmtF	R	-	-	S	-
	G20252489	PRJEB50614	ERR10738776	SAMEA112282212	INDIA	IN	Gujarat	IN-GJ	Western	Rajkot	Hospital 25	22.2907	70.7781	2020-03-19	2020	3	19	Urine	Non Invasive	55	Male	ST147	ST147	KL10	KL10	O3/O3a	1	2	10	24	yes	no	no	no	no	no	ybt 9; ICEKp3	-	-	-	-	-	wzi420	aac(6')-Ib-cr;aadA;aadA2;armA;rmtB;strA;strB	R	-	-	S	qnrB1
	G20252490	PRJEB50614	ERR10738777	SAMEA112282213	INDIA	IN	Gujarat	IN-GJ	Western	Rajkot	Hospital 25	22.2907	70.7781	2020-03-19	2020	3	19	Urine	Non Invasive	36	Female	ST16	ST16	KL81	KL81	OL101	1	2	8	13	yes	no	no	no	no	no	ybt 16; ICEKp12	-	-	-	-	-	wzi230	aac(6')-Ib-cr;aadA2;rmtB	R	-	-	S	qnrS1
	G20252491	PRJEB50614	ERR10738778	SAMEA112282214	INDIA	IN	Gujarat	IN-GJ	Western	Rajkot	Hospital 25	22.2907	70.7781	2020-03-21	2020	3	21	Urine	Non Invasive	24	Female	ST437	ST437	KL36	KL36	O4	1	2	7	6	yes	no	no	no	no	no	ybt 9; ICEKp3	-	-	-	-	-	wzi109	rmtB	R	-	-	S	-
	G20252492	PRJEB50614	ERR10738779	SAMEA112282215	INDIA	IN	Gujarat	IN-GJ	Western	Rajkot	Hospital 25	22.2907	70.7781	2020-03-25	2020	3	25	Wound	Invasive	44	Female	ST147	ST147	KL10	KL10	O3/O3a	1	2	10	24	yes	no	no	no	no	no	ybt 9; ICEKp3	-	-	-	-	-	wzi420	aac(6')-Ib-cr;aadA;aadA2;armA;rmtB;strA;strB	R	-	-	S	qnrB1
	G20252494	PRJEB50614	ERR10738780	SAMEA112282216	INDIA	IN	Gujarat	IN-GJ	Western	Rajkot	Hospital 25	22.2907	70.7781	2020-01-04	2020	1	4	Sputum	Non Invasive	65	Male	ST1710	ST1710	KL169	KL_other	OL104	0	1	6	7	no	no	no	no	no	no	-	-	-	-	-	-	wzi386	strA;strB	R	-	-	S	qnrS1
	G20252495	PRJEB50614	ERR10738781	SAMEA112282217	INDIA	IN	Gujarat	IN-GJ	Western	Rajkot	Hospital 25	22.2907	70.7781	2020-01-04	2020	1	4	Sputum	Non Invasive	75	Male	ST395	ST395	KL64	KL64	O1/O2v1	1	2	9	16	yes	no	no	no	no	no	ybt 16; ICEKp12	-	-	-	-	-	wzi64	aadA2;rmtB;strA;strB	R	-	-	S	qnrS1
	G20252497	PRJEB50614	ERR10738782	SAMEA112282218	INDIA	IN	Gujarat	IN-GJ	Western	Rajkot	Hospital 25	22.2907	70.7781	2020-03-04	2020	3	4	Pus	Non Invasive	45	Male	ST395	ST395	KL64	KL64	O1/O2v1	1	2	9	16	yes	no	no	no	no	no	ybt 16; ICEKp12	-	-	-	-	-	wzi64	aadA2;rmtB;strA;strB	R	-	-	S	qnrS1
	G20252498	PRJEB50614	ERR10738783	SAMEA112282219	INDIA	IN	Gujarat	IN-GJ	Western	Rajkot	Hospital 25	22.2907	70.7781	2020-03-04	2020	3	4	Body Fluids	Invasive	32	Female	ST16	ST16	KL81	KL81	OL101	1	2	8	13	yes	no	no	no	no	no	ybt 16; ICEKp12	-	-	-	-	-	wzi230	aac(6')-Ib-cr;aadA2;rmtB	R	-	-	S	qnrS1
	G20252499	PRJEB50614	ERR10738784	SAMEA112282220	INDIA	IN	Gujarat	IN-GJ	Western	Rajkot	Hospital 25	22.2907	70.7781	2020-08-04	2020	8	4	Urine	Non Invasive	66	Male	ST152	ST_other	KL153	KL_other	O1/O2v2	0	0	4	5	no	no	no	no	no	no	-	-	-	-	-	-	wzi394	strA;strB	R	-	-	S	qnrS1
	G20252500	PRJEB50614	ERR10738785	SAMEA112282221	INDIA	IN	Gujarat	IN-GJ	Western	Rajkot	Hospital 25	22.2907	70.7781	2020-07-04	2020	7	4	Body Fluids	Invasive	48	Male	ST16	ST16	KL81	KL81	OL101	1	2	8	13	yes	no	no	no	no	no	ybt 16; ICEKp12	-	-	-	-	-	wzi230	aac(6')-Ib-cr;aadA2;rmtB	R	-	-	S	qnrS1
	G20252501	PRJEB50614	ERR10738786	SAMEA112282222	INDIA	IN	Gujarat	IN-GJ	Western	Rajkot	Hospital 25	22.2907	70.7781	2020-06-04	2020	6	4	Blood	Invasive	15D	Female	ST16	ST16	KL81	KL81	OL101	1	2	8	13	yes	no	no	no	no	no	ybt 16; ICEKp12	-	-	-	-	-	wzi230	aac(6')-Ib-cr;aadA2;rmtB	R	-	-	S	qnrS1
	G20252503	PRJEB50614	ERR10738787	SAMEA112282223	INDIA	IN	Gujarat	IN-GJ	Western	Rajkot	Hospital 25	22.2907	70.7781	2020-04-19	2020	4	19	Urine	Non Invasive	66	Female	ST15	ST15	KL112	KL112	O1/O2v1	1	2	10	18	yes	no	no	no	no	no	ybt 10; ICEKp4	-	-	-	-	-	wzi93	aac(6')-Ib-cr;aadA2;rmtB;strA;strB	R	-	-	S	qnrB1
	G20252504	PRJEB50614	ERR10738788	SAMEA112282224	INDIA	IN	Gujarat	IN-GJ	Western	Rajkot	Hospital 25	22.2907	70.7781	2020-04-20	2020	4	20	Blood	Invasive	1D	Male	ST147	ST147	KL64	KL64	O1/O2v1	1	2	10	13	yes	no	no	no	no	no	ybt 10; ICEKp4	-	-	-	-	-	wzi64	aac(6')-Ib;rmtF;strA;strB	R	-	-	S	qnrB1
	G20252505	PRJEB50614	ERR10738789	SAMEA112282225	INDIA	IN	Gujarat	IN-GJ	Western	Rajkot	Hospital 25	22.2907	70.7781	2020-04-21	2020	4	21	Urine	Non Invasive	45	Male	ST200	ST_other	KL114	KL_other	O3b	0	0	0	0	no	no	no	no	no	no	-	-	-	-	-	-	wzi354	-	S	-	-	S	-
	G20252506	PRJEB50614	ERR10738790	SAMEA112282226	INDIA	IN	Gujarat	IN-GJ	Western	Rajkot	Hospital 25	22.2907	70.7781	2020-04-24	2020	4	24	Blood	Invasive	3D	Male	ST147	ST147	KL64	KL64	O1/O2v1	1	2	10	15	yes	no	no	no	no	no	ybt 10; ICEKp4	-	-	-	-	-	wzi64	aac(6')-Ib;rmtF;strA;strA;strB;strB	R	-	-	S	qnrB1
	G20252507	PRJEB50614	ERR10738791	SAMEA112282227	INDIA	IN	Gujarat	IN-GJ	Western	Rajkot	Hospital 25	22.2907	70.7781	2020-04-28	2020	4	28	Blood	Invasive	6D	Male	ST231	ST231	KL51	KL51	O1/O2v2	4	2	9	10	yes	no	yes	no	no	no	ybt 14; ICEKp5	-	iuc 5	-	-	-	wzi104	aadA2	R	-	-	S	qnrS1
	G20252508	PRJEB50614	ERR10738792	SAMEA112282228	INDIA	IN	Gujarat	IN-GJ	Western	Rajkot	Hospital 25	22.2907	70.7781	2020-04-28	2020	4	28	Urine	Non Invasive	70	Male	ST101-1LV	ST_other	KL17	KL17	O1/O2v1	1	2	9	15	yes	no	no	no	no	no	ybt 9; ICEKp3 (truncated)	-	-	-	-	-	wzi137	aac(6')-Ib;aadA;aadA2;rmtB;rmtF	R	-	-	S	-
	G20252509	PRJEB50614	ERR10738793	SAMEA112282229	INDIA	IN	Gujarat	IN-GJ	Western	Rajkot	Hospital 25	22.2907	70.7781	2020-04-30	2020	4	30	Urine	Non Invasive	42	Female	ST147	ST147	KL64	KL64	O1/O2v1	1	2	10	15	yes	no	no	no	no	no	ybt 10; ICEKp4	-	-	-	-	-	wzi64	aac(6')-Ib;rmtF;strA;strA;strB;strB	R	-	-	S	qnrB1
	G20252510	PRJEB50614	ERR10738794	SAMEA112282230	INDIA	IN	Gujarat	IN-GJ	Western	Rajkot	Hospital 25	22.2907	70.7781	2020-04-30	2020	4	30	Blood	Invasive	19D	Male	ST23	ST23	KL1	KL_other	O1/O2v2	5	0	4	4	yes	yes	yes	yes	yes	no	ybt 1; ICEKp10	clb 2	iuc 1	iro 1	rmp 1; KpVP-1	rmpA2_5-54%	wzi1	-	S	-	-	S	qnrB4
	G20252511	PRJEB50614	ERR10738795	SAMEA112282231	INDIA	IN	Gujarat	IN-GJ	Western	Rajkot	Hospital 25	22.2907	70.7781	2020-02-05	2020	2	5	Urine	Non Invasive	42	Male	ST133	ST_other	KL103	KL_other	O1/O2v1	0	0	0	0	no	no	no	no	no	no	-	-	-	-	-	-	wzi74	-	S	-	-	S	-
	G20252512	PRJEB50614	ERR10738796	SAMEA112282232	INDIA	IN	Gujarat	IN-GJ	Western	Rajkot	Hospital 25	22.2907	70.7781	2020-04-05	2020	4	5	Pus	Non Invasive	68	Male	ST147	ST147	KL64	KL64	O1/O2v1	1	2	10	13	yes	no	no	no	no	no	ybt 10; ICEKp4	-	-	-	-	-	wzi64	aac(6')-Ib;rmtF;strA;strB	R	-	-	S	qnrB1
	G20252513	PRJEB50614	ERR10738797	SAMEA112282233	INDIA	IN	Gujarat	IN-GJ	Western	Rajkot	Hospital 25	22.2907	70.7781	2020-07-05	2020	7	5	Urine	Non Invasive	69	Male	ST2096	ST2096	KL64	KL64	O1/O2v1	1	3	6	5	yes	no	no	no	no	no	ybt 14; ICEKp5	-	-	-	-	-	wzi64	aac(6')-Ib-cr;sat-2	R	-	MgrB-0%	R	-
	G20252514	PRJEB50614	ERR10738798	SAMEA112282234	INDIA	IN	Gujarat	IN-GJ	Western	Rajkot	Hospital 25	22.2907	70.7781	2020-12-05	2020	12	5	Urine	Non Invasive	66	Male	ST395	ST395	KL64	KL64	O1/O2v1	1	2	9	12	yes	no	no	no	no	no	ybt 16; ICEKp12	-	-	-	-	-	wzi64	aadA2;rmtB	R	-	-	S	qnrS1
	G20252515	PRJEB50614	ERR10738799	SAMEA112282235	INDIA	IN	Gujarat	IN-GJ	Western	Rajkot	Hospital 25	22.2907	70.7781	2020-05-13	2020	5	13	Wound	Invasive	19	Male	ST231	ST231	KL51	KL51	O1/O2v2	0	2	11	15	no	no	no	no	no	no	-	-	-	-	-	-	wzi104	aac(6')-Ib;aadA2;rmtF	R	-	-	S	-
	G20252516	PRJEB50614	ERR10738800	SAMEA112282236	INDIA	IN	Gujarat	IN-GJ	Western	Rajkot	Hospital 25	22.2907	70.7781	2020-05-13	2020	5	13	Sputum	Non Invasive	80	Male	ST395	ST395	KL64	KL64	O1/O2v1	4	2	9	14	yes	no	yes	no	no	no	ybt 16; ICEKp12	-	iuc 5	-	-	-	wzi64	aac(3)-IId;aac(6')-Ib-cr;aadA2	R	-	-	S	qnrB1;qnrS1
	G20252517	PRJEB50614	ERR10738801	SAMEA112282237	INDIA	IN	Gujarat	IN-GJ	Western	Rajkot	Hospital 25	22.2907	70.7781	2020-05-14	2020	5	14	Urine	Non Invasive	64	Male	ST147	ST147	KL51	KL51	O1/O2v2	1	2	9	15	yes	no	no	no	no	no	ybt 14; ICEKp5	-	-	-	-	-	wzi104	aac(6')-Ib;aadA2;rmtB;rmtF	R	-	-	S	qnrB1
	G20252518	PRJEB50614	ERR10738802	SAMEA112282238	INDIA	IN	Gujarat	IN-GJ	Western	Rajkot	Hospital 25	22.2907	70.7781	2020-05-17	2020	5	17	Pus	Non Invasive	70	Male	ST395	ST395	KL64	KL64	O1/O2v1	1	2	9	12	yes	no	no	no	no	no	ybt 16; ICEKp12	-	-	-	-	-	wzi64	aadA2;rmtB	R	-	-	S	qnrS1
	G20252522	PRJEB50614	ERR10738803	SAMEA112282239	INDIA	IN	Gujarat	IN-GJ	Western	Rajkot	Hospital 25	22.2907	70.7781	2020-05-25	2020	5	25	Blood	Invasive	60	Female	ST147	ST147	KL64	KL64	O1/O2v1	1	2	10	13	yes	no	no	no	no	no	ybt 10; ICEKp4	-	-	-	-	-	wzi64	aac(6')-Ib;rmtF;strA;strB	R	-	-	S	qnrB1
	G20252523	PRJEB50614	ERR10738804	SAMEA112282240	INDIA	IN	Gujarat	IN-GJ	Western	Rajkot	Hospital 25	22.2907	70.7781	2020-02-06	2020	2	6	Urine	Non Invasive	74	Male	ST16	ST16	KL81	KL81	OL101	1	2	8	13	yes	no	no	no	no	no	ybt 16; ICEKp12	-	-	-	-	-	wzi230	aac(6')-Ib-cr;aadA2;rmtB	R	-	-	S	qnrS1
	G20252524	PRJEB50614	ERR10738805	SAMEA112282241	INDIA	IN	Gujarat	IN-GJ	Western	Rajkot	Hospital 25	22.2907	70.7781	2020-02-06	2020	2	6	Body Fluids	Invasive	74	Female	ST147	ST147	KL64	KL64	O1/O2v1	1	3	6	5	yes	no	no	no	no	no	ybt 10; ICEKp4	-	-	-	-	-	wzi64	-	S	-	PmrB-44%	R	qnrB1
	G20252525	PRJEB50614	ERR10738806	SAMEA112282242	INDIA	IN	Gujarat	IN-GJ	Western	Rajkot	Hospital 25	22.2907	70.7781	2020-02-06	2020	2	6	Urine	Non Invasive	58	Male	ST147	ST147	KL64	KL64	O1/O2v1	1	2	7	7	yes	no	no	no	no	no	ybt 10; ICEKp4	-	-	-	-	-	wzi64	strA	R	-	-	S	qnrB1
	G20252526	PRJEB50614	ERR10738807	SAMEA112282243	INDIA	IN	Gujarat	IN-GJ	Western	Rajkot	Hospital 25	22.2907	70.7781	2020-02-06	2020	2	6	Wound	Invasive	53	Male	ST11	ST11	KL2	KL2	O1/O2v1	1	2	7	10	yes	no	no	no	no	no	ybt 16; ICEKp12	-	-	-	-	-	wzi2	aac(3)-IId;rmtC	R	-	-	S	qnrS1
	G20252527	PRJEB50614	ERR10738808	SAMEA112282244	INDIA	IN	Gujarat	IN-GJ	Western	Rajkot	Hospital 25	22.2907	70.7781	2020-10-06	2020	10	6	Body Fluids	Invasive	17	Female	ST1710	ST1710	KL169	KL_other	OL104	0	1	6	7	no	no	no	no	no	no	-	-	-	-	-	-	wzi386	strA;strB	R	-	-	S	qnrS1
	G20252528	PRJEB50614	ERR10738809	SAMEA112282245	INDIA	IN	Gujarat	IN-GJ	Western	Rajkot	Hospital 25	22.2907	70.7781	2020-10-06	2020	10	6	Pus	Non Invasive	40	Female	ST231	ST231	KL51	KL51	O1/O2v2	4	2	10	13	yes	no	yes	no	no	no	ybt 14; ICEKp5	-	iuc 5	-	-	-	wzi104	aac(6')-Ib;aadA2;rmtF	R	-	-	S	qnrS1
	G20252529	PRJEB50614	ERR10738810	SAMEA112282246	INDIA	IN	Gujarat	IN-GJ	Western	Rajkot	Hospital 25	22.2907	70.7781	2020-10-06	2020	10	6	Blood	Invasive	14D	Female	ST1301	ST_other	KL115	KL_other	O3b	0	0	0	0	no	no	no	no	no	no	-	-	-	-	-	-	-	-	S	-	-	S	-
	G20252530	PRJEB50614	ERR10738811	SAMEA112282247	INDIA	IN	Gujarat	IN-GJ	Western	Rajkot	Hospital 25	22.2907	70.7781	2020-06-14	2020	6	14	Pus	Non Invasive	38	Female	ST661	ST_other	KL109	KL_other	O1/O2v2	0	0	0	0	no	no	no	no	no	no	-	-	-	-	-	-	wzi211	-	S	-	-	S	-
	G20252531	PRJEB50614	ERR10738812	SAMEA112282248	INDIA	IN	Gujarat	IN-GJ	Western	Rajkot	Hospital 25	22.2907	70.7781	2020-06-14	2020	6	14	Pus	Non Invasive	38	Female	ST395	ST395	KL64	KL64	O1/O2v1	4	2	9	14	yes	no	yes	no	no	no	ybt 16; ICEKp12	-	iuc 5	-	-	-	wzi64	aac(3)-IId;aac(6')-Ib-cr;aadA2	R	-	-	S	qnrB1;qnrS1
	G20252532	PRJEB50614	ERR10738813	SAMEA112282249	INDIA	IN	Gujarat	IN-GJ	Western	Rajkot	Hospital 25	22.2907	70.7781	2020-06-15	2020	6	15	Blood	Invasive	2D	Female	ST231	ST231	KL51	KL51	O1/O2v2	1	2	9	12	yes	no	no	no	no	no	ybt 14; ICEKp5	-	-	-	-	-	wzi104	aadA2;rmtB	R	-	-	S	qnrS1
	G20252534	PRJEB50614	ERR10738814	SAMEA112282250	INDIA	IN	Gujarat	IN-GJ	Western	Rajkot	Hospital 25	22.2907	70.7781	2020-06-20	2020	6	20	Body Fluids	Invasive	42	Female	ST1710	ST1710	KL169	KL_other	OL104	0	1	6	7	no	no	no	no	no	no	-	-	-	-	-	-	wzi386	strA;strB	R	-	-	S	qnrS1
	G20252535	PRJEB50614	ERR10738815	SAMEA112282251	INDIA	IN	Karnataka	IN-KA	Southern	Bangalore	Hospital 7	12.9716	77.5946	2021-12-06	2021	12	6	Blood	Invasive	40	Male	ST395	ST395	KL64	KL64	O1/O2v1	1	2	9	16	yes	no	no	no	no	no	ybt 16; ICEKp12	-	-	-	-	-	wzi64	aac(3)-IId;aac(6')-Ib-cr;aadA2;strA;strB	R	-	-	S	qnrB1
	G20252536	PRJEB50614	ERR10738816	SAMEA112282252	INDIA	IN	Karnataka	IN-KA	Southern	Bangalore	Hospital 7	12.9716	77.5946	2021-12-06	2021	12	6	Pus	Non Invasive	17	Female	ST23	ST23	KL1	KL_other	O1/O2v2	4	0	8	13	yes	no	yes	no	yes	no	ybt 9; ICEKp3 (truncated)	-	iuc 1	-	rmp 1; KpVP-1	rmpA2_6-60%	wzi1	aac(6')-Ib3;armA;strA;strB	R	-	MgrB-51%	R	qnrB1
	G20252537	PRJEB50614	ERR10738817	SAMEA112282253	INDIA	IN	Karnataka	IN-KA	Southern	Bangalore	Hospital 7	12.9716	77.5946	2021-12-06	2021	12	6	Sputum	Non Invasive	64	Male	ST23	ST23	KL1	KL_other	O1/O2v2	5	0	0	0	yes	yes	yes	yes	yes	no	ybt 1; ICEKp10	clb 2	iuc 1	iro 1	rmp 1; KpVP-1	rmpA2_6*-55%	wzi1	-	S	-	-	S	-
	G20252538	PRJEB50614	ERR10738818	SAMEA112282254	INDIA	IN	Karnataka	IN-KA	Southern	Bangalore	Hospital 7	12.9716	77.5946	2021-12-07	2021	12	7	Blood	Invasive	22	Female	ST429	ST_other	KL27	KL_other	O4	0	1	7	8	no	no	no	no	no	no	-	-	-	-	-	-	wzi187	strA;strB	R	-	-	S	qnrB1
	G20252539	PRJEB50614	ERR10738819	SAMEA112282255	INDIA	IN	Karnataka	IN-KA	Southern	Bangalore	Hospital 7	12.9716	77.5946	2021-12-07	2021	12	7	Pus	Non Invasive	16	Male	ST290	ST_other	KL21	KL_other	O1/O2v1	3	2	8	12	no	no	yes	no	no	no	-	-	iuc 1	-	-	rmpA2_2-54%	wzi21	aac(6')-Ib-cr;strA;strB	R	-	-	S	qnrB1
	G20252540	PRJEB50614	ERR10738820	SAMEA112282256	INDIA	IN	Karnataka	IN-KA	Southern	Bangalore	Hospital 7	12.9716	77.5946	2021-12-07	2021	12	7	Sputum	Non Invasive	70	Male	ST420	ST_other	KL20	KL_other	O1/O2v1	4	0	0	0	yes	no	yes	yes	yes	no	ybt 9; ICEKp3	-	iuc 1	iro 1	rmp 1; KpVP-1	rmpA2_6-60%	wzi95	-	S	-	-	S	-
	G20252541	PRJEB50614	ERR10738821	SAMEA112282257	INDIA	IN	Karnataka	IN-KA	Southern	Bangalore	Hospital 7	12.9716	77.5946	2021-12-07	2021	12	7	Urine	Non Invasive	45	Female	ST45	ST_other	KL24	KL_other	O1/O2v1	1	1	5	6	yes	no	no	no	no	no	ybt 10; ICEKp4	-	-	-	-	-	wzi101	strA;strB	R	-	-	S	-
	G20252543	PRJEB50614	ERR10738822	SAMEA112282258	INDIA	IN	Gujarat	IN-GJ	Western	Rajkot	Hospital 25	22.2907	70.7781	2021-10-18	2021	10	18	ETA	Invasive	31	Male	ST231	ST231	KL51	KL51	O1/O2v2	4	2	10	13	yes	no	yes	no	no	no	ybt 14; ICEKp5	-	iuc 5	-	-	-	wzi104	aac(6')-Ib;aadA2;rmtF	R	-	-	S	qnrS1
	G20252544	PRJEB50614	ERR10738823	SAMEA112282259	INDIA	IN	Gujarat	IN-GJ	Western	Rajkot	Hospital 25	22.2907	70.7781	2021-10-19	2021	10	19	Wound	Invasive	68	Female	ST147	ST147	KL10	KL10	O3/O3a	0	2	9	16	no	no	no	no	no	no	-	-	-	-	-	-	wzi420	aadA;aadA2;armA	R	-	-	S	qnrB1
	G20252545	PRJEB50614	ERR10738824	SAMEA112282260	INDIA	IN	Gujarat	IN-GJ	Western	Rajkot	Hospital 25	22.2907	70.7781	2021-10-30	2021	10	30	Urine	Non Invasive	60	Female	ST2534	ST_other	KL62	KL62	O1/O2v1	1	0	0	0	yes	no	no	no	no	no	ybt 9; ICEKp12	-	-	-	-	-	wzi323	-	S	-	-	S	-
	G20252546	PRJEB50614	ERR10738825	SAMEA112282261	INDIA	IN	Uttarakhand	IN-UT	Central	Rishikesh	Hospital 36	30.0869	78.2676	2021-08-02	2021	8	2	Body Fluids	Invasive	36	Female	ST147	ST147	KL64	KL64	O1/O2v1	1	2	11	15	yes	no	no	no	no	no	ybt 9; ICEKp3	-	-	-	-	-	wzi64	aac(6')-Ib-cr;aadA;aph(3')-VI	R	-	-	S	qnrS1
	G20252547	PRJEB50614	ERR10738826	SAMEA112282262	INDIA	IN	Uttarakhand	IN-UT	Central	Rishikesh	Hospital 36	30.0869	78.2676	2021-10-02	2021	10	2	Pus	Non Invasive	80	Female	ST16	ST16	KL81	KL81	OL101	1	2	8	13	yes	no	no	no	no	no	ybt 16; ICEKp12	-	-	-	-	-	wzi230	aac(6')-Ib-cr;aadA2;rmtB	R	-	-	S	qnrS1
	G20252548	PRJEB50614	ERR10738827	SAMEA112282263	INDIA	IN	Uttarakhand	IN-UT	Central	Rishikesh	Hospital 36	30.0869	78.2676	2021-09-02	2021	9	2	Pus	Non Invasive	45	Female	ST147	ST147	KL51	KL51	O1/O2v2	1	2	9	15	yes	no	no	no	no	no	ybt 14; ICEKp5	-	-	-	-	-	wzi104	aac(6')-Ib;aadA2;rmtB;rmtF	R	-	-	S	qnrB1
	G20252549	PRJEB50614	ERR10738828	SAMEA112282264	INDIA	IN	Uttarakhand	IN-UT	Central	Rishikesh	Hospital 36	30.0869	78.2676	2021-09-02	2021	9	2	Pus	Non Invasive	57	Male	ST231	ST231	KL51	KL51	O1/O2v2	1	2	9	12	yes	no	no	no	no	no	ybt 14; ICEKp5	-	-	-	-	-	wzi104	aadA2;rmtB	R	-	-	S	qnrS1
	G20252550	PRJEB50614	ERR10738829	SAMEA112282265	INDIA	IN	Chandigarh	IN-CH	Northern	Chandigarh	Hospital 13	30.7092	76.7807	2021-12-13	2021	12	13	Blood	Invasive	21	Female	ST16	ST16	KL81	KL81	OL101	0	2	10	19	no	no	no	no	no	no	-	-	-	-	-	-	wzi230	aac(6')-Ib-cr;aadA2;rmtB;strA;strB	R	-	-	S	qnrB1;qnrS1
	G20252551	PRJEB50614	ERR10738830	SAMEA112282266	INDIA	IN	Karnataka	IN-KA	Southern	Bangalore	Hospital 16	12.9716	77.5946	2022-01-07	2022	1	7	Body Fluids	Invasive	60	Female	ST469	ST469	unknown (KL139)	KL_other	O3b	0	1	8	12	no	no	no	no	no	no	-	-	-	-	-	-	wzi493	aadA2;aph3-Ia;strA;strB	R	-	-	S	qnrS1
	G20252552	PRJEB50614	ERR10738831	SAMEA112282267	INDIA	IN	Karnataka	IN-KA	Southern	Bangalore	Hospital 16	12.9716	77.5946	2021-12-17	2021	12	17	ETA	Invasive	1	Male	ST65	ST_other	KL2	KL2	O1/O2v2	4	0	0	0	yes	no	yes	yes	yes	no	ybt 10; ICEKp4	-	iuc 1	iro 1	rmp 1; KpVP-1 (truncated)	rmpA2_5-54%	wzi72	-	S	-	-	S	-
	G20252553	PRJEB50614	ERR10738832	SAMEA112282268	INDIA	IN	Karnataka	IN-KA	Southern	Bangalore	Hospital 16	12.9716	77.5946	2021-11-18	2021	11	18	Blood	Invasive	1.5	Female	ST14	ST14	KL2	KL2	O1/O2v1	1	2	10	19	yes	no	no	no	no	no	ybt 14; ICEKp5	-	-	-	-	-	wzi2	aac(3)-IId;rmtB;sat-2;strA;strB	R	-	-	S	-
	G20252554	PRJEB50614	ERR10738833	SAMEA112282269	INDIA	IN	Karnataka	IN-KA	Southern	Bangalore	Hospital 16	12.9716	77.5946	2021-11-11	2021	11	11	Blood	Invasive	34	Male	ST469	ST469	KL139	KL_other	O3b	0	1	8	12	no	no	no	no	no	no	-	-	-	-	-	-	wzi493	aadA2;aph3-Ia;strA;strB	R	-	-	S	qnrS1
	G20252555	PRJEB50614	ERR10738834	SAMEA112282270	INDIA	IN	Karnataka	IN-KA	Southern	Bangalore	Hospital 16	12.9716	77.5946	2021-11-22	2021	11	22	ETA	Invasive	14	Male	ST14	ST14	KL2	KL2	O1/O2v1	1	2	10	19	yes	no	no	no	no	no	ybt 14; ICEKp5	-	-	-	-	-	wzi2	aac(3)-IId;rmtB;sat-2;strA;strB	R	-	-	S	-
	G20252556	PRJEB50614	ERR10738835	SAMEA112282271	INDIA	IN	Karnataka	IN-KA	Southern	Bangalore	Hospital 16	12.9716	77.5946	2021-12-12	2021	12	12	Pus	Non Invasive	46	Male	ST17	ST_other	KL16	KL_other	O1/O2v1	0	1	3	3	no	no	no	no	no	no	-	-	-	-	-	-	wzi16	aac(3)-IId	R	-	-	S	-
	G20252557	PRJEB50614	ERR10738836	SAMEA112282272	INDIA	IN	Karnataka	IN-KA	Southern	Bangalore	Hospital 16	12.9716	77.5946	2021-12-17	2021	12	17	Sputum	Non Invasive	63	Male	ST65	ST_other	KL2	KL2	O1/O2v2	4	0	0	0	yes	no	yes	yes	yes	no	ybt 10; ICEKp4	-	iuc 1	iro 1	rmp 1; KpVP-1 (truncated)	rmpA2_5-54%	wzi72	-	S	-	-	S	-
	G20252559	PRJEB50614	ERR10738837	SAMEA112282273	INDIA	IN	Karnataka	IN-KA	Southern	Bangalore	Hospital 16	12.9716	77.5946	2021-12-05	2021	12	5	Blood	Invasive	4	Male	ST437	ST437	KL36	KL36	O4	1	2	8	9	yes	no	no	no	no	no	ybt 9; ICEKp3	-	-	-	-	-	wzi109	rmtB	R	-	-	S	-
	G20252560	PRJEB50614	ERR10738838	SAMEA112282274	INDIA	IN	Karnataka	IN-KA	Southern	Bangalore	Hospital 16	12.9716	77.5946	2021-11-10	2021	11	10	Urine	Non Invasive	60	Male	ST2370	ST_other	KL36	KL36	O4	1	0	0	0	yes	no	no	no	no	no	ybt 4; plasmid	-	-	-	-	-	wzi36	-	S	-	-	S	-
	G20252561	PRJEB50614	ERR10738839	SAMEA112282275	INDIA	IN	Karnataka	IN-KA	Southern	Bangalore	Hospital 16	12.9716	77.5946	2021-12-17	2021	12	17	Blood	Invasive	1	Male	ST14	ST14	KL2	KL2	O1/O2v1	1	2	10	19	yes	no	no	no	no	no	ybt 14; ICEKp5	-	-	-	-	-	wzi2	aac(3)-IId;rmtB;sat-2;strA;strB	R	-	-	S	-
	G20252562	PRJEB50614	ERR10738840	SAMEA112282276	INDIA	IN	Karnataka	IN-KA	Southern	Bangalore	Hospital 16	12.9716	77.5946	2021-11-11	2021	11	11	Blood	Invasive	3M	Female	ST101	ST101	KL17	KL17	O1/O2v1	1	2	9	12	yes	no	no	no	no	no	ybt 9; ICEKp3	-	-	-	-	-	wzi137	aac(6')-Ib-cr;aadA2;rmtB	R	-	-	S	-
	G20252563	PRJEB50614	ERR10738841	SAMEA112282277	INDIA	IN	Gujarat	IN-GJ	Western	Rajkot	Hospital 25	22.2907	70.7781	2020-07-05	2020	7	5	Blood	Invasive	69	Male	ST1710	ST1710	KL169	KL_other	OL104	0	1	6	7	no	no	no	no	no	no	-	-	-	-	-	-	wzi386	strA;strB	R	-	-	S	qnrS1
	G20252564	PRJEB50614	ERR10738842	SAMEA112282278	INDIA	IN	Gujarat	IN-GJ	Western	Rajkot	Hospital 25	22.2907	70.7781	2020-11-05	2020	11	5	Wound	Invasive	42	Female	ST1710	ST1710	KL169	KL_other	OL104	0	1	6	7	no	no	no	no	no	no	-	-	-	-	-	-	wzi386	strA;strB	R	-	-	S	qnrS1
	G20252565	PRJEB50614	ERR10738843	SAMEA112282279	INDIA	IN	Gujarat	IN-GJ	Western	Rajkot	Hospital 25	22.2907	70.7781	2020-05-13	2020	5	13	Urine	Non Invasive	46	Female	ST1710	ST1710	KL169	KL_other	OL104	0	1	6	7	no	no	no	no	no	no	-	-	-	-	-	-	wzi386	strA;strB	R	-	-	S	qnrS1
	G20252566	PRJEB50614	ERR10738844	SAMEA112282280	INDIA	IN	Gujarat	IN-GJ	Western	Rajkot	Hospital 25	22.2907	70.7781	2020-05-14	2020	5	14	Wound	Invasive	32	Female	ST1710	ST1710	KL169	KL_other	OL104	0	1	6	7	no	no	no	no	no	no	-	-	-	-	-	-	wzi386	strA;strB	R	-	-	S	qnrS1
	G20252567	PRJEB50614	ERR10738845	SAMEA112282281	INDIA	IN	Gujarat	IN-GJ	Western	Rajkot	Hospital 25	22.2907	70.7781	2020-03-31	2020	3	31	Urine	Non Invasive	14	Male	ST1710	ST1710	KL169	KL_other	OL104	0	1	6	7	no	no	no	no	no	no	-	-	-	-	-	-	wzi386	strA;strB	R	-	-	S	qnrS1
	G20252568	PRJEB50614	ERR10738846	SAMEA112282282	INDIA	IN	Gujarat	IN-GJ	Western	Rajkot	Hospital 25	22.2907	70.7781	2020-09-05	2020	9	5	Wound	Invasive	31	Female	ST1710	ST1710	KL169	KL_other	OL104	0	1	6	7	no	no	no	no	no	no	-	-	-	-	-	-	wzi386	strA;strB	R	-	-	S	qnrS1
	G20252569	PRJEB50614	ERR10738847	SAMEA112282283	INDIA	IN	Gujarat	IN-GJ	Western	Rajkot	Hospital 25	22.2907	70.7781	2020-01-06	2020	1	6	Urine	Non Invasive	71	Female	ST1710	ST1710	KL169	KL_other	OL104	0	1	6	7	no	no	no	no	no	no	-	-	-	-	-	-	wzi386	strA;strB	R	-	-	S	qnrS1
	G20252582	PRJEB50614	ERR10738848	SAMEA112282284	INDIA	IN	Gujarat	IN-GJ	Western	Rajkot	Hospital 25	22.2907	70.7781	2020-05-29	2020	5	29	Blood	Invasive	3M	Female	ST1710	ST1710	KL169	KL_other	OL104	0	1	6	7	no	no	no	no	no	no	-	-	-	-	-	-	wzi386	strA;strB	R	-	-	S	qnrS1
	G20252583	PRJEB50614	ERR10738849	SAMEA112282285	INDIA	IN	Karnataka	IN-KA	Southern	Bangalore	Hospital 7	12.9716	77.5946	2022-01-17	2022	1	17	Blood	Invasive	1M	Female	ST2313-2LV	ST_other	unknown (KL28)	KL_other	O1/O2v3	1	1	4	6	yes	no	no	no	no	no	ybt 13; ICEKp2	-	-	-	-	-	-	aac(6')-Ib';aadA	R	-	-	S	qnrB1
	G20252584	PRJEB50614	ERR10738850	SAMEA112282286	INDIA	IN	Karnataka	IN-KA	Southern	Bangalore	Hospital 7	12.9716	77.5946	2022-01-14	2022	1	14	Pus	Non Invasive	53	Male	ST437	ST437	KL36	KL36	O4	1	2	8	8	yes	no	no	no	no	no	ybt 9; ICEKp3	-	-	-	-	-	wzi109	rmtB	R	-	-	S	-
	G20252585	PRJEB50614	ERR10738851	SAMEA112282287	INDIA	IN	Karnataka	IN-KA	Southern	Bangalore	Hospital 7	12.9716	77.5946	2022-01-17	2022	1	17	Pus	Non Invasive	56	Male	ST23	ST23	KL1	KL_other	O1/O2v2	4	0	0	0	yes	no	yes	yes	yes	no	ybt 9; ICEKp3	-	iuc 1	iro 1	rmp 1; KpVP-1	rmpA2_5-54%	-	-	S	-	-	S	-
	G20252586	PRJEB50614	ERR10738852	SAMEA112282288	INDIA	IN	West Bengal	IN-WB	Eastern	Kolkata	Hospital 2	22.5741	88.4009	2022-01-17	2022	1	17	ETA	Invasive	61	Male	ST231	ST231	KL64	KL64	O1/O2v1	4	2	7	9	yes	no	yes	no	no	no	ybt 9; ICEKp3	-	iuc 5	-	-	-	wzi64	aac(6')-Ib;rmtF	R	-	-	S	qnrS1
	G20252587	PRJEB50614	ERR10738853	SAMEA112282289	INDIA	IN	West Bengal	IN-WB	Eastern	Kolkata	Hospital 2	22.5741	88.4009	2022-01-15	2022	1	15	Urine	Non Invasive	67	Female	ST336	ST_other	KL25	KL_other	O5	1	2	8	12	yes	no	no	no	no	no	ybt 15; ICEKp11	-	-	-	-	-	wzi141	aac(6')-Ib';aadA;aph(3')-VI	R	-	-	S	qnrS1
	G20252588	PRJEB50614	ERR10738854	SAMEA112282290	INDIA	IN	West Bengal	IN-WB	Eastern	Kolkata	Hospital 2	22.5741	88.4009	2022-01-19	2022	1	19	Urine	Non Invasive	67	Male	ST101-1LV	ST_other	KL17	KL17	O1/O2v1	1	2	9	16	yes	no	no	no	no	no	ybt 9; ICEKp3 (truncated)	-	-	-	-	-	wzi137	aac(6')-Ib;aadA;aadA2;rmtB	R	-	-	S	qnrB1
	G20252589	PRJEB50614	ERR10738855	SAMEA112282291	INDIA	IN	West Bengal	IN-WB	Eastern	Kolkata	Hospital 2	22.5741	88.4009	2022-01-18	2022	1	18	Urine	Non Invasive	56	Male	ST340	ST_other	KL15	KL_other	O4	0	1	9	16	no	no	no	no	no	no	-	-	-	-	-	-	wzi50	aac(3)-IId;aac(6')-Ib-cr;aadA	R	-	-	S	qnrS1
	G20252590	PRJEB50614	ERR10738856	SAMEA112282292	INDIA	IN	West Bengal	IN-WB	Eastern	Kolkata	Hospital 2	22.5741	88.4009	2022-01-19	2022	1	19	BAL	Invasive	80	Male	ST716	ST_other	KL110	KL_other	O1/O2v1	0	1	6	7	no	no	no	no	no	no	-	-	-	-	-	-	wzi89	strA;strB	R	-	-	S	qnrS1
	G20252591	PRJEB50614	ERR10738857	SAMEA112282293	INDIA	IN	West Bengal	IN-WB	Eastern	Kolkata	Hospital 2	22.5741	88.4009	2022-01-19	2022	1	19	Sputum	Non Invasive	80	Male	ST716	ST_other	KL110	KL_other	O1/O2v1	0	1	6	7	no	no	no	no	no	no	-	-	-	-	-	-	wzi89	strA;strB	R	-	-	S	qnrS1
	G20252592	PRJEB50614	ERR10738858	SAMEA112282294	INDIA	IN	West Bengal	IN-WB	Eastern	Kolkata	Hospital 2	22.5741	88.4009	2022-01-20	2022	1	20	Catheter	Non Invasive	60	Female	ST3113	ST_other	KL2	KL2	O1/O2v2	0	2	3	3	no	no	no	no	no	no	-	-	-	-	-	-	wzi2	-	S	-	-	S	qnrS1
	G20252593	PRJEB50614	ERR10738859	SAMEA112282295	INDIA	IN	West Bengal	IN-WB	Eastern	Kolkata	Hospital 2	22.5741	88.4009	2022-01-20	2022	1	20	CSF	Invasive	63	Male	ST231	ST231	KL51	KL51	O1/O2v2	4	2	10	13	yes	no	yes	no	no	no	ybt 14; ICEKp5	-	iuc 5	-	-	-	wzi104	aac(6')-Ib;aadA2;rmtF	R	-	-	S	qnrS1
	G20252594	PRJEB50614	ERR10738860	SAMEA112282296	INDIA	IN	West Bengal	IN-WB	Eastern	Kolkata	Hospital 2	22.5741	88.4009	2022-01-29	2022	1	29	Body Fluids	Invasive	43	Male	ST231	ST231	KL51	KL51	O1/O2v2	4	2	10	13	yes	no	yes	no	no	no	ybt 14; ICEKp5	-	iuc 5	-	-	-	wzi104	aac(6')-Ib;aadA2;rmtF	R	-	-	S	qnrS1
	G20252595	PRJEB50614	ERR10738861	SAMEA112282297	INDIA	IN	West Bengal	IN-WB	Eastern	Kolkata	Hospital 2	22.5741	88.4009	2022-01-30	2022	1	30	Blood	Invasive	61	Male	ST2096	ST2096	KL64	KL64	O1/O2v1	4	2	10	15	yes	no	yes	no	no	no	ybt 14; ICEKp5	-	iuc 1	-	-	rmpA2_8-60%	wzi64	aac(6')-Ib-cr;aadA2;armA;sat-2	R	-	-	S	-
	G20252596	PRJEB50614	ERR10738862	SAMEA112282298	INDIA	IN	West Bengal	IN-WB	Eastern	Kolkata	Hospital 2	22.5741	88.4009	2022-01-29	2022	1	29	Vaginal Swab	Non Invasive	35	Female	ST186	ST_other	KL114	KL_other	O1/O2v2	1	0	0	0	yes	no	no	no	no	no	ybt 16; ICEKp12	-	-	-	-	-	wzi177	-	S	-	-	S	-
	G20252597	PRJEB50614	ERR10738863	SAMEA112282299	INDIA	IN	West Bengal	IN-WB	Eastern	Kolkata	Hospital 2	22.5741	88.4009	2022-01-29	2022	1	29	Urine	Non Invasive	77	Male	ST11	ST11	KL105	KL_other	O1/O2v2	1	2	11	19	yes	no	no	no	no	no	ybt 10; ICEKp4	-	-	-	-	-	wzi75	aac(6')-Ib-cr;aadA2;aph3-Ia;rmtB	R	-	-	S	qnrS1
	G20252598	PRJEB50614	ERR10738864	SAMEA112282300	INDIA	IN	West Bengal	IN-WB	Eastern	Kolkata	Hospital 2	22.5741	88.4009	2022-01-30	2022	1	30	ETA	Invasive	61	Male	ST16	ST16	KL81	KL81	OL101	0	2	10	15	no	no	no	no	no	no	-	-	-	-	-	-	wzi230	aadA;aadA2;rmtB	R	-	-	S	-
	G20252599	PRJEB50614	ERR10738865	SAMEA112282301	INDIA	IN	Karnataka	IN-KA	Southern	Bangalore	Hospital 7	12.9716	77.5946	2021-06-03	2021	6	3	Pus	Non Invasive	68	Female	ST15	ST15	KL112	KL112	O1/O2v1	1	2	10	15	yes	no	no	no	no	no	ybt 16; ICEKp12	-	-	-	-	-	wzi93	aac(6')-Ib;aadA2;rmtB;rmtF	R	-	-	S	-
	G20252699	PRJEB50614	ERR10738866	SAMEA112282302	INDIA	IN	Odisha	IN-OR	Eastern	Burla	Hospital 37	21.5025	83.8841	2021-06-08	2021	6	8	Blood	Invasive	7D	Male	ST16	ST16	KL81	KL81	OL101	0	2	10	17	no	no	no	no	no	no	-	-	-	-	-	-	wzi230	aac(3)-IId;aadA;aadA2;rmtB	R	-	-	S	qnrS1
	G20252700	PRJEB50614	ERR10738867	SAMEA112282303	INDIA	IN	Odisha	IN-OR	Eastern	Burla	Hospital 37	21.5025	83.8841	2021-11-08	2021	11	8	Pus	Non Invasive	28	Male	ST11	ST11	KL47	KL_other	OL101	4	2	9	15	yes	no	yes	no	yes	no	ybt 9; ICEKp3	-	iuc 1	-	rmp 1; KpVP-1	rmpA2_6*-47%	-	aph(3')-VI;armA;rmtB	R	-	-	S	qnrS1
	G20252701	PRJEB50614	ERR10738868	SAMEA112282304	INDIA	IN	Odisha	IN-OR	Eastern	Burla	Hospital 37	21.5025	83.8841	2021-08-16	2021	8	16	Sputum	Non Invasive	50	Male	ST2096	ST2096	KL64	KL64	O1/O2v1	4	2	10	16	yes	no	yes	no	no	no	ybt 14; ICEKp5	-	iuc 1	-	-	rmpA2_8-60%	wzi64	aac(6')-Ib-cr;aadA2;armA;sat-2	R	-	-	S	-
	G20252702	PRJEB50614	ERR10738869	SAMEA112282305	INDIA	IN	Odisha	IN-OR	Eastern	Burla	Hospital 37	21.5025	83.8841	2021-03-09	2021	3	9	Sputum	Non Invasive	17	Female	ST3113	ST_other	KL2	KL2	O1/O2v2	0	1	2	2	no	no	no	no	no	no	-	-	-	-	-	-	wzi2	-	S	-	-	S	qnrS1
	G20252703	PRJEB50614	ERR10738870	SAMEA112282306	INDIA	IN	Odisha	IN-OR	Eastern	Burla	Hospital 37	21.5025	83.8841	2021-04-09	2021	4	9	ETA	Invasive	14	Female	ST2096	ST2096	KL64	KL64	O1/O2v1	4	2	10	15	yes	no	yes	no	no	no	ybt 14; ICEKp5	-	iuc 1	-	-	rmpA2_8-60%	wzi64	aac(6')-Ib-cr;aadA2;armA;sat-2	R	-	-	S	-
	G20252704	PRJEB50614	ERR10738871	SAMEA112282307	INDIA	IN	Odisha	IN-OR	Eastern	Burla	Hospital 37	21.5025	83.8841	2021-04-09	2021	4	9	Urine	Non Invasive	18	Female	ST3113	ST_other	KL2	KL2	O1/O2v2	0	1	2	2	no	no	no	no	no	no	-	-	-	-	-	-	wzi2	-	S	-	-	S	qnrS1
	G20252705	PRJEB50614	ERR10738872	SAMEA112282308	INDIA	IN	Odisha	IN-OR	Eastern	Burla	Hospital 37	21.5025	83.8841	2021-08-13	2021	8	13	Pus	Non Invasive	34	Female	ST2096	ST2096	KL64	KL64	O1/O2v1	4	2	10	16	yes	no	yes	no	no	no	ybt 14; ICEKp5	-	iuc 1	-	-	rmpA2_8-60%	wzi64	aac(6')-Ib-cr;aadA2;armA;sat-2	R	-	-	S	-
	G20252706	PRJEB50614	ERR10738873	SAMEA112282309	INDIA	IN	Telangana	IN-TG	Southern	Hyderabad	Hospital 33	17.4181	78.5422	2021-02-18	2021	2	18	ETA	Invasive	58	Male	ST34	ST_other	unknown (KL104)	KL_other	O1/O2v1	0	1	1	1	no	no	no	no	no	no	-	-	-	-	-	-	wzi73	-	S	-	-	S	-
	G20252707	PRJEB50614	ERR10738874	SAMEA112282310	INDIA	IN	Telangana	IN-TG	Southern	Hyderabad	Hospital 33	17.4181	78.5422	2021-04-26	2021	4	26	Pus	Non Invasive	50	Male	ST101	ST101	KL2	KL2	O1/O2v2	0	1	6	7	no	no	no	no	no	no	-	-	-	-	-	-	-	strA;strB	R	-	-	S	qnrS1
	G20252761	PRJEB50614	ERR10738875	SAMEA112282311	INDIA	IN	Kerala	IN-KL	Southern	Thiruvananthapuram	Hospital 29	8.5222	76.9265	2021-09-07	2021	9	7	Urine	Non Invasive	53	Female	ST152	ST_other	KL153	KL_other	O1/O2v2	0	0	4	5	no	no	no	no	no	no	-	-	-	-	-	-	wzi394	strA;strB	R	-	-	S	qnrS1
	G20252762	PRJEB50614	ERR10738876	SAMEA112282312	INDIA	IN	Kerala	IN-KL	Southern	Thiruvananthapuram	Hospital 29	8.5222	76.9265	2020-12-09	2020	12	9	ETA	Invasive	55	Female	ST11	ST11	KL47	KL_other	OL101	4	2	9	15	yes	no	yes	no	yes	no	ybt 9; ICEKp3	-	iuc 1	-	rmp 1; KpVP-1	rmpA2_6*-47%	-	aph(3')-VI;armA;rmtB	R	-	-	S	qnrS1
	G20252764	PRJEB50614	ERR10738877	SAMEA112282313	INDIA	IN	Kerala	IN-KL	Southern	Thiruvananthapuram	Hospital 29	8.5222	76.9265	2021-10-07	2021	10	7	ETA	Invasive	34	Female	ST11	ST11	KL47	KL_other	OL101	4	2	9	15	yes	no	yes	no	yes	no	ybt 9; ICEKp3	-	iuc 1	-	rmp 1; KpVP-1	rmpA2_6*-47%	-	aph(3')-VI;armA;rmtB	R	-	-	S	qnrS1
	G20252765	PRJEB50614	ERR10738878	SAMEA112282314	INDIA	IN	Kerala	IN-KL	Southern	Thiruvananthapuram	Hospital 29	8.5222	76.9265	2021-09-16	2021	9	16	Catheter	Non Invasive	10	Female	ST3113	ST_other	KL2	KL2	O1/O2v2	0	1	2	2	no	no	no	no	no	no	-	-	-	-	-	-	wzi2	-	S	-	-	S	qnrS1
	G20252766	PRJEB50614	ERR10738879	SAMEA112282315	INDIA	IN	Kerala	IN-KL	Southern	Thiruvananthapuram	Hospital 29	8.5222	76.9265	2021-09-20	2021	9	20	Urine	Non Invasive	75	Male	ST2096	ST2096	KL64	KL64	O1/O2v1	4	2	10	15	yes	no	yes	no	no	no	ybt 14; ICEKp5	-	iuc 1	-	-	rmpA2_8-60%	wzi64	aac(6')-Ib-cr;aadA2;armA;sat-2	R	-	-	S	-
	G20252767	PRJEB50614	ERR10738880	SAMEA112282316	INDIA	IN	Kerala	IN-KL	Southern	Thiruvananthapuram	Hospital 29	8.5222	76.9265	2021-09-12	2021	9	12	ETA	Invasive	55	Female	ST3113	ST_other	KL2	KL2	O1/O2v2	0	1	2	2	no	no	no	no	no	no	-	-	-	-	-	-	wzi2	-	S	-	-	S	qnrS1
	G20252769	PRJEB50614	ERR10738881	SAMEA112282317	INDIA	IN	Kerala	IN-KL	Southern	Thiruvananthapuram	Hospital 29	8.5222	76.9265	2021-09-25	2021	9	25	Urine	Non Invasive	31	Male	ST16	ST16	KL81	KL81	OL101	0	2	10	17	no	no	no	no	no	no	-	-	-	-	-	-	wzi230	aac(3)-IId;aadA;aadA2;rmtB	R	-	-	S	qnrS1
	G20252770	PRJEB50614	ERR10738882	SAMEA112282318	INDIA	IN	Kerala	IN-KL	Southern	Thiruvananthapuram	Hospital 29	8.5222	76.9265	2021-11-01	2021	11	1	Blood	Invasive	3M	Male	ST2096	ST2096	KL64	KL64	O1/O2v1	4	2	10	16	yes	no	yes	no	no	no	ybt 14; ICEKp5	-	iuc 1	-	-	rmpA2_8-60%	wzi64	aac(6')-Ib-cr;aadA2;armA;sat-2	R	-	-	S	-
	G20252771	PRJEB50614	ERR10738883	SAMEA112282319	INDIA	IN	Kerala	IN-KL	Southern	Thiruvananthapuram	Hospital 29	8.5222	76.9265	2021-09-19	2021	9	19	ETA	Invasive	66	Female	ST14	ST14	KL2	KL2	O1/O2v1	1	3	12	25	yes	no	no	no	no	no	ybt 14; ICEKp5	-	-	-	-	-	wzi2	aac(3)-IId;aadA;aadA2;aph(3')-VI;armA;sat-2	R	-	MgrB-62%	R	qnrB1
	G20252781	PRJEB50614	ERR10738884	SAMEA112282320	INDIA	IN	Karnataka	IN-KA	Southern	Bangalore	Hospital 16	12.9716	77.5946	2021-03-18	2021	3	18	Pus	Non Invasive	58	Male	ST307	ST307	KL102	KL102	O1/O2v2	0	2	9	16	no	no	no	no	no	no	-	-	-	-	-	-	wzi173	aac(3)-IIa;aac(6')-Ib';aadA;aph(3')-VI;strA;strB	R	-	-	S	qnrB1;qnrS1
	G20252782	PRJEB50614	ERR10738885	SAMEA112282321	INDIA	IN	Karnataka	IN-KA	Southern	Bangalore	Hospital 16	12.9716	77.5946	2021-02-15	2021	2	15	Sputum	Non Invasive	68	Male	ST147	ST147	KL64	KL64	O1/O2v1	1	2	10	15	yes	no	no	no	no	no	ybt 10; ICEKp4	-	-	-	-	-	wzi64	aac(6')-Ib;rmtF;strA;strA;strB;strB	R	-	-	S	qnrB1
	G20252783	PRJEB50614	ERR10738886	SAMEA112282322	INDIA	IN	Karnataka	IN-KA	Southern	Bangalore	Hospital 16	12.9716	77.5946	2021-02-18	2021	2	18	Sputum	Non Invasive	78	Female	ST147	ST147	KL64	KL64	O1/O2v1	1	2	10	15	yes	no	no	no	no	no	ybt 10; ICEKp4	-	-	-	-	-	wzi64	aac(6')-Ib;rmtF;strA;strA;strB;strB	R	-	-	S	qnrB1
	G20252784	PRJEB50614	ERR10738887	SAMEA112282323	INDIA	IN	Chhattisgarh	IN-CT	Central	Raipur	Hospital 4	21.1241	81.7743	2021-06-01	2021	6	1	Blood	Invasive	24	Male	ST147	ST147	KL51	KL51	O1/O2v2	1	2	8	12	yes	no	no	no	no	no	ybt 14; ICEKp5	-	-	-	-	-	wzi104	aac(6')-Ib;rmtB;rmtF	R	-	-	S	qnrB1
	G20252785	PRJEB50614	ERR10738888	SAMEA112282324	INDIA	IN	Chhattisgarh	IN-CT	Central	Raipur	Hospital 4	21.1241	81.7743	2021-03-04	2021	3	4	Urine	Non Invasive	55	Female	ST395	ST395	KL64	KL64	O1/O2v1	1	2	10	15	yes	no	no	no	no	no	ybt 16; ICEKp12	-	-	-	-	-	wzi64	aac(6')-Ib-cr;aadA2;rmtB	R	-	-	S	-
	G20252786	PRJEB50614	ERR10738889	SAMEA112282325	INDIA	IN	Chhattisgarh	IN-CT	Central	Raipur	Hospital 4	21.1241	81.7743	2021-04-11	2021	4	11	Urine	Non Invasive	46	Female	ST48	ST_other	KL62	KL62	O1/O2v1	1	1	7	8	yes	no	no	no	no	no	ybt 8; ICEKp9	-	-	-	-	-	wzi62	aadA2	R	-	-	S	qnrS1
	G20252787	PRJEB50614	ERR10738890	SAMEA112282326	INDIA	IN	Karnataka	IN-KA	Southern	Bangalore	Hospital 7	12.9716	77.5946	2021-09-17	2021	9	17	Urine	Non Invasive	31	Female	ST348	ST_other	KL62	KL62	O1/O2v1	1	1	6	8	yes	no	no	no	no	no	ybt 9; ICEKp3	-	-	-	-	-	wzi94	aadA2;aph3-Ia	R	-	-	S	qnrS1
	G20252788	PRJEB50614	ERR10738891	SAMEA112282327	INDIA	IN	Karnataka	IN-KA	Southern	Bangalore	Hospital 7	12.9716	77.5946	2021-11-25	2021	11	25	Vaginal Swab	Non Invasive	28	Female	ST111	ST_other	KL104	KL_other	O1/O2v2	0	0	0	0	no	no	no	no	no	no	-	-	-	-	-	-	wzi73	-	S	-	-	S	-
	G20252789	PRJEB50614	ERR10738892	SAMEA112282328	INDIA	IN	Karnataka	IN-KA	Southern	Bangalore	Hospital 7	12.9716	77.5946	2021-11-24	2021	11	24	CSF	Invasive	26d	Male	ST198	ST_other	KL16	KL_other	O1/O2v1	0	2	5	7	no	no	no	no	no	no	-	-	-	-	-	-	wzi16	aac(6')-Ib';aadA;aph(3')-VI	R	-	-	S	qnrS1
	G20252790	PRJEB50614	ERR10738893	SAMEA112282329	INDIA	IN	Karnataka	IN-KA	Southern	Bangalore	Hospital 7	12.9716	77.5946	2021-11-24	2021	11	24	Sputum	Non Invasive	24	Female	ST101	ST101	KL2	KL2	O1/O2v2	1	1	7	8	yes	no	no	no	no	no	ybt 9; ICEKp3	-	-	-	-	-	-	strA;strB	R	-	-	S	qnrS1
	G20252791	PRJEB50614	ERR10738894	SAMEA112282330	INDIA	IN	Karnataka	IN-KA	Southern	Bangalore	Hospital 7	12.9716	77.5946	2021-11-24	2021	11	24	Sputum	Non Invasive	18	Female	ST268	ST_other	KL20	KL_other	O1/O2v1	0	1	2	2	no	no	no	no	no	no	-	-	-	-	-	-	wzi95	-	S	-	-	S	-
	G20252805	PRJEB50614	ERR10738895	SAMEA112282331	INDIA	IN	Karnataka	IN-KA	Southern	Bangalore	Hospital 16	12.9716	77.5946	2021-04-26	2021	4	26	Blood	Invasive	50	Male	ST1710	ST1710	KL169	KL_other	OL104	0	1	6	7	no	no	no	no	no	no	-	-	-	-	-	-	wzi386	strA;strB	R	-	-	S	qnrS1
	G20252806	PRJEB50614	ERR10738896	SAMEA112282332	INDIA	IN	Karnataka	IN-KA	Southern	Bangalore	Hospital 16	12.9716	77.5946	2021-09-07	2021	9	7	Blood	Invasive	53	Female	ST147	ST147	KL64	KL64	O1/O2v1	1	2	9	14	yes	no	no	no	no	no	ybt 10; ICEKp4	-	-	-	-	-	wzi64	aac(6')-Ib;rmtF;strA;strA;strB;strB	R	-	-	S	qnrB1
	G20252807	PRJEB50614	ERR10738897	SAMEA112282333	INDIA	IN	Karnataka	IN-KA	Southern	Bangalore	Hospital 16	12.9716	77.5946	2020-12-09	2020	12	9	Blood	Invasive	55	Female	ST16	ST16	KL81	KL81	OL101	1	2	8	13	yes	no	no	no	no	no	ybt 16; ICEKp12	-	-	-	-	-	wzi230	aac(6')-Ib-cr;aadA2;rmtB	R	-	-	S	qnrS1
	G20252808	PRJEB50614	ERR10738898	SAMEA112282334	INDIA	IN	Karnataka	IN-KA	Southern	Bangalore	Hospital 16	12.9716	77.5946	2021-10-07	2021	10	7	Blood	Invasive	34	Female	ST11	ST11	KL47	KL_other	OL101	4	2	9	15	yes	no	yes	no	yes	no	ybt 9; ICEKp3	-	iuc 1	-	rmp 1; KpVP-1	rmpA2_6*-47%	-	aph(3')-VI;armA;rmtB	R	-	-	S	qnrS1
	G20252809	PRJEB50614	ERR10738899	SAMEA112282335	INDIA	IN	Karnataka	IN-KA	Southern	Bangalore	Hospital 16	12.9716	77.5946	2021-09-16	2021	9	16	Blood	Invasive	10	Female	ST307	ST307	KL102	KL102	O1/O2v2	0	2	9	16	no	no	no	no	no	no	-	-	-	-	-	-	wzi173	aac(3)-IIa;aac(6')-Ib';aadA;aph(3')-VI;strA;strB	R	-	-	S	qnrB1;qnrS1
	G20252827	PRJEB50614	ERR10738900	SAMEA112282336	INDIA	IN	Delhi	IN-DL	Northern	Delhi	Hospital 38	28.7041	77.1025	2021-09-20	2021	9	20	Blood	Invasive	75	Male	ST437	ST437	KL36	KL36	O4	1	2	8	9	yes	no	no	no	no	no	ybt 9; ICEKp3	-	-	-	-	-	wzi109	rmtB	R	-	-	S	-
	G20252828	PRJEB50614	ERR10738901	SAMEA112282337	INDIA	IN	Delhi	IN-DL	Northern	Delhi	Hospital 38	28.7041	77.1025	2021-09-12	2021	9	12	Blood	Invasive	55	Female	ST16	ST16	KL81	KL81	OL101	0	2	9	18	no	no	no	no	no	no	-	-	-	-	-	-	wzi230	aac(3)-IIa;aac(6')-Ib-cr;aadA2;rmtB;strA;strB	R	-	-	S	qnrS1
	G20252829	PRJEB50614	ERR10738902	SAMEA112282338	INDIA	IN	Delhi	IN-DL	Northern	Delhi	Hospital 38	28.7041	77.1025	2021-09-25	2021	9	25	Blood	Invasive	31	Male	ST147	ST147	KL64	KL64	O1/O2v1	1	2	10	12	yes	no	no	no	no	no	ybt 9; ICEKp3	-	-	-	-	-	wzi64	aac(6')-Ib-cr;aadA2;aph(3')-VI	R	-	-	S	qnrS1
	G20252830	PRJEB50614	ERR10738903	SAMEA112282339	INDIA	IN	Delhi	IN-DL	Northern	Delhi	Hospital 38	28.7041	77.1025	2021-11-01	2021	11	1	Blood	Invasive	3M	Male	ST16	ST16	KL51	KL51	O3b	1	2	9	15	yes	no	no	no	no	no	ybt 9; ICEKp3	-	-	-	-	-	wzi50	aac(6')-Ib-cr;aadA2;aph3-Ia;rmtB	R	-	-	S	qnrS1
	G20252831	PRJEB50614	ERR10738904	SAMEA112282340	INDIA	IN	Gujarat	IN-GJ	Western	Rajkot	Hospital 25	22.2907	70.7781	2021-09-19	2021	9	19	Blood	Invasive	66	Female	ST395	ST395	KL108	KL_other	O1/O2v2	3	2	10	15	no	no	yes	no	no	no	-	-	iuc 1	-	-	rmpA2_5-54%	wzi105	aac(6')-Ib;aph3-Ia;armA;rmtF	R	-	-	S	qnrS1
	G20252832	PRJEB50614	ERR10738905	SAMEA112282341	INDIA	IN	Gujarat	IN-GJ	Western	Rajkot	Hospital 25	22.2907	70.7781	2021-03-18	2021	3	18	Blood	Invasive	58	Male	ST231	ST231	KL64	KL64	O1/O2v1	4	2	9	12	yes	no	yes	no	no	no	ybt 9; ICEKp3	-	iuc 5	-	-	-	wzi64	aac(6')-Ib;aadA2;rmtF	R	-	-	S	qnrS1
[truncated: 31 more columns]

## Sheet: Supplementary Table 2
	Supplementary Table 2: Raw Kleborate output of the 1072 K. pneumoniae isolates
	strain	species	species_match	contig_count	N50	largest_contig	total_size	ambiguous_bases	QC_warnings	ST	virulence_score	resistance_score	num_resistance_classes	num_resistance_genes	Yersiniabactin	YbST	Colibactin	CbST	Aerobactin	AbST	Salmochelin	SmST	RmpADC	RmST	rmpA2	wzi	K_locus	K_type	K_locus_problems	K_locus_confidence	K_locus_identity	K_locus_missing_genes	O_locus	O_type	O_locus_problems	O_locus_confidence	O_locus_identity	O_locus_missing_genes	AGly_acquired	Col_acquired	Fcyn_acquired	Flq_acquired	Gly_acquired	MLS_acquired	Phe_acquired	Rif_acquired	Sul_acquired	Tet_acquired	Tgc_acquired
	G18250048	Klebsiella pneumoniae	strong	188	303848	884891	5883047	no	-	ST11	1	2	8	16	ybt 16; ICEKp12	277-1LV	-	0	-	0	-	0	-	0	-	wzi2	KL2	K2	none	Very high	0.9974		O1/O2v1	O2a	none	Very high	0.9999		aac(3)-IId^;aac(6')-Ib3^;rmtC;strA.v1^;strB.v1	-	-	qnrB1.v2^;qnrS1	-	-	catA1^	arr-2	sul1;sul2	-	-
	G18250088	Klebsiella pneumoniae	strong	296	237306	412593	5741433	no	-	ST38	1	2	10	18	ybt 14; ICEKp5	354-3LV	-	0	-	0	-	0	-	0	-	wzi50	KL52	K52	?-	Good	0.9997	KL52_20_rmlD,KL52_21_rmlC	OL101	unknown (OL101)	?-+*	Good	0.9407	OL101_03_rfbD,OL101_04_rfbC	aac(3)-IIa.v1^;aac(6')-Ib'.v1;aadA*;aph(3')-VI;strA.v1^;strB.v1	-	-	qnrB1.v2^;qnrS1	-	-	CatB4.v1	arr-2	sul2	tet(A).v1	-
	G18250103	Klebsiella pneumoniae	strong	242	265046	420993	5746000	no	-	ST38	1	2	10	19	ybt 14; ICEKp5	354-3LV	-	0	-	0	-	0	-	0	-	wzi50	KL52	K52	?-	Good	0.9997	KL52_20_rmlD,KL52_21_rmlC	OL101	unknown (OL101)	?-+*	Good	0.9407	OL101_03_rfbD,OL101_04_rfbC	aac(3)-IIa.v1^;aac(6')-Ib;aac(6')-Ib'.v1;aadA*;aph(3')-VI;strA.v1^;strB.v1	-	-	qnrB1.v2^;qnrS1	-	-	CatB4.v1	arr-2	sul2	tet(A).v1	-
	G18250104	Klebsiella pneumoniae	strong	140	245766	411366	5495461	no	-	ST147	1	0	3	4	ybt 9; ICEKp3	173-2LV	-	0	-	0	-	0	-	0	-	wzi64	KL64	K64	none	Very high	0.9999		O1/O2v1	O2a	none	Very high	0.9862		aac(6')-Ib'.v1;aadA*	-	-	-	-	-	-	-	-	-	-
	G18250114	Klebsiella pneumoniae	strong	140	279289	625255	5592906	no	-	ST147	1	2	8	12	ybt 9; ICEKp3	173-2LV	-	0	-	0	-	0	-	0	-	wzi64	KL64	K64	none	Very high	1		O1/O2v1	O2a	none	Very high	0.9864		aac(6')-Ib-cr.v2;aadA*;aph(3')-VI	-	-	qnrS1	-	-	catB3.v2	arr-3	sul1	-	-
	G18250122	Klebsiella pneumoniae	strong	141	241659	625356	5595644	no	-	ST147	1	2	8	13	ybt 9; ICEKp3	173-2LV	-	0	-	0	-	0	-	0	-	wzi64	KL64	K64	none	Very high	1		O1/O2v1	O2a	none	Very high	0.9864		aac(6')-Ib'.v1;aac(6')-Ib-cr.v2;aadA*;aph(3')-VI	-	-	qnrS1	-	-	catB3.v2	arr-3	sul1	-	-
	G18251889	Klebsiella pneumoniae	strong	154	387132	886007	5510392	no	-	ST231	4	2	10	12	ybt 14; ICEKp5	376	-	0	iuc 5	61-3LV	-	0	-	0	-	wzi104	KL51	K51	-	High	0.9937	KL51_14_wcoZ	O1/O2v2	O1	none	Very high	0.9843		aac(6')-Ib;aadA2^	-	-	qnrS1	-	ermB.v1*;mphA	catA1^	arr-2	sul1	-	-
	G18251890	Klebsiella pneumoniae	strong	250	185358	462031	6123671	no	-	ST307	0	3	11	20	-	0	-	0	-	0	-	0	-	0	-	wzi173	KL102	unknown (KL102)	none	Very high	0.9927		O1/O2v2	O2afg	none	Very high	0.9845		aac(3)-IIa.v1^;aac(6')-Ib-cr.v2;aadA2^;aph(3')-VI;armA;strA.v1^;strB.v1	-	-	qnrB1.v2^	-	mphE.v2^;msrE	CatB4.v1	-	sul1;sul2	tet(A).v1	-
	G18252053	Klebsiella pneumoniae	strong	128	330344	856259	5507157	no	-	ST231	4	2	9	12	ybt 14; ICEKp5	376	-	0	iuc 5	61-3LV	-	0	-	0	-	wzi104	KL51	K51	-	High	0.9939	KL51_14_wcoZ	O1/O2v2	O1	none	Very high	0.9844		aac(6')-Ib;aadA2^;rmtF	-	-	qnrS1	-	ermB.v1*;mphA	catA1^	arr-2	sul1	-	-
	G18252054	Klebsiella pneumoniae	strong	190	273591	409099	5547617	no	-	ST231	4	2	9	11	ybt 14; ICEKp5	376	-	0	iuc 5	61-3LV	-	0	-	0	-	wzi104	KL51	K51	-	High	0.9938	KL51_14_wcoZ	O1/O2v2	O1	none	Very high	0.9843		aac(6')-Ib;aadA2^;rmtF	-	-	-	-	ermB.v1*;mphA	catA1^	arr-2	sul1	-	-
	G18252055	Klebsiella pneumoniae	strong	130	515471	1144571	5353441	no	-	ST48	1	2	11	18	ybt 15; ICEKp11	230	-	0	-	0	-	0	-	0	-	wzi62	KL62	K62	-	High	0.9971	KL62_09,KL62_12	O1/O2v1	O1	none	Very high	0.9786		aac(3)-IIa.v1^;aac(6')-Ib-cr.v2;aadA*;aadA2*;armA	-	-	qnrA1^	-	mphE.v2;msrE	CatB4.v1;cmlA5	arr-2	sul1	tet(A).v1	-
	G18253166	Klebsiella pneumoniae	strong	159	292658	1209250	5588949	no	-	ST5602	4	2	9	15	ybt 14; ICEKp5	376	-	0	iuc 5 (truncated)	61-3LV	-	0	-	0	-	wzi104	KL51	K51	-	High	0.9939	KL51_14_wcoZ	O1/O2v2	O1	none	Very high	0.9844		aac(6')-Ib;aadA2^;rmtF	-	-	qnrS1	-	ermB.v1*;mphA;mphE.v2^	CatB4.v1;catA1^	arr-2	sul1	-	-
	G18253168	Klebsiella pneumoniae	strong	251	187766	426915	5581149	no	-	ST231	4	2	10	13	ybt 14; ICEKp5	376-1LV	-	0	iuc 5 (truncated)	61-3LV	-	0	-	0	-	-	unknown (KL51)	unknown (K51)	?-	None	0.9742	KL51_03_wzi,KL51_04_wza,KL51_05_wzb,KL51_06_wzc,KL51_07_wcaJ,KL51_08_wcpB,KL51_09_wzy,KL51_10_wcuF,KL51_11_wcpA,KL51_12_wzx,KL51_14_wcoZ	O1/O2v2	O1	none	Very high	0.9844		aac(6')-Ib;aadA2^;rmtF	-	-	qnrS1	-	ermB.v1*;mphA	catA1^	arr-2	sul1	-	-
	G18253170	Klebsiella pneumoniae	strong	211	259384	588515	5575574	no	-	ST231	4	2	10	13	ybt 14; ICEKp5	376-1LV	-	0	iuc 5 (truncated)	61-3LV	-	0	-	0	-	-	unknown (KL51)	unknown (K51)	?-	None	0.9742	KL51_03_wzi,KL51_04_wza,KL51_05_wzb,KL51_06_wzc,KL51_07_wcaJ,KL51_08_wcpB,KL51_09_wzy,KL51_10_wcuF,KL51_11_wcpA,KL51_12_wzx,KL51_14_wcoZ	O1/O2v2	O1	none	Very high	0.9844		aac(6')-Ib;aadA2^;rmtF	-	-	qnrS1	-	ermB.v1*;mphA	catA1^	arr-2	sul1	-	-
	G18253171	Klebsiella pneumoniae	strong	228	244422	601234	5596321	no	-	ST231	4	2	10	13	ybt 14; ICEKp5	376-1LV	-	0	iuc 5 (truncated)	61-3LV	-	0	-	0	-	wzi104	KL51	K51	-	High	0.9938	KL51_14_wcoZ	O1/O2v2	O1	none	Very high	0.9844		aac(6')-Ib;aadA2^;rmtF	-	-	qnrS1	-	ermB.v1*;mphA	catA1^	arr-2	sul1	-	-
	G18253174	Klebsiella pneumoniae	strong	174	231522	638862	5885915	no	-	ST147	1	2	9	10	ybt 10; ICEKp4	384	-	0	-	0	-	0	-	0	-	wzi64	KL64	K64	none	Perfect	1		O1/O2v1	O2a	none	Very high	0.9864		aac(6')-Ib;rmtF;strB.v1	-	-	-	-	mphA	-	arr-2	sul2	-	-
	G18253176	Klebsiella pneumoniae	strong	167	198771	779361	5640784	no	-	ST11	1	1	8	19	ybt 13; ICEKp2	494-3LV	-	0	-	0	-	0	-	0	-	wzi230	KL81	K81	none	Very high	0.9962		OL101	unknown (OL101)	*	High	0.949		aac(6')-Ib-cr.v2;aadA5;aph3-Ia.v1^;armA;strA.v1^;strB.v1	-	-	qnrB1.v1	-	mphA;mphE.v2;msrE	CatB4.v1;catA1^	-	sul1;sul2	-	-
	G18253177	Klebsiella pneumoniae	strong	148	271922	396147	5775414	no	-	ST395	1	2	9	13	ybt 16; ICEKp12	280	-	0	-	0	-	0	-	0	-	wzi64	KL64	K64	none	Perfect	1		O1/O2v1	O1	none	Very high	0.9864		aac(6')-Ib-cr.v2;aadA2^;rmtB	-	-	-	-	ermB.v1*;mphA?	CatB4.v1;catA1^	-	sul1	-	-
	G18253179	Klebsiella pneumoniae	strong	214	288852	681918	5599018	no	-	ST231	4	2	10	12	ybt 14; ICEKp5	376-1LV	-	0	iuc 5 (truncated)	61-3LV	-	0	-	0	-	wzi104	KL51	K51	-	High	0.9938	KL51_14_wcoZ	O1/O2v2	O1	none	Very high	0.9844		aac(6')-Ib;aadA2^	-	-	qnrS1	-	ermB.v1*;mphA	catA1^	arr-2	sul1	-	-
	G18253180	Klebsiella pneumoniae	strong	162	232493	638887	5883795	no	-	ST147	1	2	9	9	ybt 10; ICEKp4	384	-	0	-	0	-	0	-	0	-	wzi64	KL64	K64	none	Perfect	1		O1/O2v1	O2a	none	Very high	0.9864		aac(6')-Ib;strB.v1	-	-	-	-	mphA	-	arr-2	sul2	-	-
	G18253183	Klebsiella pneumoniae	strong	144	238645	639105	5880870	no	-	ST147	1	2	9	10	ybt 10; ICEKp4	384	-	0	-	0	-	0	-	0	-	wzi64	KL64	K64	none	Perfect	1		O1/O2v1	O2a	none	Very high	0.9864		aac(6')-Ib;rmtF;strB.v1	-	-	-	-	mphA	-	arr-2	sul2	-	-
	G18253211	Klebsiella pneumoniae	strong	147	338298	591074	5423608	no	-	ST231	4	2	10	12	ybt 14; ICEKp5	376	-	0	iuc 5	61-3LV	-	0	-	0	-	wzi104	KL51	K51	-	High	0.9937	KL51_07_wcaJ,KL51_14_wcoZ	O1/O2v2	O1	none	Very high	0.9843		aac(6')-Ib;aadA2^	-	-	qnrS1	-	ermB.v1*;mphA	catA1^	arr-2	sul1	-	-
	G18255079	Klebsiella pneumoniae	strong	262	146880	483967	6005381	no	-	ST14	1	2	10	26	ybt 14; ICEKp5	140	-	0	-	0	-	0	-	0	-	wzi2	KL2	K2	none	Very high	0.9974		O1/O2v1	O2a	?-	Good	0.9998	O1/O2v1_06_wbbO	aac(3)-IId^;aac(6')-Ib-cr.v2;aadA*;aadA2^;aph(3')-VI;armA;rmtB;sat-2;strA.v1*;strB.v1*	-	-	-	-	ereA2*;ermB.v1*;mphE.v2^;msrE	CatB4.v1;catA1^;cmlA5	arr-2	sul1?;sul2	-	-
	G18255097	Klebsiella pneumoniae	strong	136	305501	627982	5536262	no	-	ST199	0	0	7	11	-	0	-	0	-	0	-	0	-	0	-	wzi411	KL154	unknown (KL154)	none	Very high	0.9999		O1/O2v1	O2ac	none	Very high	0.985		aac(3)-IIa.v1^;aac(6')-Ib-cr.v2;aph3-Ia.v1^	-	-	qnrB1.v1?	-	-	CatB4.v1	-	sul1	tet(A).v1	-
	G18255098	Klebsiella pneumoniae	strong	119	446210	776308	5627730	no	-	ST147	1	2	10	11	ybt 10; ICEKp4	384-1LV	-	0	-	0	-	0	-	0	-	wzi64	KL64	K64	none	Perfect	1		O1/O2v1	O2a	none	Very high	0.9864		aac(6')-Ib;strB.v1	-	-	qnrB1.v2^	-	mphA	catII.2*	arr-2	sul2	-	-
	G18255099	Klebsiella pneumoniae	strong	131	338880	515012	5542940	no	-	ST16	1	1	9	11	ybt 10; ICEKp4	91-1LV	-	0	-	0	-	0	-	0	-	wzi50	KL51	K51	none	Very high	0.9994		O3b	O3b	none	Very high	0.9908		aac(6')-Ib-cr.v2;aadA2^;aph3-Ia.v1^	-	-	-	-	mphA	CatB4.v1	-	sul1	tet(A).v1	-
	G18255100	Klebsiella pneumoniae	strong	220	214727	431796	5721631	no	-	ST147	0	2	10	18	-	0	-	0	-	0	-	0	-	0	-	wzi64	KL64	K64	none	Perfect	1		O1/O2v1	O2a	none	Very high	0.9864		aac(6')-Ib-cr.v2;aadA2^;aph(3')-VI;armA;strA.v1;strB.v1	-	-	qnrS1	-	mphE.v2^;msrE	CatB4.v1	-	sul1	tet(A).v1	-
	G18255101	Klebsiella pneumoniae	strong	134	292354	602002	5557037	no	-	ST231	4	2	10	13	ybt 14; ICEKp5	376	-	0	iuc 5	61-3LV	-	0	-	0	-	wzi104	KL51	K51	-	High	0.9939	KL51_14_wcoZ	O1/O2v2	O1	none	Very high	0.9843		aac(6')-Ib;aadA2^;rmtF	-	-	qnrS1	-	ermB.v1*;mphA	catA1^	arr-2	sul1	-	-
	G18255102	Klebsiella pneumoniae	strong	129	272670	727915	5639877	no	-	ST147	0	2	10	24	-	0	-	0	-	0	-	0	-	0	-	wzi420	KL10	K10	?-+	Good	0.9674	KL10_18_manC,KL10_19_manB	O3/O3a	O3/O3a	?-	Good	0.9795	O3/O3a_01_manC,O3/O3a_02_manB	aac(6')-Ib-cr.v2;aadA*;aadA2^;armA;rmtB;strA.v1^;strB.v1	-	-	qnrB1.v1	-	ereA2*;ermB.v1*;mphA?;mphE.v2;msrE	CatB4.v1;cmlA5	arr-2	sul1;sul2	-	-
	G18255103	Klebsiella pneumoniae	strong	173	264107	463456	5676674	no	-	ST307	0	1	7	8	-	0	-	0	-	0	-	0	-	0	-	wzi173	KL102	unknown (KL102)	none	Very high	0.9927		O1/O2v2	O2afg	none	Very high	0.9845		strA.v1^;strB.v1	-	-	qnrB1.v2^	-	-	-	-	sul2	tet(A).v1	-
	G18255104	Klebsiella pneumoniae	strong	154	254960	681984	5625113	no	-	ST147	0	2	10	24	-	0	-	0	-	0	-	0	-	0	-	wzi420	KL10	K10	?-+	Good	0.9674	KL10_07_wbaP,KL10_18_manC,KL10_19_manB	O3/O3a	O3/O3a	?-	Good	0.9795	O3/O3a_01_manC,O3/O3a_02_manB	aac(6')-Ib-cr.v2;aadA*;aadA2^;armA;rmtB;strA.v1^;strB.v1	-	-	qnrB1.v1	-	ereA2*;ermB.v1*;mphA?;mphE.v2;msrE	CatB4.v1;cmlA5	arr-2	sul1;sul2	-	-
	G18255105	Klebsiella pneumoniae	strong	103	549958	842143	5381104	no	-	ST3278	0	0	0	0	-	0	-	0	-	0	-	0	-	0	-	wzi191	KL125	unknown (KL125)	*	High	0.9027		O5	O5	*	High	0.9432		-	-	-	-	-	-	-	-	-	-	-
	G18255109	Klebsiella pneumoniae	strong	168	272449	585071	5768113	no	-	ST16	1	2	9	18	ybt 16; ICEKp12	277	-	0	-	0	-	0	-	0	-	wzi230	unknown (KL81)	unknown (K81)	?+	None	0.992		OL101	unknown (OL101)	*	High	0.9489		aac(3)-IIa.v1^;aac(6')-Ib-cr.v2;aadA2^;rmtB;strA.v1^;strB.v1	-	-	qnrS1	-	mphA	CatB4.v1	-	sul1;sul2	-	-
	G18255110	Klebsiella pneumoniae	strong	145	355689	832245	5424363	no	-	ST231	4	2	10	12	ybt 14; ICEKp5	376	-	0	iuc 5	61-3LV	-	0	-	0	-	wzi104	KL51	K51	-	High	0.9938	KL51_14_wcoZ	O1/O2v2	O1	none	Very high	0.9843		aac(6')-Ib;aadA2^	-	-	qnrS1	-	ermB.v1*;mphA	catA1^	arr-2	sul1	-	-
	G18255111	Klebsiella pneumoniae	strong	156	259345	567110	5425396	no	-	ST231	4	2	10	13	ybt 14; ICEKp5	376	-	0	iuc 5	61-3LV	-	0	-	0	-	wzi104	KL51	K51	-	High	0.9938	KL51_14_wcoZ	O1/O2v2	O1	none	Very high	0.9843		aac(6')-Ib;aadA2^;rmtF	-	-	qnrS1	-	ermB.v1*;mphA	catA1^	arr-2	sul1	-	-
	G18255112	Klebsiella pneumoniae	strong	116	340217	799805	5773595	no	-	ST147	1	2	9	13	ybt 10; ICEKp4	384-1LV	-	0	-	0	-	0	-	0	-	wzi64	KL64	K64	none	Perfect	1		O1/O2v1	O2a	none	Very high	0.9864		aac(6')-Ib;aadA2^;strB.v1	-	-	-	-	mphA?	-	arr-2	sul1;sul2	-	-
	G18255113	Klebsiella pneumoniae	strong	129	355689	905479	5421721	no	-	ST231	4	2	10	13	ybt 14; ICEKp5	376	-	0	iuc 5	61-3LV	-	0	-	0	-	wzi104	KL51	K51	-	High	0.9938	KL51_14_wcoZ	O1/O2v2	O1	none	Very high	0.9843		aac(6')-Ib;aadA2^;rmtF	-	-	qnrS1	-	ermB.v1*;mphA	catA1^	arr-2	sul1	-	-
	G18255114	Klebsiella pneumoniae	strong	144	205969	794373	5522315	no	-	ST395	1	1	6	7	ybt 16; ICEKp12	280-1LV	-	0	-	0	-	0	-	0	-	wzi64	KL64	K64	none	Perfect	1		O1/O2v1	O1	?-	Good	0.9864	O1/O2v1_06_wbbO	aac(6')-Ib-cr.v2;aadA2^	-	-	qnrB1.v1	-	-	CatB4.v1	-	-	-	-
	G18255115	Klebsiella pneumoniae	strong	148	293513	462813	5657460	no	-	ST231	4	2	9	12	ybt 14; ICEKp5	376	-	0	iuc 5	61-3LV	-	0	-	0	-	wzi104	KL51	K51	-	High	0.9936	KL51_14_wcoZ	O1/O2v2	O1	none	Very high	0.9843		aac(6')-Ib;aadA2^;rmtF	-	-	qnrS1	-	ermB.v1*;mphA	-	arr-2	sul1	-	-
	G18255116	Klebsiella pneumoniae	strong	120	729354	849213	5719862	no	-	ST147	1	2	9	13	ybt 10; ICEKp4	384-1LV	-	0	-	0	-	0	-	0	-	wzi64	KL64	K64	none	Perfect	1		O1/O2v1	O2a	none	Very high	0.9864		aac(6')-Ib;aadA2^;rmtB	-	-	-	-	ermB.v1*;mphA?	-	arr-2	sul1	-	-
	G18255117	Klebsiella pneumoniae	strong	124	226738	794373	5522172	no	-	ST395	1	2	7	8	ybt 16; ICEKp12	280-1LV	-	0	-	0	-	0	-	0	-	wzi64	KL64	K64	none	Perfect	1		O1/O2v1	O1	none	Very high	0.9864		aac(6')-Ib-cr.v2;aadA2^	-	-	qnrB1.v1	-	-	CatB4.v1	-	-	-	-
	G18255118	Klebsiella pneumoniae	strong	130	263185	791954	5488650	no	-	ST2497	1	2	6	6	ybt 16; ICEKp12	280	-	0	-	0	-	0	-	0	-	wzi64	KL64	K64	none	Perfect	1		O1/O2v1	O2a	none	Very high	0.9864		aac(6')-Ib-cr.v2	-	-	-	-	-	CatB4.v1;catA1^	-	-	-	-
	G18255119	Klebsiella pneumoniae	strong	128	220825	792385	5583409	no	-	ST2497	1	2	6	6	ybt 16; ICEKp12	280	-	0	-	0	-	0	-	0	-	wzi64	KL64	K64	none	Perfect	1		O1/O2v1	O1	none	Very high	0.9864		aac(6')-Ib-cr.v2	-	-	-	-	-	CatB4.v1;catA1^	-	-	-	-
	G18255120	Klebsiella pneumoniae	strong	117	298600	735787	5570557	no	-	ST101	1	1	3	2	ybt 9; ICEKp3	183-1LV	-	0	-	0	-	0	-	0	-	wzi137	KL17	K17	none	Perfect	1		O1/O2v1	O1	?-	Good	0.9802	O1/O2v1_03_wbbM	-	-	-	-	-	-	-	-	-	-	-
	G18255121	Klebsiella pneumoniae	strong	183	253992	582025	5838492	no	-	ST147	1	2	8	14	ybt 9; ICEKp3	173-2LV	-	0	-	0	-	0	-	0	-	wzi64	KL64	K64	none	Very high	0.9999		O1/O2v1	O2a	none	Very high	0.9864		aac(6')-Ib'.v1;aadA*;aadA13;aph(3')-Ia;aph(3')-VI	-	-	qnrS1	-	-	catB3.v2	arr-3	sul1	-	-
	G18255122	Klebsiella pneumoniae	strong	131	566805	905596	5423613	no	-	ST231	4	2	10	12	ybt 14; ICEKp5	376	-	0	iuc 5	61-3LV	-	0	-	0	-	wzi104	KL51	K51	-	High	0.9938	KL51_14_wcoZ	O1/O2v2	O1	none	Very high	0.9843		aac(6')-Ib;aadA2^	-	-	qnrS1	-	ermB.v1*;mphA	catA1^	arr-2	sul1	-	-
	G18255123	Klebsiella pneumoniae	strong	147	272068	792321	5604239	no	-	ST2497	1	2	9	11	ybt 16; ICEKp12	280-1LV	-	0	-	0	-	0	-	0	-	wzi64	KL64	K64	none	Perfect	1		O1/O2v1	O1	none	Very high	0.9864		aac(6')-Ib-cr.v2;aadA25*	-	-	-	-	ereA2*?	CatB4.v1;catA1^;cmlA5	arr-2	sul1*	-	-
	G18255124	Klebsiella pneumoniae	strong	132	226738	708535	5523663	no	-	ST395	1	2	7	8	ybt 16; ICEKp12	280-1LV	-	0	-	0	-	0	-	0	-	wzi64	KL64	K64	none	Perfect	1		O1/O2v1	O1	none	Very high	0.9864		aac(6')-Ib-cr.v2;aadA2^	-	-	qnrB1.v1	-	-	CatB4.v1	-	-	-	-
	G18255125	Klebsiella pneumoniae	strong	186	260276	624820	5639237	no	-	ST231	1	2	9	11	ybt 9; ICEKp3	173-2LV	-	0	-	0	-	0	-	0	-	wzi64	KL64	K64	none	Very high	1		O1/O2v1	O1	none	Very high	0.9864		aac(6')-Ib;aadA2^	-	-	qnrS1	-	ermB.v1*;mphA	catA1^	arr-2	sul1	-	-
	G18255126	Klebsiella pneumoniae	strong	147	201612	794866	5673527	no	-	ST395	1	2	9	14	ybt 16; ICEKp12	280	-	0	-	0	-	0	-	0	-	wzi64	KL64	K64	none	Perfect	1		O1/O2v1	O1	none	Very high	0.9864		aadA2^;rmtB	-	-	qnrB1.v1;qnrS1	-	ermB.v1*;mphA?	catA1^	-	sul1	-	-
	G18255127	Klebsiella pneumoniae	strong	145	323733	905596	5578591	no	-	ST231	4	1	9	11	ybt 14; ICEKp5	376	-	0	iuc 5	61-3LV	-	0	-	0	-	wzi104	KL51	K51	-	High	0.9939	KL51_14_wcoZ	O1/O2v2	O1	none	Very high	0.9843		aac(6')-Ib;aadA2^	-	-	qnrS1	-	ermB.v1*;mphA	catA1^	arr-2	sul1	-	-
	G18255128	Klebsiella pneumoniae	strong	170	249041	643229	5535292	no	-	ST273	1	2	7	12	ybt 13; ICEKp2	299-2LV	-	0	-	0	-	0	-	0	-	wzi174	KL74	K74	?	Good	0.9895		O3b	O3b	?*	Good	0.9158		aac(6')-Ib'.v1;aadA*;aph(3')-VI;strA.v1^;strB.v1	-	-	qnrB1.v2^;qnrS1	-	-	-	-	sul2	-	-
	G18255129	Klebsiella pneumoniae	strong	138	221117	502491	5605629	no	-	ST395	1	2	8	11	ybt 16; ICEKp12	280	-	0	-	0	-	0	-	0	-	wzi64	KL64	K64	none	Perfect	1		O1/O2v1	O1	none	Very high	0.9864		aadA2^;rmtB	-	-	qnrS1	-	ermB.v1*;mphA?	catA1^	-	sul1	-	-
	G18255131	Klebsiella pneumoniae	strong	98	288074	729481	5496467	no	-	ST147	1	2	8	13	ybt 9; ICEKp3	173-2LV	-	0	-	0	-	0	-	0	-	wzi404	KL183	unknown (KL183)	none	Very high	0.9511		OL101	unknown (OL101)	*	High	0.9492		aac(6')-Ib'.v1;aac(6')-Ib-cr.v2;aadA*;aph(3')-VI*	-	-	qnrS1	-	-	catB3.v2	arr-3	sul1	-	-
	G18255132	Klebsiella pneumoniae	strong	145	384151	754710	5584358	no	-	ST231	4	2	10	13	ybt 14; ICEKp5	376	-	0	iuc 5	61-3LV	-	0	-	0	-	wzi104	KL51	K51	-	High	0.9939	KL51_14_wcoZ	O1/O2v2	O1	none	Very high	0.9843		aac(6')-Ib;aadA2^;rmtF	-	-	qnrS1	-	ermB.v1*;mphA	catA1^	arr-2	sul1	-	-
	G18255133	Klebsiella pneumoniae	strong	102	307335	664908	5595765	no	-	ST4843	1	2	8	13	ybt 9; ICEKp3	173-2LV	-	0	-	0	-	0	-	0	-	wzi64	KL64	K64	none	Very high	1		O1/O2v1	O2a	none	Very high	0.9864		aac(6')-Ib'.v1;aac(6')-Ib-cr.v2;aadA*;aph(3')-VI	-	-	qnrS1	-	-	catB3.v2	arr-3	sul1	-	-
	G18255134	Klebsiella pneumoniae	strong	147	355521	450154	5563157	no	-	ST231	4	2	7	7	ybt 14; ICEKp5	376	-	0	iuc 5	61-3LV	-	0	-	0	-	wzi104	KL51	K51	*	Very high	0.9939		O1/O2v2	O1	none	Very high	0.9843		aac(6')-Ib;rmtF	-	-	-	-	-	catA1^	arr-2	-	-	-
	G18255135	Klebsiella pneumoniae	strong	139	335431	682056	5600445	no	-	ST231	4	2	10	12	ybt 14; ICEKp5	376	-	0	iuc 5	61-3LV	-	0	-	0	-	wzi104	KL51	K51	-	High	0.9939	KL51_14_wcoZ	O1/O2v2	O1	none	Very high	0.9843		aac(6')-Ib;aadA2^	-	-	qnrS1	-	ermB.v1*;mphA	catA1^	arr-2	sul1	-	-
	G18255136	Klebsiella pneumoniae	strong	122	385224	750176	5745633	no	-	ST147	1	2	8	9	ybt 10; ICEKp4	384	-	0	-	0	-	0	-	0	-	wzi64	KL64	K64	none	Perfect	1		O1/O2v1	O2a	none	Very high	0.9864		aac(6')-Ib;rmtF	-	-	qnrB1.v2^	-	mphA	catII.2*	arr-2	-	-	-
	G18255137	Klebsiella pneumoniae	strong	142	371122	649598	5804081	no	-	ST147	1	2	8	9	ybt 10; ICEKp4	384	-	0	-	0	-	0	-	0	-	wzi64	KL64	K64	none	Very high	1		O1/O2v1	O2a	none	Very high	0.9864		aac(6')-Ib;rmtF	-	-	qnrB1.v2^	-	mphA	catII.2*	arr-2	-	-	-
	G18255138	Klebsiella pneumoniae	strong	146	352350	649598	5804036	no	-	ST147	1	2	8	9	ybt 10; ICEKp4	384	-	0	-	0	-	0	-	0	-	wzi64	KL64	K64	none	Perfect	1		O1/O2v1	O2a	none	Very high	0.9864		aac(6')-Ib;rmtF	-	-	qnrB1.v2^	-	mphA	catII.2*	arr-2	-	-	-
	G18255139	Klebsiella pneumoniae	strong	132	385224	750176	5803277	no	-	ST147	1	2	8	8	ybt 10; ICEKp4	384	-	0	-	0	-	0	-	0	-	wzi64	KL64	K64	none	Perfect	1		O1/O2v1	O2a	none	Very high	0.9864		aac(6')-Ib	-	-	qnrB1.v2^	-	mphA	catII.2*	arr-2	-	-	-
	G18255140	Klebsiella pneumoniae	strong	137	335431	566899	5600286	no	-	ST231	4	2	10	12	ybt 14; ICEKp5	376	-	0	iuc 5	61-3LV	-	0	-	0	-	wzi104	KL51	K51	-	High	0.9939	KL51_14_wcoZ	O1/O2v2	O1	none	Very high	0.9843		aac(6')-Ib;aadA2^	-	-	qnrS1	-	ermB.v1*;mphA	catA1^	arr-2	sul1	-	-
	G18255141	Klebsiella pneumoniae	strong	138	298306	566993	5599534	no	-	ST231	4	2	10	13	ybt 14; ICEKp5	376	-	0	iuc 5	61-3LV	-	0	-	0	-	wzi104	KL51	K51	-	High	0.9939	KL51_14_wcoZ	O1/O2v2	O1	none	Very high	0.9843		aac(6')-Ib;aadA2^;rmtF	-	-	qnrS1	-	ermB.v1*;mphA	catA1^	arr-2	sul1	-	-
	G18255142	Klebsiella pneumoniae	strong	133	385224	1093718	5809952	no	-	ST147	1	2	8	9	ybt 10; ICEKp4	384	-	0	-	0	-	0	-	0	-	wzi64	KL64	K64	none	Perfect	1		O1/O2v1	O2a	none	Very high	0.9864		aac(6')-Ib;rmtF	-	-	qnrB1.v2^	-	mphA	catII.2*	arr-2	-	-	-
	G18255143	Klebsiella pneumoniae	strong	131	312036	648136	5803733	no	-	ST147	1	2	8	9	ybt 10; ICEKp4	384	-	0	-	0	-	0	-	0	-	wzi64	KL64	K64	none	Perfect	1		O1/O2v1	O2a	none	Very high	0.9864		aac(6')-Ib;rmtF	-	-	qnrB1.v2^	-	mphA	catII.2*	arr-2	-	-	-
	G18255144	Klebsiella pneumoniae	strong	143	298103	642976	5607820	no	-	ST231	4	2	10	13	ybt 14; ICEKp5	376	-	0	iuc 5	61-3LV	-	0	-	0	-	wzi104	KL51	K51	-	High	0.9939	KL51_14_wcoZ	O1/O2v2	O1	none	Very high	0.9843		aac(6')-Ib;aadA2^;rmtF	-	-	qnrS1	-	ermB.v1*;mphA	catA1^	arr-2	sul1	-	-
	G18255145	Klebsiella pneumoniae	strong	130	370950	649598	5801557	no	-	ST147	1	2	8	9	ybt 10; ICEKp4	384	-	0	-	0	-	0	-	0	-	wzi64	KL64	K64	none	Perfect	1		O1/O2v1	O2a	none	Very high	0.9864		aac(6')-Ib;rmtF	-	-	qnrB1.v2^	-	mphA	catII.2*	arr-2	-	-	-
	G18255146	Klebsiella pneumoniae	strong	136	298103	567110	5598918	no	-	ST231	4	2	10	13	ybt 14; ICEKp5	376	-	0	iuc 5	61-3LV	-	0	-	0	-	wzi104	KL51	K51	-	High	0.9939	KL51_14_wcoZ	O1/O2v2	O1	none	Very high	0.9843		aac(6')-Ib;aadA2^;rmtF	-	-	qnrS1	-	ermB.v1*;mphA	catA1^	arr-2	sul1	-	-
	G18255147	Klebsiella pneumoniae	strong	151	253229	682056	5600862	no	-	ST231	4	2	10	12	ybt 14; ICEKp5	376	-	0	iuc 5	61-3LV	-	0	-	0	-	wzi104	KL51	K51	-	High	0.9939	KL51_14_wcoZ	O1/O2v2	O1	none	Very high	0.9843		aac(6')-Ib;aadA2^	-	-	qnrS1	-	ermB.v1*;mphA	catA1^	arr-2	sul1	-	-
	G18255148	Klebsiella pneumoniae	strong	142	298103	643678	5600243	no	-	ST231	4	2	10	13	ybt 14; ICEKp5	376	-	0	iuc 5	61-3LV	-	0	-	0	-	wzi104	KL51	K51	-	High	0.9939	KL51_14_wcoZ	O1/O2v2	O1	none	Very high	0.9843		aac(6')-Ib;aadA2^;rmtF	-	-	qnrS1	-	ermB.v1*;mphA	catA1^	arr-2	sul1	-	-
	G18255149	Klebsiella pneumoniae	strong	138	352638	649598	5804044	no	-	ST147	1	2	8	9	ybt 10; ICEKp4	384	-	0	-	0	-	0	-	0	-	wzi64	KL64	K64	none	Perfect	1		O1/O2v1	O2a	none	Very high	0.9864		aac(6')-Ib;rmtF	-	-	qnrB1.v2^	-	mphA	catII.2*	arr-2	-	-	-
	G18255150	Klebsiella pneumoniae	strong	143	259578	644179	5601034	no	-	ST231	4	2	10	13	ybt 14; ICEKp5	376	-	0	iuc 5	61-3LV	-	0	-	0	-	wzi104	KL51	K51	-	High	0.9939	KL51_14_wcoZ	O1/O2v2	O1	none	Very high	0.9843		aac(6')-Ib;aadA2^;rmtF	-	-	qnrS1	-	ermB.v1*;mphA	catA1^	arr-2	sul1	-	-
	G18255151	Klebsiella pneumoniae	strong	159	352350	649413	5806573	no	-	ST147	1	2	8	9	ybt 10; ICEKp4	384	-	0	-	0	-	0	-	0	-	wzi64	KL64	K64	none	Perfect	1		O1/O2v1	O2a	none	Very high	0.9864		aac(6')-Ib;rmtF	-	-	qnrB1.v2^	-	mphA	catII.2*	arr-2	-	-	-
	G18255152	Klebsiella pneumoniae	strong	133	368610	682056	5599512	no	-	ST231	4	2	10	12	ybt 14; ICEKp5	376	-	0	iuc 5	61-3LV	-	0	-	0	-	wzi104	KL51	K51	-	High	0.9939	KL51_14_wcoZ	O1/O2v2	O1	none	Very high	0.9843		aac(6')-Ib;aadA2^	-	-	qnrS1	-	ermB.v1*;mphA	catA1^	arr-2	sul1	-	-
	G18255153	Klebsiella pneumoniae	strong	146	313776	649598	5803001	no	-	ST147	1	2	8	9	ybt 10; ICEKp4	384	-	0	-	0	-	0	-	0	-	wzi64	KL64	K64	none	Perfect	1		O1/O2v1	O2a	none	Very high	0.9864		aac(6')-Ib;rmtF*?	-	-	qnrB1.v2^	-	mphA	catII.2*	arr-2	-	-	-
	G18255154	Klebsiella pneumoniae	strong	128	272366	959871	5800665	no	-	ST147	1	2	8	8	ybt 10; ICEKp4	384	-	0	-	0	-	0	-	0	-	wzi64	KL64	K64	none	Perfect	1		O1/O2v1	O2a	none	Very high	0.9864		aac(6')-Ib	-	-	qnrB1.v2^	-	mphA	catII.2*	arr-2	-	-	-
	G18255155	Klebsiella pneumoniae	strong	156	335267	567110	5601951	no	-	ST231	4	2	10	13	ybt 14; ICEKp5	376	-	0	iuc 5	61-3LV	-	0	-	0	-	wzi104	KL51	K51	-	High	0.9939	KL51_14_wcoZ	O1/O2v2	O1	none	Very high	0.9843		aac(6')-Ib;aadA2^;rmtF	-	-	qnrS1	-	ermB.v1*;mphA	catA1^	arr-2	sul1	-	-
	G18255156	Klebsiella pneumoniae	strong	154	298130	644017	5601762	no	-	ST231	4	2	10	12	ybt 14; ICEKp5	376	-	0	iuc 5	61-3LV	-	0	-	0	-	wzi104	KL51	K51	-	High	0.9939	KL51_14_wcoZ	O1/O2v2	O1	none	Very high	0.9843		aac(6')-Ib;aadA2^	-	-	qnrS1	-	ermB.v1*;mphA	catA1^	arr-2	sul1	-	-
	G18255157	Klebsiella pneumoniae	strong	134	338299	567110	5557647	no	-	ST231	4	2	10	13	ybt 14; ICEKp5	376	-	0	iuc 5	61-3LV	-	0	-	0	-	wzi104	KL51	K51	-	High	0.9939	KL51_14_wcoZ	O1/O2v2	O1	none	Very high	0.9843		aac(6')-Ib;aadA2^;rmtF	-	-	qnrS1	-	ermB.v1*;mphA	catA1^	arr-2	sul1	-	-
	G18255158	Klebsiella pneumoniae	strong	146	347518	649598	5801843	no	-	ST147	1	1	7	7	ybt 10; ICEKp4	384	-	0	-	0	-	0	-	0	-	wzi64	KL64	K64	none	Perfect	1		O1/O2v1	O2a	none	Very high	0.9864		aac(6')-Ib	-	-	qnrB1.v2^	-	mphA	catII.2*	arr-2	-	-	-
	G18255159	Klebsiella pneumoniae	strong	191	235352	649562	5811812	no	-	ST147	1	2	8	9	ybt 10; ICEKp4	384	-	0	-	0	-	0	-	0	-	wzi64	KL64	K64	none	Perfect	1		O1/O2v1	O2a	none	Very high	0.9864		aac(6')-Ib;rmtF*?	-	-	qnrB1.v2^	-	mphA	catII.2*	arr-2	-	-	-
	G18255160	Klebsiella pneumoniae	strong	176	314373	649413	5806843	no	-	ST147	1	1	7	7	ybt 10; ICEKp4	384	-	0	-	0	-	0	-	0	-	wzi64	KL64	K64	none	Very high	1		O1/O2v1	O2a	none	Very high	0.9864		aac(6')-Ib	-	-	qnrB1.v2^	-	mphA	catII.2*	arr-2	-	-	-
	G18255161	Klebsiella pneumoniae	strong	125	352739	649598	5798406	no	-	ST147	1	1	7	8	ybt 10; ICEKp4	384	-	0	-	0	-	0	-	0	-	wzi64	KL64	K64	none	Perfect	1		O1/O2v1	O2a	none	Very high	0.9864		aac(6')-Ib;rmtF	-	-	qnrB1.v2^	-	mphA	catII.2*	arr-2	-	-	-
	G18255162	Klebsiella pneumoniae	strong	144	297143	749942	5803566	no	-	ST147	1	2	8	9	ybt 10; ICEKp4	384	-	0	-	0	-	0	-	0	-	wzi64	KL64	K64	none	Perfect	1		O1/O2v1	O2a	none	Very high	0.9864		aac(6')-Ib;rmtF	-	-	qnrB1.v2^	-	mphA	catII.2*	arr-2	-	-	-
	G18255163	Klebsiella pneumoniae	strong	133	385224	1093718	5802754	no	-	ST147	1	2	8	8	ybt 10; ICEKp4	384	-	0	-	0	-	0	-	0	-	wzi64	KL64	K64	none	Perfect	1		O1/O2v1	O2a	none	Very high	0.9864		aac(6')-Ib	-	-	qnrB1.v2^	-	mphA	catII.2*	arr-2	-	-	-
	G18255164	Klebsiella pneumoniae	strong	135	288924	566805	5600460	no	-	ST231	4	2	10	12	ybt 14; ICEKp5	376	-	0	iuc 5	61-3LV	-	0	-	0	-	wzi104	KL51	K51	-	High	0.9939	KL51_14_wcoZ	O1/O2v2	O1	none	Very high	0.9843		aac(6')-Ib;aadA2^	-	-	qnrS1	-	ermB.v1*;mphA	catA1^	arr-2	sul1	-	-
	G18255165	Klebsiella pneumoniae	strong	141	335431	567110	5600561	no	-	ST231	4	2	10	13	ybt 14; ICEKp5	376	-	0	iuc 5	61-3LV	-	0	-	0	-	wzi104	KL51	K51	-	High	0.9939	KL51_14_wcoZ	O1/O2v2	O1	none	Very high	0.9843		aac(6')-Ib;aadA2^;rmtF	-	-	qnrS1	-	ermB.v1*;mphA	catA1^	arr-2	sul1	-	-
	G18255166	Klebsiella pneumoniae	strong	138	335315	681837	5601477	no	-	ST231	4	2	10	12	ybt 14; ICEKp5	376	-	0	iuc 5	61-3LV	-	0	-	0	-	wzi104	KL51	K51	?-	Good	0.9939	KL51_14_wcoZ	O1/O2v2	O1	none	Very high	0.9843		aac(6')-Ib;aadA2^	-	-	qnrS1	-	ermB.v1*;mphA	catA1^	arr-2	sul1	-	-
	G18255167	Klebsiella pneumoniae	strong	135	319336	649598	5800373	no	-	ST147	1	1	7	7	ybt 10; ICEKp4	384	-	0	-	0	-	0	-	0	-	wzi64	KL64	K64	none	Very high	1		O1/O2v1	O2a	none	Very high	0.9864		aac(6')-Ib	-	-	qnrB1.v2^	-	mphA	catII.2*	arr-2	-	-	-
	G18255168	Klebsiella pneumoniae	strong	144	293637	600294	5600085	no	-	ST231	4	2	10	12	ybt 14; ICEKp5	376	-	0	iuc 5	61-3LV	-	0	-	0	-	wzi104	KL51	K51	?-	Good	0.9939	KL51_14_wcoZ	O1/O2v2	O1	none	Very high	0.9843		aac(6')-Ib;aadA2^	-	-	qnrS1	-	ermB.v1*;mphA	catA1^	arr-2	sul1	-	-
	G18255169	Klebsiella pneumoniae	strong	127	338299	682056	5606993	no	-	ST231	4	2	10	13	ybt 14; ICEKp5	376	-	0	iuc 5	61-3LV	-	0	-	0	-	wzi104	KL51	K51	-	High	0.9939	KL51_14_wcoZ	O1/O2v2	O1	none	Very high	0.9843		aac(6')-Ib;aadA2^;rmtF	-	-	qnrS1	-	ermB.v1*;mphA	catA1^	arr-2	sul1	-	-
	G18255170	Klebsiella pneumoniae	strong	127	355521	714443	5599458	no	-	ST231	4	2	10	12	ybt 14; ICEKp5	376	-	0	iuc 5	61-3LV	-	0	-	0	-	wzi104	KL51	K51	-	High	0.9939	KL51_14_wcoZ	O1/O2v2	O1	none	Very high	0.9843		aac(6')-Ib;aadA2^	-	-	qnrS1	-	ermB.v1*;mphA	catA1^	arr-2	sul1	-	-
	G18255171	Klebsiella pneumoniae	strong	148	355689	681940	5604102	no	-	ST231	4	2	10	13	ybt 14; ICEKp5	376	-	0	iuc 5	61-3LV	-	0	-	0	-	wzi104	KL51	K51	?-	Good	0.9939	KL51_14_wcoZ	O1/O2v2	O1	none	Very high	0.9843		aac(6')-Ib;aadA2^;rmtF	-	-	qnrS1	-	ermB.v1*;mphA	catA1^	arr-2	sul1	-	-
	G18255172	Klebsiella pneumoniae	strong	151	272366	649598	5806118	no	-	ST147	1	2	8	9	ybt 10; ICEKp4	384	-	0	-	0	-	0	-	0	-	wzi64	KL64	K64	none	Perfect	1		O1/O2v1	O2a	none	Very high	0.9864		aac(6')-Ib;rmtF	-	-	qnrB1.v2^	-	mphA	catII.2*	arr-2	-	-	-
	G18255173	Klebsiella pneumoniae	strong	138	298279	566963	5600327	no	-	ST231	4	2	10	12	ybt 14; ICEKp5	376	-	0	iuc 5	61-3LV	-	0	-	0	-	wzi104	KL51	K51	-	High	0.9939	KL51_14_wcoZ	O1/O2v2	O1	none	Very high	0.9843		aac(6')-Ib;aadA2^	-	-	qnrS1	-	ermB.v1*;mphA	catA1^	arr-2	sul1	-	-
	G18255174	Klebsiella pneumoniae	strong	140	355689	682056	5601013	no	-	ST231	4	2	10	12	ybt 14; ICEKp5	376	-	0	iuc 5	61-3LV	-	0	-	0	-	wzi104	KL51	K51	-	High	0.9939	KL51_14_wcoZ	O1/O2v2	O1	none	Very high	0.9843		aac(6')-Ib;aadA2^	-	-	qnrS1	-	ermB.v1*;mphA	catA1^	arr-2	sul1	-	-
	G18255175	Klebsiella pneumoniae	strong	174	219507	610549	5870708	no	-	ST2096	4	2	10	17	ybt 14; ICEKp5	376	-	0	iuc 1	1-1LV	-	0	-	0	rmpA2_8-60%	wzi64	KL64	K64	none	Perfect	1		O1/O2v1	O1	none	Very high	0.9862		aac(6')-Ib-cr.v2;aadA2^;armA;sat-2	-	-	-	-	mphE.v2^;msrE	CatB4.v1;catA1^	-	sul1	tet(D)	-
	G18255176	Klebsiella pneumoniae	strong	112	437370	1304339	5550608	no	-	ST231	4	2	9	12	ybt 14; ICEKp5	376	-	0	iuc 5	61-3LV	-	0	-	0	-	wzi104	KL51	K51	-	High	0.9939	KL51_14_wcoZ	O1/O2v2	O1	none	Very high	0.9844		aac(6')-Ib;aadA2^;rmtF	-	-	qnrS1	-	ermB.v1*;mphA	catA1^	arr-2	sul1	-	-
	G18255177	Klebsiella pneumoniae	strong	121	393080	789059	5200010	no	-	ST469	0	0	0	0	-	0	-	0	-	0	-	0	-	0	-	wzi493	KL139	unknown (KL139)	none	Very high	0.9843		O3b	O3b	none	Very high	0.998		-	-	-	-	-	-	-	-	-	-	-
	G18255179	Klebsiella pneumoniae	strong	167	355135	942348	5744765	no	-	ST16	1	2	10	11	ybt 9; ICEKp3	174-1LV	-	0	-	0	-	0	-	0	-	wzi50	KL51	K51	none	Very high	0.9994		O3b	O3b	none	Very high	0.9907		aac(6')-Ib;rmtF	-	-	-	-	ermB.v1*;mphA?	-	arr-3^	sul1	tet(A).v1	-
	G18255180	Klebsiella pneumoniae	strong	147	277707	1013119	5844016	no	-	ST2096	4	2	10	17	ybt 14; ICEKp5	376	-	0	iuc 1	1	-	0	-	0	rmpA2_8-60%	wzi64	KL64	K64	none	Perfect	1		O1/O2v1	O1	none	Very high	0.9862		aac(6')-Ib-cr.v2;aadA2^;armA;sat-2	-	-	-	-	mphE.v2^;msrE	CatB4.v1;catA1^	-	sul1	tet(D)	-
	G18255182	Klebsiella pneumoniae	strong	122	472453	789167	5201577	no	-	ST469	0	0	0	0	-	0	-	0	-	0	-	0	-	0	-	wzi493	KL139	unknown (KL139)	none	Very high	0.9843		O3b	O3b	none	Very high	0.998		-	-	-	-	-	-	-	-	-	-	-
	G18255184	Klebsiella pneumoniae	strong	124	467279	715649	5201183	no	-	ST469	0	0	0	0	-	0	-	0	-	0	-	0	-	0	-	wzi493	KL139	unknown (KL139)	?-+	Good	0.9843	KL139_17_manC	O3b	O3b	?-	Good	0.9981	O3b_01_manC	-	-	-	-	-	-	-	-	-	-	-
	G18255186	Klebsiella pneumoniae	strong	194	187075	483963	5698146	no	-	ST14	1	1	10	24	ybt 14; ICEKp5	140-1LV	-	0	-	0	-	0	-	0	-	wzi2	KL2	K2	-	High	0.9973	KL2_13	O1/O2v1	O1	?-	Good	0.9998	O1/O2v1_06_wbbO	aac(3)-IId^;aadA*;aadA2^;aph(3')-VI;armA;sat-2;strA.v1*;strB.v1*	-	-	qnrB1.v2^	-	ereA2*;mphE.v2^;msrE	CatB4.v1;cmlA5	arr-2	sul1?;sul2	tet(D)	-
	G18255189	Klebsiella pneumoniae	strong	135	277758	682056	5600901	no	-	ST231	4	2	10	13	ybt 14; ICEKp5	376	-	0	iuc 5	61-3LV	-	0	-	0	-	wzi104	KL51	K51	-	High	0.9939	KL51_14_wcoZ	O1/O2v2	O1	none	Very high	0.9843		aac(6')-Ib;aadA2^;rmtF	-	-	qnrS1	-	ermB.v1*;mphA	catA1^	arr-2	sul1	-	-
	G18255190	Klebsiella pneumoniae	strong	138	347402	1092256	5802701	no	-	ST147	1	2	8	9	ybt 10; ICEKp4	384	-	0	-	0	-	0	-	0	-	wzi64	KL64	K64	none	Perfect	1		O1/O2v1	O2a	none	Very high	0.9864		aac(6')-Ib;rmtF	-	-	qnrB1.v2^	-	mphA	catII.2*	arr-2	-	-	-
	G18255198	Klebsiella pneumoniae	strong	174	157501	530554	5755300	no	-	ST2096	4	2	10	15	ybt 14; ICEKp5	140-1LV	-	0	iuc 1	1	-	0	-	0	rmpA2_8-60%	wzi64	KL64	K64	none	Perfect	1		O1/O2v1	O1	none	Very high	0.9864		aac(6')-Ib-cr.v2;aadA2^;armA;sat-2	-	-	-	-	mphE.v2^;msrE	CatB4.v1	-	sul1	tet(D)	-
	G18255199	Klebsiella pneumoniae	strong	132	338546	682056	5538096	no	-	ST231	4	2	10	12	ybt 14; ICEKp5	376	-	0	iuc 5	61-3LV	-	0	-	0	-	wzi104	KL51	K51	-	High	0.9937	KL51_14_wcoZ	O1/O2v2	O1	none	Very high	0.9843		aac(6')-Ib;aadA2^	-	-	qnrS1	-	ermB.v1*;mphA	catA1^	arr-2	sul1	-	-
	G18255200	Klebsiella pneumoniae	strong	144	355689	601434	5486435	no	-	ST231	1	2	7	7	ybt 14; ICEKp5	376	-	0	-	0	-	0	-	0	-	wzi104	KL51	K51	-	High	0.9937	KL51_14_wcoZ	O1/O2v2	O1	none	Very high	0.9843		aac(6')-Ib	-	-	qnrS1	-	-	catA1^	arr-2	-	-	-
	G18255201	Klebsiella pneumoniae	strong	153	355237	625109	5539247	no	-	ST231	4	2	10	13	ybt 14; ICEKp5	376	-	0	iuc 5	61-3LV	-	0	-	0	-	wzi104	KL51	K51	-	High	0.9937	KL51_14_wcoZ	O1/O2v2	O1	none	Very high	0.9843		aac(6')-Ib;aadA2^;rmtF	-	-	qnrS1	-	ermB.v1*;mphA	catA1^	arr-2	sul1	-	-
	G18255202	Klebsiella pneumoniae	strong	152	272054	649598	5805761	no	-	ST147	1	2	8	9	ybt 10; ICEKp4	384	-	0	-	0	-	0	-	0	-	wzi64	KL64	K64	none	Perfect	1		O1/O2v1	O2a	none	Very high	0.9864		aac(6')-Ib;rmtF*?	-	-	qnrB1.v2^	-	mphA	catII.2*	arr-2	-	-	-
	G18255203	Klebsiella pneumoniae	strong	161	251760	496742	5602549	no	-	ST231	4	2	10	13	ybt 14; ICEKp5	376	-	0	iuc 5	61-3LV	-	0	-	0	-	wzi104	KL51	K51	-	High	0.9939	KL51_14_wcoZ	O1/O2v2	O1	none	Very high	0.9843		aac(6')-Ib;aadA2^;rmtF	-	-	qnrS1	-	ermB.v1*;mphA	catA1^	arr-2	sul1	-	-
	G18255204	Klebsiella pneumoniae	strong	128	338299	682056	5598765	no	-	ST231	4	2	10	12	ybt 14; ICEKp5	376	-	0	iuc 5	61-3LV	-	0	-	0	-	wzi104	KL51	K51	-	High	0.9939	KL51_14_wcoZ	O1/O2v2	O1	none	Very high	0.9843		aac(6')-Ib;aadA2^	-	-	qnrS1	-	ermB.v1*;mphA	catA1^	arr-2	sul1	-	-
	G18255205	Klebsiella pneumoniae	strong	128	338299	681918	5599806	no	-	ST231	4	2	10	12	ybt 14; ICEKp5	376	-	0	iuc 5	61-3LV	-	0	-	0	-	wzi104	KL51	K51	?-	Good	0.9939	KL51_14_wcoZ	O1/O2v2	O1	none	Very high	0.9843		aac(6')-Ib;aadA2^	-	-	qnrS1	-	ermB.v1*;mphA	catA1^	arr-2	sul1	-	-
	G18255206	Klebsiella pneumoniae	strong	134	335431	681272	5600688	no	-	ST231	4	2	10	12	ybt 14; ICEKp5	376	-	0	iuc 5	61-3LV	-	0	-	0	-	wzi104	KL51	K51	-	High	0.9939	KL51_14_wcoZ	O1/O2v2	O1	none	Very high	0.9843		aac(6')-Ib;aadA2^	-	-	qnrS1	-	ermB.v1*;mphA	catA1^	arr-2	sul1	-	-
	G18255207	Klebsiella pneumoniae	strong	157	297981	566963	5602418	no	-	ST231	4	2	10	12	ybt 14; ICEKp5	376	-	0	iuc 5	61-3LV	-	0	-	0	-	wzi104	KL51	K51	-	High	0.9939	KL51_14_wcoZ	O1/O2v2	O1	none	Very high	0.9843		aac(6')-Ib;aadA2^	-	-	qnrS1	-	ermB.v1*;mphA	catA1^	arr-2	sul1	-	-
	G18255208	Klebsiella pneumoniae	strong	139	385224	750176	5804704	no	-	ST147	1	2	8	9	ybt 10; ICEKp4	384	-	0	-	0	-	0	-	0	-	wzi64	KL64	K64	none	Very high	1		O1/O2v1	O2a	none	Very high	0.9864		aac(6')-Ib;rmtF*?	-	-	qnrB1.v2^	-	mphA	catII.2*	arr-2	-	-	-
	G18255209	Klebsiella pneumoniae	strong	162	255238	649598	5805637	no	-	ST147	1	2	8	8	ybt 10; ICEKp4	384	-	0	-	0	-	0	-	0	-	wzi64	KL64	K64	none	Very high	1		O1/O2v1	O2a	none	Very high	0.9864		aac(6')-Ib	-	-	qnrB1.v2^	-	mphA	catII.2*	arr-2	-	-	-
	G18255210	Klebsiella pneumoniae	strong	134	355521	682056	5613043	no	-	ST231	4	2	10	12	ybt 14; ICEKp5	376	-	0	iuc 5	61-3LV	-	0	-	0	-	wzi104	KL51	K51	-	High	0.9939	KL51_14_wcoZ	O1/O2v2	O1	none	Very high	0.9843		aac(6')-Ib;aadA2^	-	-	qnrS1	-	ermB.v1*;mphA	catA1^	arr-2	sul1	-	-
	G18255211	Klebsiella pneumoniae	strong	136	338299	682056	5600587	no	-	ST231	4	2	10	12	ybt 14; ICEKp5	376	-	0	iuc 5	61-3LV	-	0	-	0	-	wzi104	KL51	K51	-	High	0.9939	KL51_14_wcoZ	O1/O2v2	O1	none	Very high	0.9843		aac(6')-Ib;aadA2^	-	-	qnrS1	-	ermB.v1*;mphA	catA1^	arr-2	sul1	-	-
	G18255212	Klebsiella pneumoniae	strong	143	370864	649598	5805059	no	-	ST147	1	2	8	9	ybt 10; ICEKp4	384	-	0	-	0	-	0	-	0	-	wzi64	KL64	K64	none	Perfect	1		O1/O2v1	O2a	none	Very high	0.9864		aac(6')-Ib;rmtF*?	-	-	qnrB1.v2^	-	mphA	catII.2*	arr-2	-	-	-
	G18255213	Klebsiella pneumoniae	strong	138	352181	649598	5803693	no	-	ST147	1	2	8	9	ybt 10; ICEKp4	384	-	0	-	0	-	0	-	0	-	wzi64	KL64	K64	none	Perfect	1		O1/O2v1	O2a	none	Very high	0.9864		aac(6')-Ib;rmtF	-	-	qnrB1.v2^	-	mphA	catII.2*	arr-2	-	-	-
	G18255214	Klebsiella pneumoniae	strong	137	252947	624566	5600659	no	-	ST231	4	2	10	12	ybt 14; ICEKp5	376	-	0	iuc 5	61-3LV	-	0	-	0	-	wzi104	KL51	K51	-	High	0.9939	KL51_14_wcoZ	O1/O2v2	O1	none	Very high	0.9843		aac(6')-Ib;aadA2^	-	-	qnrS1	-	ermB.v1*;mphA	catA1^	arr-2	sul1	-	-
	G18255215	Klebsiella pneumoniae	strong	127	317860	905596	5473690	no	-	ST231	1	2	7	8	ybt 14; ICEKp5	376	-	0	-	0	-	0	-	0	-	wzi104	KL51	K51	-	High	0.9937	KL51_14_wcoZ	O1/O2v2	O1	none	Very high	0.9843		aac(6')-Ib;rmtF	-	-	qnrS1	-	-	catA1^	arr-2	-	-	-
	G18255216	Klebsiella pneumoniae	strong	140	294554	1093820	5803363	no	-	ST147	1	2	8	9	ybt 10; ICEKp4	384	-	0	-	0	-	0	-	0	-	wzi64	KL64	K64	none	Perfect	1		O1/O2v1	O2a	none	Very high	0.9864		aac(6')-Ib;rmtF*?	-	-	qnrB1.v2^	-	mphA	catII.2*	arr-2	-	-	-
	G18255218	Klebsiella pneumoniae	strong	146	298103	682056	5558397	no	-	ST231	4	2	10	13	ybt 14; ICEKp5	376	-	0	iuc 5	61-3LV	-	0	-	0	-	wzi104	KL51	K51	-	High	0.9939	KL51_14_wcoZ	O1/O2v2	O1	none	Very high	0.9843		aac(6')-Ib;aadA2^;rmtF	-	-	qnrS1	-	ermB.v1*;mphA	catA1^	arr-2	sul1	-	-
	G18255219	Klebsiella pneumoniae	strong	125	338547	682056	5599073	no	-	ST231	4	2	10	12	ybt 14; ICEKp5	376	-	0	iuc 5	61-3LV	-	0	-	0	-	wzi104	KL51	K51	-	High	0.9939	KL51_14_wcoZ	O1/O2v2	O1	none	Very high	0.9843		aac(6')-Ib;aadA2^	-	-	qnrS1	-	ermB.v1*;mphA	catA1^	arr-2	sul1	-	-
	G18255220	Klebsiella pneumoniae	strong	144	277758	567110	5601107	no	-	ST231	4	2	10	13	ybt 14; ICEKp5	376	-	0	iuc 5	61-3LV	-	0	-	0	-	wzi104	KL51	K51	-	High	0.9939	KL51_14_wcoZ	O1/O2v2	O1	none	Very high	0.9843		aac(6')-Ib;aadA2^;rmtF	-	-	qnrS1	-	ermB.v1*;mphA	catA1^	arr-2	sul1	-	-
	G18255221	Klebsiella pneumoniae	strong	137	364721	649598	5803556	no	-	ST147	1	2	8	8	ybt 10; ICEKp4	384	-	0	-	0	-	0	-	0	-	wzi64	KL64	K64	none	Perfect	1		O1/O2v1	O2a	none	Very high	0.9864		aac(6')-Ib	-	-	qnrB1.v2^	-	mphA	catII.2*	arr-2	-	-	-
	G18255222	Klebsiella pneumoniae	strong	158	352350	991269	5806199	no	-	ST147	1	2	8	8	ybt 10; ICEKp4	384	-	0	-	0	-	0	-	0	-	wzi64	KL64	K64	none	Very high	1		O1/O2v1	O2a	none	Very high	0.9864		aac(6')-Ib	-	-	qnrB1.v2^	-	mphA	catII.2*	arr-2	-	-	-
	G18255223	Klebsiella pneumoniae	strong	117	438801	788670	5199024	no	-	ST469	0	0	0	0	-	0	-	0	-	0	-	0	-	0	-	wzi493	KL139	unknown (KL139)	none	Very high	0.9843		O3b	O3b	none	Very high	0.998		-	-	-	-	-	-	-	-	-	-	-
	G18255224	Klebsiella pneumoniae	strong	149	252947	567268	5600480	no	-	ST231	4	2	10	13	ybt 14; ICEKp5	376	-	0	iuc 5	61-3LV	-	0	-	0	-	wzi104	KL51	K51	-	High	0.9939	KL51_14_wcoZ	O1/O2v2	O1	none	Very high	0.9843		aac(6')-Ib;aadA2^;rmtF	-	-	qnrS1	-	ermB.v1*;mphA	catA1^	arr-2	sul1	-	-
	G18255227	Klebsiella pneumoniae	strong	92	398905	727566	5414755	no	-	ST3049	0	1	7	9	-	0	-	0	-	0	-	0	-	0	-	wzi56	KL55	K55	*	Very high	0.9625		O3/O3a	O3/O3a	none	Very high	0.9851		aac(3)-IIa.v1^;aac(6')-Ib'.v1*	-	-	qnrB1.v2^	-	-	CatB4.v1	-	-	tet(D)	-
	G18255228	Klebsiella pneumoniae	strong	134	340396	894915	5663693	no	-	ST147	1	1	8	12	ybt 16; ICEKp12	280	-	0	-	0	-	0	-	0	-	wzi64	KL64	K64	none	Very high	1		O1/O2v1	O2a	none	Very high	0.9864		aac(6')-Ib;rmtF;strA.v1;strB.v1	-	-	qnrS1	-	-	-	arr-2	sul1	tet(A).v1	-
	G18255232	Klebsiella pneumoniae	strong	108	270174	807024	5423561	no	-	ST437	1	2	8	9	ybt 9; ICEKp3	179-2LV	-	0	-	0	-	0	-	0	-	wzi109	KL36	K36	none	Very high	0.9989		O4	O4	none	Very high	0.9973		rmtB	-	-	-	-	ermB.v1*;mphA?	-	-	sul1	-	-
	G18255233	Klebsiella pneumoniae	strong	107	488719	1057603	5473646	no	-	ST323	0	1	6	6	-	0	-	0	-	0	-	0	-	0	-	wzi262	KL21	K21	?-+	Good	0.9994	KL21_17_manC,KL21_18_manB	O3b	O3b	?-	Good	0.9918	O3b_01_manC,O3b_02_manB	strA.v1^;strB.v1	-	-	-	-	-	-	-	sul2	-	-
	G18255234	Klebsiella pneumoniae	strong	116	333806	881722	5426947	no	-	ST437	1	2	8	9	ybt 9; ICEKp3	179-2LV	-	0	-	0	-	0	-	0	-	wzi109	KL36	K36	none	Very high	0.9989		O4	O4	none	Very high	0.9973		rmtB	-	-	-	-	ermB.v1*;mphA?	-	-	sul1	-	-
	G18255235	Klebsiella pneumoniae	strong	131	283111	576732	5426217	no	-	ST437	1	2	8	9	ybt 9; ICEKp3	179-2LV	-	0	-	0	-	0	-	0	-	wzi109	KL36	K36	none	Very high	0.9989		O4	O4	none	Very high	0.9973		rmtB	-	-	-	-	ermB.v1*;mphA?	-	-	sul1	-	-
	G18255236	Klebsiella pneumoniae	strong	154	192567	500581	5706006	no	-	ST15	1	1	7	9	ybt 10; ICEKp4	28	-	0	-	0	-	0	-	0	-	wzi24	KL24	K24	none	Perfect	1		O1/O2v1	O1	none	Very high	0.9852		aac(3)-IId^;aac(6')-Ib-cr.v2;strA.v1^;strB.v1	-	-	-	-	-	CatB4.v1	-	sul2	tet(A).v1	-
	G18255238	Klebsiella pneumoniae	strong	127	230941	455295	5425824	no	-	ST437	1	2	8	9	ybt 9; ICEKp3	179-2LV	-	0	-	0	-	0	-	0	-	wzi109	KL36	K36	none	Very high	0.9989		O4	O4	none	Very high	0.9973		rmtB	-	-	-	-	ermB.v1*;mphA?	-	-	sul1	-	-
	G18255239	Klebsiella pneumoniae	strong	130	282936	552975	5419420	no	-	ST437	1	2	8	9	ybt 9; ICEKp3	179-2LV	-	0	-	0	-	0	-	0	-	wzi109	KL36	K36	none	Very high	0.9989		O4	O4	none	Very high	0.9973		rmtB	-	-	-	-	ermB.v1*;mphA?	-	-	sul1	-	-
	G18255240	Klebsiella pneumoniae	strong	120	282936	696700	5425216	no	-	ST437	1	2	8	9	ybt 9; ICEKp3	179-2LV	-	0	-	0	-	0	-	0	-	wzi109	KL36	K36	none	Very high	0.9989		O4	O4	none	Very high	0.9973		rmtB	-	-	-	-	ermB.v1*;mphA?	-	-	sul1	-	-
	G18255241	Klebsiella pneumoniae	strong	163	309208	678631	5611936	no	-	ST45	1	2	9	17	ybt 10; ICEKp4	78	-	0	-	0	-	0	-	0	-	wzi101	KL127	unknown (KL127)	?-	Good	0.9864	KL127_17_rmlD	OL101	unknown (OL101)	?-*	Good	0.9499	OL101_03_rfbD	aac(6')-Ib-cr.v2;aadA2^;rmtB;strA.v1^;strB.v1	-	-	qnrB1.v2^	-	ermB.v1*;mphA?	CatB4.v1	-	sul1;sul2*	-	-
	G18255243	Klebsiella pneumoniae	strong	139	355689	905596	5455902	no	-	ST231	4	1	9	11	ybt 14; ICEKp5	376	-	0	iuc 5	61-3LV	-	0	-	0	-	wzi104	KL51	K51	-	High	0.9936	KL51_14_wcoZ	O1/O2v2	O1	none	Very high	0.9843		aac(6')-Ib;aadA2^	-	-	qnrS1	-	ermB.v1*;mphA	catA1^	arr-2	sul1	-	-
	G18255244	Klebsiella pneumoniae	strong	134	453195	905494	5455808	no	-	ST231	4	1	9	11	ybt 14; ICEKp5	376	-	0	iuc 5	61-3LV	-	0	-	0	-	wzi104	KL51	K51	-	High	0.9936	KL51_14_wcoZ	O1/O2v2	O1	none	Very high	0.9843		aac(6')-Ib;aadA2^	-	-	qnrS1	-	ermB.v1*;mphA	catA1^	arr-2	sul1	-	-
	G18255245	Klebsiella pneumoniae	strong	193	252828	627798	5507538	no	-	ST48	1	1	6	8	ybt 15; ICEKp11	230-1LV	-	0	-	0	-	0	-	0	-	wzi62	KL62	K62	-	High	0.9971	KL62_09,KL62_12	O1/O2v1	O1	none	Very high	0.9787		aac(3)-IIa.v1^;aadA*	-	-	qnrB1.v2^	-	-	CatB4.v1	-	-	tet(A).v1;tet(D)	-
	G18255246	Klebsiella pneumoniae	strong	123	223614	643610	5533732	no	-	ST1322	0	0	0	0	-	0	-	0	-	0	-	0	-	0	-	wzi372	KL139	unknown (KL139)	none	Perfect	1		O1/O2v1	O1	none	Very high	0.9833		-	-	-	-	-	-	-	-	-	-	-
	G18255251	Klebsiella pneumoniae	strong	226	187333	444424	5862645	no	-	ST14	1	2	10	18	ybt 14; ICEKp5	140	-	0	-	0	-	0	-	0	-	wzi2	KL2	K2	?	Good	0.9973		O1/O2v1	O1	?-	Good	0.9998	O1/O2v1_06_wbbO	aac(6')-Ib-cr.v2;aadA2^;aph(3')-VI;armA;sat-2	-	-	qnrS1	-	mphE.v2^;msrE	CatB4.v1	-	sul1	tet(D)	-
	G18255252	Klebsiella pneumoniae	strong	139	233417	367783	5481473	no	-	ST14	1	2	10	12	ybt 14; ICEKp5	140-1LV	-	0	-	0	-	0	-	0	-	wzi2	KL2	K2	none	Very high	0.9974		O1/O2v1	O1	?-	Good	0.9998	O1/O2v1_06_wbbO	aac(6')-Ib'.v1;rmtB;sat-2	-	-	-	-	ereA2*?	cmlA5	arr-2	sul1*	-	-
	G18255253	Klebsiella pneumoniae	strong	132	219506	483966	5741916	no	-	ST14	1	2	9	15	ybt 14; ICEKp5	140	-	0	-	0	-	0	-	0	-	wzi2	KL2	K2	none	Very high	0.9973		O1/O2v1	O1	?-	Good	0.9998	O1/O2v1_06_wbbO	aac(6')-Ib-cr.v2;aadA2^;aph(3')-VI;armA;sat-2	-	-	-	-	mphE.v2^;msrE	CatB4.v1	-	sul1	-	-
	G18255255	Klebsiella pneumoniae	strong	173	366285	696953	5775987	no	-	ST147	0	2	8	10	-	0	-	0	-	0	-	0	-	0	-	wzi64	KL64	K64	none	Perfect	1		O1/O2v1	O2a	none	Very high	0.9864		aac(6')-Ib-cr.v2;aadA5	-	-	qnrA1	-	ereA2	catB3.v2	-	sul1	-	-
	G18255256	Klebsiella pneumoniae	strong	152	334637	561889	5609512	no	-	ST231	4	2	9	11	ybt 14; ICEKp5	376-1LV	-	0	iuc 5	61-3LV	-	0	-	0	-	wzi104	KL51	K51	-	High	0.994	KL51_14_wcoZ	O1/O2v2	O1	none	Very high	0.9844		aac(6')-Ib;aadA2^	-	-	qnrS1	-	ermB.v1*;mphA	catA1^	-	sul1	-	-
	G18255257	Klebsiella pneumoniae	strong	81	367939	925397	5581053	no	-	ST14	1	1	6	6	ybt 9; ICEKp3	183-1LV	-	0	-	0	-	0	-	0	-	wzi2	KL2	K2	none	Very high	0.9975		O1/O2v1	O1	none	Very high	0.9999		aac(6')-Ib-cr.v2	-	-	qnrB1.v2^	-	-	CatB4.v1	-	-	-	-
	G18255258	Klebsiella pneumoniae	strong	122	519446	595558	5479020	no	-	ST147	0	1	8	12	-	0	-	0	-	0	-	0	-	0	-	wzi230	KL81	K81	?-	Good	0.9959	KL81_19_rmlD	OL101	unknown (OL101)	?-*	Good	0.9538	OL101_03_rfbD	aac(3)-IIa.v1^;aac(6')-Ib-cr.v2;strA.v1^;strB.v1	-	-	qnrB1.v2^	-	-	CatB4.v1	-	sul2	tet(A).v1	-
	G18255272	Klebsiella pneumoniae	strong	110	287312	1012294	5779383	no	-	ST14	4	2	10	15	ybt 14; ICEKp5	140-1LV	-	0	iuc 1	1	-	0	-	0	rmpA2_8-60%	wzi64	KL64	K64	none	Very high	1		O1/O2v1	O1	none	Very high	0.9864		aac(6')-Ib-cr.v2;aadA2^;armA;sat-2	-	-	-	-	mphE.v2^;msrE	CatB4.v1	-	sul1	tet(D)	-
	G18255273	Klebsiella pneumoniae	strong	130	189972	509245	5775089	no	-	ST14	4	1	9	14	ybt 14; ICEKp5	140-1LV	-	0	iuc 1	1	-	0	-	0	rmpA2_8-60%	wzi64	KL64	K64	none	Very high	1		O1/O2v1	O1	none	Very high	0.9864		aac(6')-Ib-cr.v2;aadA2^;armA;sat-2	-	-	-	-	mphE.v2^;msrE	CatB4.v1	-	sul1	tet(D)	-
	G18255274	Klebsiella pneumoniae	strong	174	169670	474859	5729736	no	-	ST395	1	1	9	17	ybt 16; ICEKp12	280	-	0	-	0	-	0	-	0	-	wzi64	KL64	K64	none	Perfect	1		O1/O2v1	O1	none	Very high	0.9864		aac(3)-IId^;aac(6')-Ib'.v1;aadA2^;aph(3')-VI;armA	-	-	qnrB1.v1;qnrS1	-	mphE.v2;msrE^	catA1^;cmlA5	arr-3	sul1	-	-
	G18255275	Klebsiella pneumoniae	strong	176	169206	508839	5669586	no	-	ST25	1	1	9	14	ybt 14; ICEKp5	145-2LV	-	0	-	0	-	0	-	0	-	wzi72	KL2	K2	none	Very high	0.9841		O1/O2v2	O1	none	Very high	0.9919		aac(3)-IIa.v1^;aac(6')-Ib-cr.v2;aph3-Ia.v1^;strA.v1^;strB.v1	-	-	qnrB1.v2^	-	mphA	CatB4.v1	-	sul2	tet(A).v1	-
	G18255276	Klebsiella pneumoniae	strong	180	205969	794702	5730897	no	-	ST395	1	1	9	17	ybt 16; ICEKp12	280	-	0	-	0	-	0	-	0	-	wzi64	KL64	K64	none	Perfect	1		O1/O2v1	O1	none	Very high	0.9864		aac(3)-IId^;aac(6')-Ib'.v1;aadA2^;aph(3')-VI;armA	-	-	qnrB1.v1;qnrS1	-	mphE.v2;msrE^	catA1^;cmlA5	arr-3	sul1	-	-
	G18255277	Klebsiella pneumoniae	strong	102	367830	1260787	5395961	no	-	ST1958	0	0	0	0	-	0	-	0	-	0	-	0	-	0	-	wzi89	KL110	unknown (KL110)	-	High	0.9954	KL110_16_wcpZ	O1/O2v1	O2a	none	Very high	0.9852		-	-	-	-	-	-	-	-	-	-	-
	G18255278	Klebsiella pneumoniae	strong	107	249581	645967	5785142	no	-	ST14	4	2	10	16	ybt 14; ICEKp5	140-1LV	-	0	iuc 1	1	-	0	-	0	rmpA2_8-60%	wzi64	KL64	K64	none	Perfect	1		O1/O2v1	O1	none	Very high	0.9864		aac(6')-Ib-cr.v2;aadA2^;armA;sat-2	-	-	-	-	mphE.v2^;msrE	CatB4.v1	-	sul1	tet(D)	-
	G18255279	Klebsiella pneumoniae	strong	202	277432	483969	5949856	no	-	ST14	1	2	11	28	ybt 14; ICEKp5	140	-	0	-	0	-	0	-	0	-	wzi2	KL2	K2	none	Very high	0.9974		O1/O2v1	O1	?-	Good	0.9998	O1/O2v1_06_wbbO	aac(3)-IId^;aac(6')-Ib-cr.v2;aadA*;aadA2^;aph(3')-VI;armA;sat-2;strA.v1*;strB.v1*	-	-	qnrB1.v2^	-	ereA2*;mphE.v2^;msrE	CatB4.v1;catA1^;cmlA5	arr-2	sul1*;sul2	tet(D)	-
	G18255280	Klebsiella pneumoniae	strong	116	426366	897557	5514291	no	-	ST17	1	1	7	8	ybt 9; ICEKp3	183-2LV	-	0	-	0	-	0	-	0	-	wzi82	KL23	K23	none	Very high	0.9995		O1/O2v2	O1	none	Very high	0.9844		strA.v1^;strB.v1	-	-	qnrS1	-	-	-	-	sul2	tet(A).v1	-
	G18255281	Klebsiella pneumoniae	strong	210	219510	576201	5949408	no	-	ST14	1	2	11	28	ybt 14; ICEKp5	140	-	0	-	0	-	0	-	0	-	wzi2	KL2	K2	none	Very high	0.9974		O1/O2v1	O1	?-	Good	0.9998	O1/O2v1_06_wbbO	aac(3)-IId^;aac(6')-Ib'.v1;aadA*;aadA2^;aph(3')-VI;armA;sat-2;strA.v1*;strB.v1*	-	-	qnrB1.v2^	-	ereA2*;mphE.v2^;msrE	CatB4.v1;catA1^;cmlA5	arr-2	sul1*;sul2	tet(D)	-
	G18255282	Klebsiella pneumoniae	strong	162	321225	671301	5595482	no	-	ST231	4	2	9	9	ybt 14; ICEKp5	376	-	0	iuc 5	61-3LV	-	0	-	0	-	wzi104	KL51	K51	?-	Good	0.994	KL51_07_wcaJ,KL51_14_wcoZ	O1/O2v2	O1	?-	Good	0.9844	O1/O2v2_02_wzt	aadA2^	-	-	-	-	ermB.v1*;mphA	catA1^	-	sul1	-	-
	G18255283	Klebsiella pneumoniae	strong	113	365590	762788	5540422	no	-	ST231	4	3	7	5	ybt 14; ICEKp5	376	-	0	iuc 5	61-3LV	-	0	-	0	-	wzi104	KL51	K51	-	High	0.9939	KL51_14_wcoZ	O1/O2v2	O1	none	Very high	0.9844		aadA2^	-	-	-	-	-	catA1^	-	sul1	-	-
	G18255284	Klebsiella pneumoniae	strong	212	218567	852931	5951495	no	-	ST14	1	2	11	28	ybt 14; ICEKp5	140	-	0	-	0	-	0	-	0	-	wzi2	KL2	K2	none	Very high	0.9974		O1/O2v1	O1	?-	Good	0.9998	O1/O2v1_06_wbbO	aac(3)-IId^;aac(6')-Ib-cr.v2;aadA*;aadA2^;aph(3')-VI;armA;sat-2;strA.v1*;strB.v1*	-	-	qnrB1.v2^	-	ereA2*;mphE.v2^;msrE	CatB4.v1;catA1^;cmlA5	arr-2	sul1*;sul2	tet(D)	-
	G18255285	Klebsiella pneumoniae	strong	128	219506	645967	5749136	no	-	ST14	4	2	10	15	ybt 14; ICEKp5	140-1LV	-	0	iuc 1	1	-	0	-	0	rmpA2_8-60%	wzi64	KL64	K64	none	Very high	1		O1/O2v1	O1	none	Very high	0.9864		aac(6')-Ib-cr.v2;aadA2^;armA;sat-2	-	-	-	-	mphE.v2^;msrE	CatB4.v1	-	sul1	tet(D)	-
	G18255286	Klebsiella pneumoniae	strong	91	367092	1012502	5427904	no	-	ST2096	1	2	5	5	ybt 14; ICEKp5	140-2LV	-	0	-	0	-	0	-	0	-	wzi64	KL64	K64	none	Perfect	1		O1/O2v1	O1	none	Very high	0.9864		aac(6')-Ib-cr.v2;sat-2	-	-	-	-	-	-	-	-	-	-
	G18255287	Klebsiella pneumoniae	strong	96	398204	1370999	5455321	no	-	ST231	1	3	6	4	ybt 14; ICEKp5	376-1LV	-	0	-	0	-	0	-	0	-	wzi104	KL51	K51	-	High	0.994	KL51_14_wcoZ	O1/O2v2	O1	none	Very high	0.9844		aac(6')-Ib	-	-	-	-	-	catA1^	arr-2	-	-	-
	G18255288	Klebsiella pneumoniae	strong	97	350003	698130	5429277	no	-	ST2096	1	2	5	5	ybt 14; ICEKp5	140-2LV	-	0	-	0	-	0	-	0	-	wzi64	KL64	K64	none	Perfect	1		O1/O2v1	O1	none	Very high	0.9864		aac(6')-Ib-cr.v2;sat-2	-	-	-	-	-	-	-	-	-	-
	G18255495	Klebsiella pneumoniae	strong	159	252947	426619	5601760	no	-	ST231	4	2	10	13	ybt 14; ICEKp5	376	-	0	iuc 5	61-3LV	-	0	-	0	-	wzi104	KL51	K51	-	High	0.9939	KL51_14_wcoZ	O1/O2v2	O1	none	Very high	0.9843		aac(6')-Ib;aadA2^;rmtF	-	-	qnrS1	-	ermB.v1*;mphA	catA1^	arr-2	sul1	-	-
	G18255500	Klebsiella pneumoniae	strong	203	161020	465864	5899671	no	-	ST14	1	2	10	22	ybt 14; ICEKp5	140-2LV	-	0	-	0	-	0	-	0	-	wzi2	KL2	K2	none	Very high	0.9974		O1/O2v1	O1	?-	Good	0.9998	O1/O2v1_06_wbbO	aac(3)-IId^;aac(6')-Ib-cr.v2;aadA2^;rmtB;strA.v1*;strB.v1*	-	-	-	-	ereA2*?;ermB.v1*;mphA?	CatB4.v1;catA1^;cmlA5	arr-2	sul1?;sul2	-	-
	G18255503	Klebsiella pneumoniae	strong	206	249023	682056	5576056	no	-	ST231	4	2	10	12	ybt 14; ICEKp5	376-1LV	-	0	iuc 5 (truncated)	61-3LV	-	0	-	0	-	-	unknown (KL51)	unknown (K51)	?-	None	0.9742	KL51_03_wzi,KL51_04_wza,KL51_05_wzb,KL51_06_wzc,KL51_07_wcaJ,KL51_08_wcpB,KL51_09_wzy,KL51_10_wcuF,KL51_11_wcpA,KL51_12_wzx,KL51_14_wcoZ	O1/O2v2	O1	none	Very high	0.9844		aac(6')-Ib;aadA2^	-	-	qnrS1	-	ermB.v1*;mphA	catA1^	arr-2	sul1	-	-
	G18255505	Klebsiella pneumoniae	strong	116	355689	609046	5546505	no	-	ST231	4	2	9	9	ybt 14; ICEKp5	376	-	0	iuc 5 (truncated)	61-3LV	-	0	-	0	-	wzi104	KL51	K51	-	High	0.9938	KL51_14_wcoZ	O1/O2v2	O1	none	Very high	0.9844		aadA2^	-	-	qnrS1	-	ermB.v1*	catA1^	-	sul1	-	-
	G18255509	Klebsiella pneumoniae	strong	163	253265	484041	5627026	no	-	ST14	1	2	7	8	ybt 14; ICEKp5	140-1LV	-	0	-	0	-	0	-	0	-	wzi2	KL2	K2	none	Very high	0.9974		O1/O2v1	O1	?-	Good	0.9998	O1/O2v1_06_wbbO	aac(6')-Ib-cr.v2;sat-2	-	-	-	-	-	CatB4.v1;catA1^	-	-	-	-
	G18255510	Klebsiella pneumoniae	strong	162	215668	610549	5870582	no	-	ST2096	4	2	10	17	ybt 14; ICEKp5	376	-	0	iuc 1	1-1LV	-	0	-	0	rmpA2_8-60%	wzi64	KL64	K64	none	Perfect	1		O1/O2v1	O1	none	Very high	0.9862		aac(6')-Ib-cr.v2;aadA2^;armA;sat-2	-	-	-	-	mphE.v2^;msrE	CatB4.v1;catA1^	-	sul1	tet(D)	-
	G18255511	Klebsiella pneumoniae	strong	145	428685	832245	5425438	no	-	ST231	4	2	10	13	ybt 14; ICEKp5	376	-	0	iuc 5	61-3LV	-	0	-	0	-	wzi104	KL51	K51	-	High	0.9938	KL51_14_wcoZ	O1/O2v2	O1	none	Very high	0.9843		aac(6')-Ib;aadA2^;rmtF	-	-	qnrS1	-	ermB.v1*;mphA	catA1^	arr-2	sul1	-	-
	G18255512	Klebsiella pneumoniae	strong	128	338322	1367764	5578373	no	-	ST231	4	2	9	12	ybt 14; ICEKp5	376	-	0	iuc 5	61-3LV	-	0	-	0	-	wzi104	KL51	K51	-	High	0.994	KL51_14_wcoZ	O1/O2v2	O1	none	Very high	0.9844		aac(6')-Ib;aadA2^	-	-	qnrS1	-	ermB.v1*;mphA	-	arr-2	sul1	-	-
	G18255513	Klebsiella pneumoniae	strong	146	283272	578115	5673894	no	-	ST395	1	2	9	15	ybt 16; ICEKp12	280	-	0	-	0	-	0	-	0	-	wzi64	KL64	K64	none	Very high	1		O1/O2v1	O1	none	Very high	0.9864		aac(6')-Ib-cr.v2;aadA2^;rmtB	-	-	qnrS1	-	ermB.v1*;mphA?	CatB4.v1;catA1^	-	sul1	-	-
	G18255514	Klebsiella pneumoniae	strong	143	387239	905291	5513049	no	-	ST231	4	2	9	12	ybt 14; ICEKp5	376	-	0	iuc 5	61-3LV	-	0	-	0	-	wzi104	KL51	K51	-	High	0.9939	KL51_14_wcoZ	O1/O2v2	O1	none	Very high	0.9843		aac(6')-Ib;aadA2^;rmtF	-	-	qnrS1	-	ermB.v1*;mphA	catA1^	arr-2	sul1	-	-
	G18255515	Klebsiella pneumoniae	strong	178	269191	883441	6045575	no	-	ST45	1	2	11	21	ybt 10; ICEKp4	78	-	0	-	0	-	0	-	0	-	wzi149	KL62	K62	none	Very high	0.9996		O1/O2v1	O2a	none	Very high	0.9888		aac(6')-Ib-cr.v2;aadA*;aph3-Ia.v1^;armA;strA.v1^;strB.v1	-	-	qnrB1.v2^	-	ereA2*;ermB.v1*;mphE.v2^;msrE	CatB4.v1;cmlA5	arr-2	sul1*;sul2*	tet(D)	-
	G18255516	Klebsiella pneumoniae	strong	140	485296	772033	5531625	no	-	ST1309	0	2	8	12	-	0	-	0	-	0	-	0	-	0	-	-	KL183	unknown (KL183)	?-	Good	0.9506	KL183_17_rmlD	OL103	unknown (OL103)	?-+*	Good	0.9474	OL103_01_rmlC	aac(3)-IIa.v1*;aac(6')-Ib-cr.v2;strA.v1^;strB.v1	-	-	qnrB1.v2^	-	-	CatB4.v1	-	sul2	-	-
	G18255517	Klebsiella pneumoniae	strong	153	345786	585071	5767933	no	-	ST16	1	2	9	18	ybt 16; ICEKp12	277	-	0	-	0	-	0	-	0	-	wzi230	KL81	K81	?-	Good	0.9962	KL81_07_wcaJ	OL101	unknown (OL101)	*	High	0.9489		aac(3)-IIa.v1^;aac(6')-Ib-cr.v2;aadA2^;rmtB;strA.v1^;strB.v1	-	-	qnrS1	-	mphA	CatB4.v1	-	sul1;sul2	-	-
	G18255518	Klebsiella pneumoniae	strong	165	311530	610549	5873364	no	-	ST2096	4	2	10	17	ybt 14; ICEKp5	376	-	0	iuc 1	1	-	0	-	0	rmpA2_8-60%	wzi64	KL64	K64	none	Perfect	1		O1/O2v1	O1	none	Very high	0.9862		aac(6')-Ib-cr.v2;aadA2^;armA;sat-2	-	-	-	-	mphE.v2^;msrE	CatB4.v1;catA1^	-	sul1	tet(D)	-
	G18255519	Klebsiella pneumoniae	strong	140	279449	649598	5803934	no	-	ST147	1	2	8	8	ybt 10; ICEKp4	384	-	0	-	0	-	0	-	0	-	wzi64	KL64	K64	none	Very high	1		O1/O2v1	O2a	none	Very high	0.9864		aac(6')-Ib	-	-	qnrB1.v2^	-	mphA	catII.2*	arr-2	-	-	-
	G18255520	Klebsiella pneumoniae	strong	166	216478	384343	5602501	no	-	ST231	4	2	10	12	ybt 14; ICEKp5	376	-	0	iuc 5	61-3LV	-	0	-	0	-	wzi104	KL51	K51	-	High	0.9939	KL51_14_wcoZ	O1/O2v2	O1	none	Very high	0.9843		aac(6')-Ib;aadA2^	-	-	qnrS1	-	ermB.v1*;mphA	catA1^	arr-2	sul1	-	-
	G18255521	Klebsiella pneumoniae	strong	130	298218	682056	5600311	no	-	ST231	4	2	10	13	ybt 14; ICEKp5	376	-	0	iuc 5	61-3LV	-	0	-	0	-	wzi104	KL51	K51	-	High	0.9939	KL51_14_wcoZ	O1/O2v2	O1	none	Very high	0.9843		aac(6')-Ib;aadA2^;rmtF	-	-	qnrS1	-	ermB.v1*;mphA	catA1^	arr-2	sul1	-	-
	G18255522	Klebsiella pneumoniae	strong	136	240269	794884	5524700	no	-	ST395	1	2	4	5	ybt 16; ICEKp12	280	-	0	-	0	-	0	-	0	-	wzi64	KL64	K64	none	Perfect	1		O1/O2v1	O1	none	Very high	0.9864		aac(3)-IId^	-	-	qnrB1.v1;qnrS1	-	-	-	-	-	-	-
	G18255523	Klebsiella pneumoniae	strong	160	352350	649598	5807344	no	-	ST147	1	2	8	8	ybt 10; ICEKp4	384	-	0	-	0	-	0	-	0	-	wzi64	KL64	K64	none	Very high	1		O1/O2v1	O2a	none	Very high	0.9864		aac(6')-Ib	-	-	qnrB1.v2^	-	mphA	catII.2*	arr-2	-	-	-
	G18255524	Klebsiella pneumoniae	strong	160	319587	649598	5806698	no	-	ST147	1	2	8	8	ybt 10; ICEKp4	384	-	0	-	0	-	0	-	0	-	wzi64	KL64	K64	none	Very high	1		O1/O2v1	O2a	none	Very high	0.9864		aac(6')-Ib	-	-	qnrB1.v2^	-	mphA	catII.2*	arr-2	-	-	-
	G18255525	Klebsiella pneumoniae	strong	144	319759	1093718	5802207	no	-	ST147	1	1	7	7	ybt 10; ICEKp4	384	-	0	-	0	-	0	-	0	-	wzi64	KL64	K64	none	Perfect	1		O1/O2v1	O2a	none	Very high	0.9864		aac(6')-Ib	-	-	qnrB1.v2^	-	mphA	catII.2*	arr-2	-	-	-
	G18255526	Klebsiella pneumoniae	strong	137	272366	649613	5803628	no	-	ST147	1	2	8	9	ybt 10; ICEKp4	384	-	0	-	0	-	0	-	0	-	wzi64	KL64	K64	none	Perfect	1		O1/O2v1	O2a	none	Very high	0.9864		aac(6')-Ib;rmtF	-	-	qnrB1.v2^	-	mphA	catII.2*	arr-2	-	-	-
	G18255527	Klebsiella pneumoniae	strong	189	272039	649413	5807541	no	-	ST147	1	1	7	7	ybt 10; ICEKp4	384	-	0	-	0	-	0	-	0	-	wzi64	KL64	K64	none	Perfect	1		O1/O2v1	O2a	none	Very high	0.9864		aac(6')-Ib	-	-	qnrB1.v2^	-	mphA	catII.2*	arr-2	-	-	-
	G18255528	Klebsiella pneumoniae	strong	131	272039	493134	5803438	no	-	ST147	1	2	8	8	ybt 10; ICEKp4	384	-	0	-	0	-	0	-	0	-	wzi64	KL64	K64	none	Perfect	1		O1/O2v1	O2a	none	Very high	0.9864		aac(6')-Ib	-	-	qnrB1.v2^	-	mphA	catII.2*	arr-2	-	-	-
	G18255529	Klebsiella pneumoniae	strong	139	259578	496742	5599715	no	-	ST231	4	2	10	13	ybt 14; ICEKp5	376	-	0	iuc 5	61-3LV	-	0	-	0	-	wzi104	KL51	K51	?-	Good	0.9939	KL51_14_wcoZ	O1/O2v2	O1	none	Very high	0.9843		aac(6')-Ib;aadA2^;rmtF	-	-	qnrS1	-	ermB.v1*;mphA	catA1^	arr-2	sul1	-	-
	G18255530	Klebsiella pneumoniae	strong	135	253229	567110	5598978	no	-	ST231	4	2	10	12	ybt 14; ICEKp5	376	-	0	iuc 5	61-3LV	-	0	-	0	-	wzi104	KL51	K51	-	High	0.9939	KL51_14_wcoZ	O1/O2v2	O1	none	Very high	0.9843		aac(6')-Ib;aadA2^	-	-	qnrS1	-	ermB.v1*;mphA	catA1^	arr-2	sul1	-	-
	G18255533	Klebsiella pneumoniae	strong	98	716049	1244591	5198482	no	-	ST469	0	0	0	0	-	0	-	0	-	0	-	0	-	0	-	wzi493	KL139	unknown (KL139)	none	Very high	0.9843		O3b	O3b	none	Very high	0.998		-	-	-	-	-	-	-	-	-	-	-
	G18255534	Klebsiella pneumoniae	strong	201	479457	1018345	5781770	no	-	ST16	1	1	10	13	ybt 9; ICEKp3	174-1LV	-	0	-	0	-	0	-	0	-	wzi50	KL51	K51	none	Very high	0.9994		O3b	O3b	none	Very high	0.9907		aac(6')-Ib;aadA2^;rmtF	-	-	-	-	ermB.v1*	CatB4.v1	arr-3^	sul1	tet(A).v1	-
	G18255535	Klebsiella pneumoniae	strong	142	328835	610650	5861303	no	-	ST2096	4	1	9	16	ybt 14; ICEKp5	376	-	0	iuc 1	1	-	0	-	0	rmpA2_8-60%	wzi64	KL64	K64	none	Perfect	1		O1/O2v1	O1	none	Very high	0.9862		aac(6')-Ib-cr.v2;aadA2^;armA;sat-2	-	-	-	-	mphE.v2^;msrE	CatB4.v1;catA1^	-	sul1	tet(D)	-
	G18255536	Klebsiella pneumoniae	strong	251	287308	482038	6275791	no	-	ST2096	4	3	11	26	ybt 14; ICEKp5	376	-	0	iuc 1	1	-	0	-	0	rmpA2_8-60%	wzi64	KL64	K64	?	Good	1		O1/O2v1	O1	none	Very high	0.9862		aac(3)-IIa.v1^;aac(6')-Ib-cr.v2;aadA2^;armA;rmtB;sat-2;strA.v1^;strB.v1*	-	-	qnrB1.v2^	-	ermB.v1*;mphE.v2^;msrE	CatB4.v1;catA1^	-	sul1;sul2	tet(A).v1;tet(D)	-
	G18255537	Klebsiella pneumoniae	strong	126	276055	602003	5627454	no	-	ST395	1	2	9	12	ybt 16; ICEKp12	280	-	0	-	0	-	0	-	0	-	wzi64	KL64	K64	none	Very high	1		O1/O2v1	O1	none	Very high	0.9864		aadA2^;rmtB	-	-	qnrS1	-	ermB.v1*;mphA?	catA1^	-	sul1	-	-
	G18255539	Klebsiella pneumoniae	strong	196	942909	2053824	5757493	no	-	ST16	1	2	11	11	ybt 9; ICEKp3	174-1LV	-	0	-	0	-	0	-	0	-	wzi50	KL51	K51	none	Very high	0.9994		O3b	O3b	none	Very high	0.9907		aac(6')-Ib;rmtF	-	-	-	-	ermB.v1*	CatB4.v1	arr-3?	sul1	tet(A).v1	-
	G18255540	Klebsiella pneumoniae	strong	124	230250	601784	5625904	no	-	ST395	1	2	9	12	ybt 16; ICEKp12	280	-	0	-	0	-	0	-	0	-	wzi64	KL64	K64	none	Very high	1		O1/O2v1	O1	none	Very high	0.9864		aadA2^;rmtB	-	-	qnrS1	-	ermB.v1*;mphA?	catA1^	-	sul1	-	-
	G18255541	Klebsiella pneumoniae	strong	131	255645	794379	5524302	no	-	ST395	1	2	4	5	ybt 16; ICEKp12	280	-	0	-	0	-	0	-	0	-	wzi64	KL64	K64	none	Perfect	1		O1/O2v1	O1	none	Very high	0.9864		aac(3)-IId^	-	-	qnrB1.v1;qnrS1	-	-	-	-	-	-	-
	G18255542	Klebsiella pneumoniae	strong	163	287312	610549	5871808	no	-	ST2096	4	2	10	17	ybt 14; ICEKp5	376	-	0	iuc 1	1	-	0	-	0	rmpA2_8-60%	wzi64	KL64	K64	none	Perfect	1		O1/O2v1	O1	none	Very high	0.9862		aac(6')-Ib-cr.v2;aadA2^;armA;sat-2	-	-	-	-	mphE.v2^;msrE	CatB4.v1;catA1^	-	sul1	tet(D)	-
	G18255543	Klebsiella pneumoniae	strong	100	479457	2053824	5615613	no	-	ST16	1	2	7	7	ybt 9; ICEKp3	174-1LV	-	0	-	0	-	0	-	0	-	wzi50	KL51	K51	none	Very high	0.9994		O3b	O3b	none	Very high	0.9907		aac(6')-Ib;rmtF	-	-	-	-	-	-	arr-3?	sul1	-	-
	G18255544	Klebsiella pneumoniae	strong	101	577228	788771	5199827	no	-	ST469	0	0	0	0	-	0	-	0	-	0	-	0	-	0	-	wzi493	KL139	unknown (KL139)	none	Very high	0.9843		O3b	O3b	none	Very high	0.998		-	-	-	-	-	-	-	-	-	-	-
	G18255545	Klebsiella pneumoniae	strong	136	263147	794865	5682247	no	-	ST395	1	2	9	12	ybt 16; ICEKp12	280	-	0	-	0	-	0	-	0	-	wzi64	KL64	K64	none	Very high	0.9999		O1/O2v1	O1	?-	Good	0.9864	O1/O2v1_06_wbbO	aadA2^;rmtB	-	-	qnrS1	-	ermB.v1*;mphA?	catA1^	-	sul1	-	-
	G18255546	Klebsiella pneumoniae	strong	136	298103	566805	5600682	no	-	ST231	4	2	10	12	ybt 14; ICEKp5	376	-	0	iuc 5	61-3LV	-	0	-	0	-	wzi104	KL51	K51	-	High	0.9939	KL51_14_wcoZ	O1/O2v2	O1	none	Very high	0.9843		aac(6')-Ib;aadA2^	-	-	qnrS1	-	ermB.v1*;mphA	catA1^	arr-2	sul1	-	-
	G18255547	Klebsiella pneumoniae	strong	145	314373	649598	5804887	no	-	ST147	1	2	8	9	ybt 10; ICEKp4	384	-	0	-	0	-	0	-	0	-	wzi64	KL64	K64	none	Perfect	1		O1/O2v1	O2a	none	Very high	0.9864		aac(6')-Ib;rmtF	-	-	qnrB1.v2^	-	mphA	catII.2*	arr-2	-	-	-
	G18255548	Klebsiella pneumoniae	strong	135	370950	880775	5803745	no	-	ST147	1	2	8	9	ybt 10; ICEKp4	384	-	0	-	0	-	0	-	0	-	wzi64	KL64	K64	none	Perfect	1		O1/O2v1	O2a	none	Very high	0.9864		aac(6')-Ib;rmtF	-	-	qnrB1.v2^	-	mphA	catII.2*	arr-2	-	-	-
	G18255549	Klebsiella pneumoniae	strong	146	314373	649598	5803507	no	-	ST147	1	2	8	8	ybt 10; ICEKp4	384	-	0	-	0	-	0	-	0	-	wzi64	KL64	K64	none	Very high	1		O1/O2v1	O2a	none	Very high	0.9864		aac(6')-Ib	-	-	qnrB1.v2^	-	mphA	catII.2*	arr-2	-	-	-
	G18255550	Klebsiella pneumoniae	strong	153	272366	493235	5804551	no	-	ST147	1	2	8	8	ybt 10; ICEKp4	384	-	0	-	0	-	0	-	0	-	wzi64	KL64	K64	none	Perfect	1		O1/O2v1	O2a	none	Very high	0.9864		aac(6')-Ib	-	-	qnrB1.v2^	-	mphA	catII.2*	arr-2	-	-	-
	G18255551	Klebsiella pneumoniae	strong	139	370115	585071	5771904	no	-	ST16	1	2	9	18	ybt 16; ICEKp12	277	-	0	-	0	-	0	-	0	-	wzi230	KL81	K81	none	Very high	0.9961		OL101	unknown (OL101)	*	High	0.9489		aac(3)-IIa.v1^;aac(6')-Ib-cr.v2;aadA2^;rmtB;strA.v1^;strB.v1	-	-	qnrS1	-	mphA	CatB4.v1	-	sul1;sul2	-	-
	G18255552	Klebsiella pneumoniae	strong	176	219510	576422	5631064	no	-	ST14	1	2	7	8	ybt 14; ICEKp5	140-1LV	-	0	-	0	-	0	-	0	-	wzi2	KL2	K2	none	Very high	0.9974		O1/O2v1	O1	?-	Good	0.9998	O1/O2v1_06_wbbO	aac(6')-Ib-cr.v2;sat-2	-	-	-	-	-	CatB4.v1;catA1^	-	-	-	-
	G18255553	Klebsiella pneumoniae	strong	213	292299	588515	5585915	no	-	ST231	4	2	10	12	ybt 14; ICEKp5	152-2LV	-	0	iuc 5 (truncated)	61-3LV	-	0	-	0	-	wzi104	KL51	K51	-	High	0.9938	KL51_14_wcoZ	O1/O2v2	O1	none	Very high	0.9844		aadA2^;rmtF	-	-	qnrS1	-	ermB.v1*;mphA	catA1^	arr-2	sul1	-	-
	G18255554	Klebsiella pneumoniae	strong	251	438883	682187	5710494	no	-	ST231	1	2	11	15	ybt 14; ICEKp5	376-1LV	-	0	-	0	-	0	-	0	-	wzi104	KL51	K51	-	High	0.9938	KL51_14_wcoZ	O1/O2v2	O1	none	Very high	0.9844		aac(6')-Ib;aadA^;aph3-Ia.v1^;rmtF	-	-	qnrA1	-	mphA	catA1^	arr-2	sul1;sul1*	tet(A).v1	-
	G18255555	Klebsiella pneumoniae	strong	205	333794	588515	5588956	no	-	ST231	4	2	10	12	ybt 14; ICEKp5	376-1LV	-	0	iuc 5 (truncated)	61-3LV	-	0	-	0	-	wzi104	KL51	K51	-	High	0.9938	KL51_14_wcoZ	O1/O2v2	O1	none	Very high	0.9844		aac(6')-Ib;aadA2^	-	-	qnrS1	-	ermB.v1*;mphA	catA1^	arr-2	sul1	-	-
	G18255556	Klebsiella pneumoniae	strong	131	364565	887440	5621653	no	-	ST147	1	2	10	16	ybt 10; ICEKp4	384	-	0	-	0	-	0	-	0	-	wzi64	KL64	K64	none	Perfect	1		O1/O2v1	O2a	none	Very high	0.9864		aac(3)-IIa.v1^;aac(6')-Ib;aph3-Ia.v1^;rmtF;strA.v1;strB.v1	-	-	qnrB1.v2^	-	mphA	CatB4.v1	arr-2	sul1	-	-
	G18255557	Klebsiella pneumoniae	strong	144	292354	832341	5533620	no	-	ST231	4	2	10	13	ybt 14; ICEKp5	376-1LV	-	0	iuc 5	61-3LV	-	0	-	0	-	wzi104	KL51	K51	-	High	0.9937	KL51_14_wcoZ	O1/O2v2	O1	none	Very high	0.9843		aac(6')-Ib;aadA2^;rmtF	-	-	qnrS1	-	ermB.v1*;mphA	catA1^	arr-2	sul1	-	-
	G18255558	Klebsiella pneumoniae	strong	140	338218	905596	5542035	no	-	ST231	4	2	10	13	ybt 14; ICEKp5	376-1LV	-	0	iuc 5	61-3LV	-	0	-	0	-	wzi104	KL51	K51	-	High	0.9936	KL51_14_wcoZ	O1/O2v2	O1	none	Very high	0.9843		aac(6')-Ib;aadA2^;rmtF	-	-	qnrS1	-	ermB.v1*;mphA	catA1^	arr-2	sul1	-	-
	G18255559	Klebsiella pneumoniae	strong	114	748919	1312408	5631881	no	-	ST1248	1	2	6	10	ybt 0; ICEKp5	522-1LV	-	0	-	0	-	0	-	0	-	wzi27	KL27	K27	none	Very high	0.999		O1/O2v2	O2afg	none	Very high	0.9855		aac(3)-IId^;aac(6')-Ib'.v1;aadA*;aph(3')-VI	-	-	qnrB1.v2^;qnrS1	-	-	-	-	-	tet(D)	-
	G18255561	Klebsiella pneumoniae	strong	150	232695	638887	5885819	no	-	ST147	1	2	9	10	ybt 10; ICEKp4	384	-	0	-	0	-	0	-	0	-	wzi64	KL64	K64	none	Perfect	1		O1/O2v1	O2a	none	Very high	0.9864		aac(6')-Ib;rmtF;strB.v1	-	-	-	-	mphA	-	arr-2	sul2	-	-
	G18255562	Klebsiella pneumoniae	strong	131	233111	1016742	5540869	no	-	ST231	4	2	9	10	ybt 14; ICEKp5	376-1LV	-	0	iuc 5	61-3LV	-	0	-	0	-	wzi104	KL51	K51	?-	Good	0.994	KL51_06_wzc,KL51_14_wcoZ	O1/O2v2	O1	none	Very high	0.9844		aac(6')-Ib;aadA2^;rmtF	-	-	-	-	mphA	-	arr-2	sul1	-	-
	G18255564	Klebsiella pneumoniae	strong	156	254845	832018	5535431	no	-	ST231	4	2	10	13	ybt 14; ICEKp5	376-1LV	-	0	iuc 5	61-3LV	-	0	-	0	-	wzi104	KL51	K51	-	High	0.9937	KL51_14_wcoZ	O1/O2v2	O1	none	Very high	0.9843		aac(6')-Ib;aadA2^;rmtF	-	-	qnrS1	-	ermB.v1*;mphA	catA1^	arr-2	sul1	-	-
	G18255565	Klebsiella pneumoniae	strong	212	260483	588515	5596407	no	-	ST231	4	2	10	13	ybt 14; ICEKp5	376-1LV	-	0	iuc 5 (truncated)	61-3LV	-	0	-	0	-	wzi104	KL51	K51	-	High	0.9938	KL51_14_wcoZ	O1/O2v2	O1	none	Very high	0.9844		aac(6')-Ib;aadA2^;rmtF	-	-	qnrS1	-	ermB.v1*;mphA	catA1^	arr-2	sul1	-	-
	G18255566	Klebsiella pneumoniae	strong	139	459885	713456	5636725	no	-	ST1248	1	2	6	10	ybt 0; ICEKp5	522-1LV	-	0	-	0	-	0	-	0	-	wzi27	KL27	K27	none	Very high	0.999		O1/O2v2	O2afg	none	Very high	0.9855		aac(3)-IId^;aac(6')-Ib'.v1;aadA*;aph(3')-VI	-	-	qnrB1.v2^;qnrS1	-	-	-	-	-	tet(D)	-
	G18255567	Klebsiella pneumoniae	strong	141	387477	829174	5575673	no	-	ST231	4	2	9	12	ybt 14; ICEKp5	376	-	0	iuc 5	61-3LV	-	0	-	0	-	wzi104	KL51	K51	-	High	0.994	KL51_14_wcoZ	O1/O2v2	O1	none	Very high	0.9844		aac(6')-Ib;aadA2^	-	-	qnrS1	-	ermB.v1*;mphA	-	arr-2	sul1	-	-
	G18255568	Klebsiella pneumoniae	strong	161	293765	479412	5763991	no	-	ST16	1	2	9	18	ybt 16; ICEKp12	277	-	0	-	0	-	0	-	0	-	wzi230	KL81	K81	none	Very high	0.9961		OL101	unknown (OL101)	*	High	0.9489		aac(3)-IIa.v1^;aac(6')-Ib-cr.v2;aadA2^;rmtB;strA.v1^;strB.v1	-	-	qnrS1	-	mphA	CatB4.v1	-	sul1;sul2	-	-
	G18255569	Klebsiella pneumoniae	strong	146	345534	713141	5674162	no	-	ST16	0	2	11	14	-	0	-	0	-	0	-	0	-	0	-	wzi151	KL48	K48	*	High	0.9478		O1/O2v1	O2a	none	Very high	0.98		aac(6')-Ib;aadA2^;rmtF	-	-	qnrB1.v1	-	mphA	CatB4.v1	arr-2	sul1	tet(A).v1	-
	G18255570	Klebsiella pneumoniae	strong	209	233357	449805	5565661	no	-	ST231	1	2	7	8	ybt 14; ICEKp5	376-1LV	-	0	-	0	-	0	-	0	-	wzi104	KL51	K51	-	High	0.9938	KL51_14_wcoZ	O1/O2v2	O1	none	Very high	0.9844		aac(6')-Ib;rmtF	-	-	qnrS1	-	-	catA1^	arr-2	-	-	-
	G18255571	Klebsiella pneumoniae	strong	162	220807	707893	5505619	no	-	ST395	1	2	9	13	ybt 16; ICEKp12	280	-	0	-	0	-	0	-	0	-	wzi64	KL64	K64	none	Perfect	1		O1/O2v1	O1	none	Very high	0.9864		aac(6')-Ib-cr.v2;aadA2^;rmtB	-	-	qnrB1.v1	-	ermB.v1*;mphA?	CatB4.v1	-	sul1	-	-
	G18255572	Klebsiella pneumoniae	strong	239	204248	459134	5513071	no	-	ST5603	0	2	7	7	-	0	-	0	-	0	-	0	-	0	-	wzi552	KL186	unknown (KL186)	none	Very high	0.9997		O1/O2v1	O1	-+*	Good	0.722	O1/O2v1_03_wbbM,O1/O2v1_05_wbbN,O1/O2v1_07_kfoC	aac(6')-Ib	-	-	qnrS1	-	-	-	-	-	tet(A).v1	-
	G18255573	Klebsiella pneumoniae	strong	150	333110	670275	5623864	no	-	ST147	1	2	10	15	ybt 10; ICEKp4	384	-	0	-	0	-	0	-	0	-	wzi64	KL64	K64	none	Perfect	1		O1/O2v1	O2a	none	Very high	0.9864		aac(3)-IIa.v1^;aph3-Ia.v1^;rmtF;strA.v1;strB.v1	-	-	qnrB1.v2^	-	mphA	CatB4.v1	arr-2	sul1	-	-
	G18255574	Klebsiella pneumoniae	strong	153	290705	1030131	5790600	no	-	ST11	1	2	9	16	ybt 16; ICEKp12	280	-	0	-	0	-	0	-	0	-	wzi24	KL24	K24	none	Very high	0.9999		O1/O2v1	O2a	none	Very high	0.9852		aac(6')-Ib;aadA2^;armA;rmtF;strA.v1^;strB.v1	-	-	qnrB1.v1	-	mphE.v2^;msrE	-	arr-2	sul1;sul2	-	-
	G18255575	Klebsiella pneumoniae	strong	152	331365	827533	5608939	no	-	ST147	1	2	10	13	ybt 10; ICEKp4	384	-	0	-	0	-	0	-	0	-	wzi64	KL64	K64	none	Perfect	1		O1/O2v1	O2a	none	Very high	0.9864		aac(3)-IIa.v1^;aac(6')-Ib;aph3-Ia.v1^;rmtF	-	-	qnrB1.v2^	-	mphA	CatB4.v1	arr-2	sul1	-	-
	G18255576	Klebsiella pneumoniae	strong	158	205400	444318	5858583	no	-	ST14	1	2	9	16	ybt 14; ICEKp5	140	-	0	-	0	-	0	-	0	-	wzi2	KL2	K2	none	Very high	0.9972		O1/O2v1	O1	?-	Good	0.9998	O1/O2v1_06_wbbO	aac(6')-Ib-cr.v2;aadA2^;armA;sat-2	-	-	qnrB1.v2^	-	mphE.v2^;msrE	CatB4.v1;catA1^	-	sul1	-	-
	G18255577	Klebsiella pneumoniae	strong	163	188676	473125	5696180	no	-	ST14	1	2	10	20	ybt 14; ICEKp5	140-2LV	-	0	-	0	-	0	-	0	-	wzi2	KL2	K2	?	Good	0.9973		O1/O2v1	O1	?-	Good	0.9998	O1/O2v1_06_wbbO	aac(3)-IId^;aac(6')-Ib-cr.v2;aadA*;aadA2^;rmtB;sat-2	-	-	-	-	ereA2*;ermB.v1*;mphA?	CatB4.v1;catA1^;cmlA5	arr-2	sul1?	-	-
	G18255578	Klebsiella pneumoniae	strong	141	395493	832020	5509958	no	-	ST231	4	2	10	13	ybt 14; ICEKp5	376	-	0	iuc 5	61-3LV	-	0	-	0	-	wzi104	KL51	K51	?-	Good	0.9938	KL51_07_wcaJ,KL51_14_wcoZ	O1/O2v2	O1	none	Very high	0.9843		aac(6')-Ib;aadA2^;rmtF	-	-	qnrS1	-	ermB.v1*;mphA	catA1^	arr-2	sul1	-	-
	G18255579	Klebsiella pneumoniae	strong	139	202966	681984	5670516	no	-	ST147	0	2	8	11	-	0	-	0	-	0	-	0	-	0	-	wzi420	KL10	K10	?-+	Good	0.9674	KL10_18_manC,KL10_19_manB	O3/O3a	O3/O3a	?-	Good	0.9795	O3/O3a_01_manC,O3/O3a_02_manB,O3/O3a_08_wbdC	aac(6')-Ib-cr.v2;aadA2^;rmtB	-	-	-	-	ermB.v1*;mphA*?	CatB4.v1	-	sul1	-	-
	G18255580	Klebsiella pneumoniae	strong	106	427620	685987	5607446	no	-	ST101	1	2	7	8	ybt 9; ICEKp3	183-1LV	-	0	-	0	-	0	-	0	-	wzi137	KL17	K17	none	Perfect	1		O1/O2v1	O1	none	Very high	0.9802		aac(6')-Ib;rmtF;strA.v1^	-	-	-	-	-	-	arr-2	sul2	-	-
	G18255581	Klebsiella pneumoniae	strong	160	406388	557081	5526192	no	-	ST231	1	2	10	14	ybt 14; ICEKp5	376-1LV	-	0	-	0	-	0	-	0	-	wzi104	KL51	K51	-	High	0.9939	KL51_14_wcoZ	O1/O2v2	O1	?-	Good	0.9844	O1/O2v2_04_glf	aac(6')-Ib;aadA2^;rmtF	-	-	qepA2*	-	ermB.v1*;mphA?	catA1^	arr-2	sul1	tet(B).v2*;tetR	-
	G18255582	Klebsiella pneumoniae	strong	156	230257	682030	5649127	no	-	ST395	1	2	9	17	ybt 16; ICEKp12	280	-	0	-	0	-	0	-	0	-	wzi64	KL64	K64	none	Very high	1		O1/O2v1	O1	none	Very high	0.9864		aac(3)-IId^;aac(6')-Ib-cr.v2;aadA2^;rmtB	-	-	qnrB1.v1	-	ermB.v1*;mphA?	CatB4.v1;catA1^	-	sul1	-	-
	G18255583	Klebsiella pneumoniae	strong	209	152725	545802	5868727	no	-	ST14	1	3	12	25	ybt 14; ICEKp5	140-1LV	-	0	-	0	-	0	-	0	-	wzi2	KL2	K2	none	Very high	0.9973		O1/O2v1	O1	?-	Good	0.9998	O1/O2v1_06_wbbO	aac(3)-IId^;aac(6')-Ib'.v1;aadA*;aadA2^;aph(3')-VI;armA;sat-2;strA.v1*;strB.v1*	-	-	-	-	ereA2*;mphE.v2^;msrE	CatB4.v1;catA1^;cmlA5	arr-2	sul1*;sul2	tet(D)	-
	G18255584	Klebsiella pneumoniae	strong	114	392985	716049	5200096	no	-	ST469	0	0	0	0	-	0	-	0	-	0	-	0	-	0	-	wzi493	KL139	unknown (KL139)	none	Very high	0.9843		O3b	O3b	none	Very high	0.998		-	-	-	-	-	-	-	-	-	-	-
	G18255585	Klebsiella pneumoniae	strong	161	195003	310972	5492347	no	-	ST11	1	2	5	5	ybt 9; ICEKp3	183	-	0	-	0	-	0	-	0	-	wzi50	KL15	K15	none	Very high	0.9988		O4	O4	none	Very high	0.9965		aac(6')-Ib;rmtF?	-	-	-	-	-	-	arr-2	-	-	-
	G18255586	Klebsiella pneumoniae	strong	115	438801	1247141	5199339	no	-	ST469	0	0	0	0	-	0	-	0	-	0	-	0	-	0	-	wzi493	KL139	unknown (KL139)	none	Very high	0.9843		O3b	O3b	none	Very high	0.998		-	-	-	-	-	-	-	-	-	-	-
	G18255587	Klebsiella pneumoniae	strong	173	219506	484041	5624451	no	-	ST14	1	1	6	7	ybt 14; ICEKp5	140-1LV	-	0	-	0	-	0	-	0	-	wzi2	KL2	K2	none	Very high	0.9974		O1/O2v1	O1	?-	Good	0.9998	O1/O2v1_06_wbbO	aac(6')-Ib-cr.v2;sat-2	-	-	-	-	-	CatB4.v1;catA1^	-	-	-	-
	G18255588	Klebsiella pneumoniae	strong	132	575773	788771	5197308	no	-	ST469	0	0	0	0	-	0	-	0	-	0	-	0	-	0	-	wzi493	KL139	unknown (KL139)	none	Very high	0.9843		O3b	O3b	none	Very high	0.998		-	-	-	-	-	-	-	-	-	-	-
	G18255589	Klebsiella pneumoniae	strong	113	409519	776308	5626905	no	-	ST147	1	2	10	12	ybt 10; ICEKp4	384-1LV	-	0	-	0	-	0	-	0	-	wzi64	KL64	K64	none	Perfect	1		O1/O2v1	O2a	none	Very high	0.9864		aac(6')-Ib;rmtF;strB.v1	-	-	qnrB1.v2^	-	mphA	catII.2*	arr-2	sul2	-	-
	G18255592	Klebsiella pneumoniae	strong	176	219510	576687	5831263	no	-	ST14	1	2	10	16	ybt 14; ICEKp5	140-1LV	-	0	-	0	-	0	-	0	-	wzi64	KL64	K64	none	Perfect	1		O1/O2v1	O1	none	Very high	0.9864		aac(6')-Ib-cr.v2;aadA2^;armA;sat-2	-	-	-	-	ermB.v1*;mphE.v2^;msrE	catA1^	-	sul1	tet(D)	-
	G18255593	Klebsiella pneumoniae	strong	142	292227	905596	5544841	no	-	ST231	4	2	10	13	ybt 14; ICEKp5	376-1LV	-	0	iuc 5	61-3LV	-	0	-	0	-	wzi104	KL51	K51	-	High	0.9937	KL51_14_wcoZ	O1/O2v2	O1	none	Very high	0.9843		aac(6')-Ib;aadA2^;rmtF	-	-	qnrS1	-	ermB.v1*;mphA	catA1^	arr-2	sul1	-	-
	G18255594	Klebsiella pneumoniae	strong	129	248928	555182	5504399	no	-	ST395	1	2	2	1	ybt 16; ICEKp12	280-1LV	-	0	-	0	-	0	-	0	-	wzi64	KL64	K64	none	Perfect	1		O1/O2v1	O1	none	Very high	0.9864		-	-	-	-	-	-	-	-	-	-	-
	G18255595	Klebsiella pneumoniae	strong	135	214633	639100	5647142	no	-	ST147	0	3	9	10	-	0	-	0	-	0	-	0	-	0	-	wzi420	KL10	K10	?-+*	Good	0.9673	KL10_18_manC,KL10_19_manB	O3/O3a	O3/O3a	?-	Good	0.9794	O3/O3a_01_manC,O3/O3a_02_manB	aadA2^;rmtB	-	-	qnrB1.v1	-	ermB.v1*;mphA?	-	-	sul1	-	-
	G18255596	Klebsiella pneumoniae	strong	152	256024	700720	5713766	no	-	ST147	0	2	10	23	-	0	-	0	-	0	-	0	-	0	-	wzi420	KL10	K10	?-+*	Good	0.9673	KL10_18_manC,KL10_19_manB	unknown (O3/O3a)	unknown (O3/O3a)	?-	None	0.9791	O3/O3a_01_manC,O3/O3a_02_manB,O3/O3a_07_wbdB,O3/O3a_08_wbdC	aac(6')-Ib-cr.v2;aadA*;aadA2^;armA;rmtB;strA.v1^;strB.v1	-	-	qnrB1.v1	-	ereA2*;ermB.v1*;mphA?;mphE.v2;msrE	CatB4.v1;cmlA5	arr-2	sul1;sul2	-	-
	G18255597	Klebsiella pneumoniae	strong	143	383906	935460	5505781	no	-	ST231	4	2	10	12	ybt 14; ICEKp5	376	-	0	iuc 5	61-3LV	-	0	-	0	-	wzi104	KL51	K51	-	High	0.9937	KL51_14_wcoZ	O1/O2v2	O1	none	Very high	0.9843		aac(6')-Ib;aadA2^	-	-	qnrS1	-	ermB.v1*;mphA	catA1^	arr-2	sul1	-	-
	G18255598	Klebsiella pneumoniae	strong	225	144748	444315	5709871	no	-	ST14	1	2	10	21	ybt 14; ICEKp5	140	-	0	-	0	-	0	-	0	-	wzi2	KL2	K2	?	Good	0.9974		O1/O2v1	O1	?-	Good	0.9998	O1/O2v1_06_wbbO	aac(3)-IIa.v1^;aadA2^;sat-2;strA.v1^;strB.v1	-	-	qnrS1	-	ereA2*?;ermB.v1*;mphA?	CatB4.v1;cmlA5	arr-2	sul1?	-	-
	G18255599	Klebsiella pneumoniae	strong	191	190795	545057	5873682	no	-	ST14	1	3	12	25	ybt 14; ICEKp5	140-1LV	-	0	-	0	-	0	-	0	-	wzi2	KL2	K2	none	Very high	0.9973		O1/O2v1	O1	?-	Good	0.9998	O1/O2v1_06_wbbO	aac(3)-IId^;aac(6')-Ib-cr.v2;aadA*;aadA2^;aph(3')-VI;armA;sat-2;strA.v1*;strB.v1*	-	-	-	-	ereA2*;mphE.v2^;msrE	CatB4.v1;catA1^;cmlA5	arr-2	sul1*;sul2	tet(D)	-
	G18255600	Klebsiella pneumoniae	strong	224	383906	681580	5641120	no	-	ST231	4	2	10	13	ybt 14; ICEKp5	376	-	0	iuc 5	61-3LV	-	0	-	0	-	wzi104	KL51	K51	-	High	0.9939	KL51_14_wcoZ	O1/O2v2	O1	none	Very high	0.9843		aac(6')-Ib;aadA2^;rmtF	-	-	qnrS1	-	ermB.v1*;mphA	catA1^	arr-2	sul1	-	-
	G18255601	Klebsiella pneumoniae	strong	155	205792	396147	5774152	no	-	ST395	1	2	9	13	ybt 16; ICEKp12	280	-	0	-	0	-	0	-	0	-	wzi64	KL64	K64	none	Perfect	1		O1/O2v1	O1	none	Very high	0.9864		aac(6')-Ib-cr.v2;aadA2^;rmtB	-	-	-	-	ermB.v1*;mphA?	CatB4.v1;catA1^	-	sul1	-	-
	G18255602	Klebsiella pneumoniae	strong	156	178050	718367	5778346	no	-	ST2096	4	2	10	16	ybt 14; ICEKp5	140-1LV	-	0	iuc 1	1	-	0	-	0	rmpA2_8-60%	wzi64	KL64	K64	none	Perfect	1		O1/O2v1	O1	none	Very high	0.9861		aac(6')-Ib-cr.v2;aadA2^;armA;sat-2	-	-	-	-	mphE.v2^;msrE	CatB4.v1;catA1^	-	sul1	tet(D)	-
	G18255603	Klebsiella pneumoniae	strong	123	200923	506822	5674912	no	-	ST15	1	2	6	6	ybt 16; ICEKp12	277	-	0	-	0	-	0	-	0	-	wzi2	KL2	K2	none	Very high	0.9953		O1/O2v1	O1	none	Very high	0.9852		aac(6')-Ib3^;rmtC	-	-	-	-	-	-	-	sul1	-	-
	G18255604	Klebsiella pneumoniae	strong	273	162031	484122	6012313	no	-	ST14	1	2	10	27	ybt 14; ICEKp5	140	-	0	-	0	-	0	-	0	-	wzi2	KL2	K2	none	Very high	0.9974		O1/O2v1	O2a	?-	Good	0.9998	O1/O2v1_06_wbbO	aac(3)-IId^;aac(6')-Ib-cr.v2;aadA*;aadA2^;aph(3')-VI;armA;rmtB;sat-2;strA.v1*;strB.v1*	-	-	-	-	ereA2*;ermB.v1*;mphA?;mphE.v2^;msrE	CatB4.v1;catA1^;cmlA5	arr-2	sul1?;sul2	-	-
	G18255605	Klebsiella pneumoniae	strong	186	338322	930554	5573532	no	-	ST231	4	2	10	13	ybt 14; ICEKp5	376-1LV	-	0	iuc 5 (truncated)	61-3LV	-	0	-	0	-	-	unknown (KL51)	unknown (K51)	?-	None	0.9742	KL51_03_wzi,KL51_04_wza,KL51_05_wzb,KL51_06_wzc,KL51_07_wcaJ,KL51_08_wcpB,KL51_09_wzy,KL51_10_wcuF,KL51_11_wcpA,KL51_12_wzx,KL51_14_wcoZ	O1/O2v2	O1	none	Very high	0.9844		aac(6')-Ib;aadA2^;rmtF	-	-	qnrS1	-	ermB.v1*;mphA	catA1^	arr-2	sul1	-	-
	G18255606	Klebsiella pneumoniae	strong	170	395970	745702	5553656	no	-	ST231	4	2	10	12	ybt 14; ICEKp5	376-1LV	-	0	iuc 5	61-3LV	-	0	-	0	-	wzi104	KL51	K51	-	High	0.9937	KL51_14_wcoZ	O1/O2v2	O1	none	Very high	0.9843		aac(6')-Ib;aadA2^	-	-	qnrS1	-	ermB.v1*;mphA	catA1^	arr-2	sul1	-	-
	G18255607	Klebsiella pneumoniae	strong	161	226498	704164	5693912	no	-	ST147	1	2	9	14	ybt 14; ICEKp5	376-1LV	-	0	-	0	-	0	-	0	-	wzi104	KL51	K51	-	High	0.9939	KL51_14_wcoZ	O1/O2v2	O2afg	none	Very high	0.9844		aac(6')-Ib;aadA2^;rmtB	-	-	qnrB1.v2^	-	ermB.v1*;mphA?	-	arr-2	sul1	-	-
	G18255608	Klebsiella pneumoniae	strong	148	384151	681499	5551703	no	-	ST231	4	2	10	13	ybt 14; ICEKp5	376-1LV	-	0	iuc 5	61-3LV	-	0	-	0	-	wzi104	KL51	K51	-	High	0.9937	KL51_14_wcoZ	O1/O2v2	O1	none	Very high	0.9843		aac(6')-Ib;aadA2^;rmtF	-	-	qnrS1	-	ermB.v1*;mphA	catA1^	arr-2	sul1	-	-
	G18255610	Klebsiella pneumoniae	strong	192	211474	466395	5890299	no	-	ST14	1	2	10	21	ybt 14; ICEKp5	140-2LV	-	0	-	0	-	0	-	0	-	wzi2	KL2	K2	none	Very high	0.9974		O1/O2v1	O1	?-	Good	0.9998	O1/O2v1_06_wbbO	aac(3)-IId^;aac(6')-Ib-cr.v2;aadA2^;rmtB;strA.v1*;strB.v1*	-	-	-	-	ereA2*?;ermB.v1*;mphA?	CatB4.v1;catA1^;cmlA5	arr-2	sul1?;sul2	-	-
	G18255611	Klebsiella pneumoniae	strong	126	352661	567110	5419880	no	-	ST231	4	2	10	13	ybt 14; ICEKp5	376	-	0	iuc 5	61-3LV	-	0	-	0	-	wzi104	KL51	K51	-	High	0.9938	KL51_14_wcoZ	O1/O2v2	O1	none	Very high	0.9843		aac(6')-Ib;aadA2^;rmtF	-	-	qnrS1	-	ermB.v1*;mphA	catA1^	arr-2	sul1	-	-
	G18255612	Klebsiella pneumoniae	strong	190	173695	826734	5624573	no	-	ST231	4	2	9	12	ybt 9; ICEKp3	173-2LV	-	0	iuc 5	61-3LV	-	0	-	0	-	wzi64	KL64	K64	none	Very high	0.9999		O1/O2v1	O1	none	Very high	0.9864		aac(6')-Ib;aadA2^;rmtF	-	-	qnrS1	-	ermB.v1*;mphA	catA1^	arr-2	sul1	-	-
	G18255613	Klebsiella pneumoniae	strong	147	214726	639105	5883196	no	-	ST147	1	2	9	9	ybt 10; ICEKp4	384	-	0	-	0	-	0	-	0	-	wzi64	KL64	K64	none	Perfect	1		O1/O2v1	O2a	none	Very high	0.9864		aac(6')-Ib;strB.v1	-	-	-	-	mphA	-	arr-2	sul2	-	-
	G18255614	Klebsiella pneumoniae	strong	166	267952	556358	5552593	no	-	ST231	1	2	10	13	ybt 14; ICEKp5	376	-	0	-	0	-	0	-	0	-	wzi104	KL51	K51	-	High	0.9939	KL51_14_wcoZ	O1/O2v2	O2afg	none	Very high	0.9843		aac(6')-Ib;aadA2^	-	-	qepA2*	-	ermB.v1*;mphA?	catA1^	arr-2	sul1	tet(B).v2*?;tetR	-
	G18255712	Klebsiella pneumoniae	strong	127	370938	784019	5467278	no	-	ST101	0	0	0	0	-	0	-	0	-	0	-	0	-	0	-	wzi29	KL106	unknown (KL106)	none	Good	0.9994		O1/O2v2	O1	none	Very high	0.9853		-	-	-	-	-	-	-	-	-	-	-
	G18255713	Klebsiella pneumoniae	strong	129	385847	1103339	5665152	no	-	ST147	1	1	8	10	ybt 16; ICEKp12	280	-	0	-	0	-	0	-	0	-	wzi64	KL64	K64	none	Very high	1		O1/O2v1	O2a	none	Very high	0.9864		aac(6')-Ib;strA.v1;strB.v1	-	-	qnrS1	-	-	-	arr-2	sul1	tet(A).v1	-
	G18255771	Klebsiella pneumoniae	strong	183	278614	521567	5506739	no	-	ST48	1	1	6	9	ybt 15; ICEKp11	230-1LV	-	0	-	0	-	0	-	0	-	wzi62	KL62	K62	?-	Good	0.9971	KL62_09,KL62_12	O1/O2v1	O1	none	Very high	0.9787		aac(3)-IIa.v1^;aac(6')-Ib'.v1;aadA*	-	-	qnrB1.v2^	-	-	CatB4.v1	-	-	tet(A).v1;tet(D)	-
	G18255772	Klebsiella pneumoniae	strong	131	338299	714605	5598721	no	-	ST231	4	2	10	13	ybt 14; ICEKp5	376	-	0	iuc 5	61-3LV	-	0	-	0	-	wzi104	KL51	K51	-	High	0.9939	KL51_14_wcoZ	O1/O2v2	O1	none	Very high	0.9843		aac(6')-Ib;aadA2^;rmtF*?	-	-	qnrS1	-	ermB.v1*;mphA	catA1^	arr-2	sul1	-	-
	G18255775	Klebsiella pneumoniae	strong	109	378676	856469	5500217	no	-	ST231	4	2	8	11	ybt 14; ICEKp5	376	-	0	iuc 5	61-3LV	-	0	-	0	-	wzi104	KL51	K51	-	High	0.9939	KL51_14_wcoZ	O1/O2v2	O1	none	Very high	0.9844		aac(6')-Ib;aadA2^;rmtF	-	-	qnrS1	-	ermB.v1*;mphA*	-	arr-2	sul1	-	-
	G18255872	Klebsiella pneumoniae	strong	251	236639	394086	5735004	no	-	ST38	1	2	10	19	ybt 14; ICEKp5	354-3LV	-	0	-	0	-	0	-	0	-	wzi50	KL52	K52	?-	Good	0.9997	KL52_20_rmlD,KL52_21_rmlC	OL101	unknown (OL101)	?-+*	Good	0.9407	OL101_03_rfbD,OL101_04_rfbC	aac(3)-IIa.v1^;aac(6')-Ib;aadA*;aph(3')-VI;rmtF;strA.v1^;strB.v1	-	-	qnrB1.v2^;qnrS1	-	-	CatB4.v1	arr-2	sul2	tet(A).v1	-
	G18255884	Klebsiella pneumoniae	strong	258	247227	414104	5744751	no	-	ST38	1	2	10	18	ybt 14; ICEKp5	354-3LV	-	0	-	0	-	0	-	0	-	wzi50	KL52	K52	?-	Good	0.9997	KL52_20_rmlD,KL52_21_rmlC	OL101	unknown (OL101)	?-+*	Good	0.9407	OL101_03_rfbD,OL101_04_rfbC	aac(3)-IIa.v1^;aac(6')-Ib;aadA*;aph(3')-VI;strA.v1^;strB.v1	-	-	qnrB1.v2^;qnrS1	-	-	CatB4.v1	arr-2	sul2	tet(A).v1	-
	G18255885	Klebsiella pneumoniae	strong	149	237733	570868	5474759	no	-	ST14	1	1	9	10	ybt 14; ICEKp5	140-1LV	-	0	-	0	-	0	-	0	-	wzi2	KL2	K2	none	Very high	0.9974		O1/O2v1	O1	?-	Good	0.9998	O1/O2v1_06_wbbO	aac(6')-Ib'.v1;rmtB;sat-2	-	-	-	-	ereA2*	cmlA5	arr-2	sul1*	-	-
	G18255886	Klebsiella pneumoniae	strong	145	334637	682075	5601854	no	-	ST231	4	2	8	11	ybt 14; ICEKp5	376-1LV	-	0	iuc 5	61-3LV	-	0	-	0	-	wzi104	KL51	K51	-	High	0.994	KL51_14_wcoZ	O1/O2v2	O1	none	Very high	0.9844		aac(6')-Ib;aadA2^;rmtF	-	-	qnrS1	-	ermB.v1*;mphA	catA1^	-	sul1	-	-
	G18255899	Klebsiella pneumoniae	strong	138	269629	905257	5454112	no	-	ST231	4	1	9	12	ybt 14; ICEKp5	376	-	0	iuc 5	61-3LV	-	0	-	0	-	wzi104	KL51	K51	-	High	0.9936	KL51_14_wcoZ	O1/O2v2	O1	none	Very high	0.9843		aac(6')-Ib;aadA2^;rmtF	-	-	qnrS1	-	ermB.v1*;mphA	catA1^	arr-2	sul1	-	-
	G18255942	Klebsiella pneumoniae	strong	151	146043	351933	5477014	no	-	ST14	1	1	9	11	ybt 14; ICEKp5	140-1LV	-	0	-	0	-	0	-	0	-	wzi2	KL2	K2	none	Very high	0.9974		O1/O2v1	O1	?-	Good	0.9998	O1/O2v1_06_wbbO	aac(6')-Ib'.v1;rmtB;sat-2	-	-	-	-	ereA2*	cmlA5	arr-2	sul1*	-	-
	G18255976	Klebsiella pneumoniae	strong	172	251616	567113	5552361	no	-	ST231	4	1	8	10	ybt 14; ICEKp5	376	-	0	iuc 5	61-3LV	-	0	-	0	-	wzi104	KL51	K51	-	High	0.9936	KL51_14_wcoZ	O1/O2v2	O1	none	Very high	0.9843		aac(6')-Ib;aadA2^	-	-	qnrS1	-	ermB.v1*;mphA	catA1^	arr-2	-	-	-
	G18255979	Klebsiella pneumoniae	strong	155	426378	905602	5557449	no	-	ST231	4	1	8	10	ybt 14; ICEKp5	376	-	0	iuc 5	61-3LV	-	0	-	0	-	wzi104	KL51	K51	-	High	0.9936	KL51_14_wcoZ	O1/O2v2	O1	none	Very high	0.9843		aac(6')-Ib;aadA2^	-	-	qnrS1	-	ermB.v1*;mphA	catA1^	arr-2	-	-	-
	G18255980	Klebsiella pneumoniae	strong	157	335315	567113	5555667	no	-	ST231	4	1	9	12	ybt 14; ICEKp5	376	-	0	iuc 5	61-3LV	-	0	-	0	-	wzi104	KL51	K51	-	High	0.9936	KL51_14_wcoZ	O1/O2v2	O1	none	Very high	0.9843		aac(6')-Ib;aadA2^;rmtF	-	-	qnrS1	-	ermB.v1*;mphA	catA1^	arr-2	sul1	-	-
	G18255982	Klebsiella pneumoniae	strong	141	388681	567102	5554498	no	-	ST231	4	1	9	12	ybt 14; ICEKp5	376	-	0	iuc 5	61-3LV	-	0	-	0	-	wzi104	KL51	K51	-	High	0.9936	KL51_14_wcoZ	O1/O2v2	O1	none	Very high	0.9843		aac(6')-Ib;aadA2^;rmtF	-	-	qnrS1	-	ermB.v1*;mphA	catA1^	arr-2	sul1	-	-
	G18256167	Klebsiella pneumoniae	strong	135	371122	750176	5804445	no	-	ST147	1	2	8	8	ybt 10; ICEKp4	384	-	0	-	0	-	0	-	0	-	wzi64	KL64	K64	none	Perfect	1		O1/O2v1	O2a	none	Very high	0.9864		aac(6')-Ib	-	-	qnrB1.v2^	-	mphA	catII.2*	arr-2	-	-	-
	G18256168	Klebsiella pneumoniae	strong	140	208197	639214	5646607	no	-	ST147	0	3	9	10	-	0	-	0	-	0	-	0	-	0	-	wzi420	KL10	K10	?-+*	Good	0.9673	KL10_18_manC,KL10_19_manB	O3/O3a	O3/O3a	?-	Good	0.9794	O3/O3a_01_manC,O3/O3a_02_manB	aadA2^;rmtB	-	-	qnrB1.v1	-	ermB.v1*;mphA?	-	-	sul1	-	-
	G18256171	Klebsiella pneumoniae	strong	131	361859	712894	5619342	no	-	ST15	1	2	10	20	ybt 10; ICEKp4	17	-	0	-	0	-	0	-	0	-	wzi93	KL112	unknown (KL112)	none	Very high	0.9865		O1/O2v1	O1	none	Very high	0.9852		aac(3)-IIa.v1^;aac(6')-Ib-cr.v2;aadA2^;rmtB;strA.v1^;strB.v1	-	-	qnrB1.v2^	-	ermB.v1*;mphA?	CatB4.v1	-	sul1;sul2	tet(A).v1	-
	G18256172	Klebsiella pneumoniae	strong	177	311616	641130	5575628	no	-	ST37	0	2	5	5	-	0	-	0	-	0	-	0	-	0	-	wzi50	KL15	K15	none	Very high	0.9979		O4	O4	none	Very high	0.9971		-	-	-	qnrB4	-	-	-	-	sul1	-	-
	G18256173	Klebsiella pneumoniae	strong	120	352350	649904	5799060	no	-	ST147	1	1	7	8	ybt 10; ICEKp4	384	-	0	-	0	-	0	-	0	-	wzi64	KL64	K64	none	Perfect	1		O1/O2v1	O2a	none	Very high	0.9864		aac(6')-Ib;rmtF	-	-	qnrB1.v2^	-	mphA	catII.2*	arr-2	-	-	-
	G18256174	Klebsiella pneumoniae	strong	129	340426	649535	5802542	no	-	ST147	1	2	8	9	ybt 10; ICEKp4	384	-	0	-	0	-	0	-	0	-	wzi64	KL64	K64	none	Perfect	1		O1/O2v1	O2a	none	Very high	0.9864		aac(6')-Ib;rmtF	-	-	qnrB1.v2^	-	mphA	catII.2*	arr-2	-	-	-
	G18256175	Klebsiella pneumoniae	strong	209	241126	643489	5588157	no	-	ST231	4	2	10	13	ybt 14; ICEKp5	152-2LV	-	0	iuc 5 (truncated)	61-3LV	-	0	-	0	-	wzi104	KL51	K51	-	High	0.9938	KL51_14_wcoZ	O1/O2v2	O1	none	Very high	0.9844		aac(6')-Ib;aadA2^;rmtF	-	-	qnrS1	-	ermB.v1*;mphA	catA1^	arr-2	sul1	-	-
	G18256176	Klebsiella pneumoniae	strong	176	294066	641102	5541744	no	-	ST37	0	0	4	4	-	0	-	0	-	0	-	0	-	0	-	wzi50	KL15	K15	none	Very high	0.9979		O4	O4	none	Very high	0.9971		-	-	-	qnrB4	-	-	-	-	sul1	-	-
	G18256177	Klebsiella pneumoniae	strong	127	270174	455207	5425540	no	-	ST437	1	2	8	9	ybt 9; ICEKp3	179-2LV	-	0	-	0	-	0	-	0	-	wzi109	KL36	K36	none	Very high	0.9989		O4	O4	none	Very high	0.9973		rmtB	-	-	-	-	ermB.v1*;mphA?	-	-	sul1	-	-
	G18256178	Klebsiella pneumoniae	strong	115	327991	455458	5417615	no	-	ST437	1	2	8	9	ybt 9; ICEKp3	179-2LV	-	0	-	0	-	0	-	0	-	wzi109	KL36	K36	none	Very high	0.9989		O4	O4	none	Very high	0.9973		rmtB	-	-	-	-	ermB.v1*;mphA?	-	-	sul1	-	-
	G18256179	Klebsiella pneumoniae	strong	131	282936	681797	5427007	no	-	ST437	1	2	8	9	ybt 9; ICEKp3	179-2LV	-	0	-	0	-	0	-	0	-	wzi109	KL36	K36	none	Very high	0.9989		O4	O4	none	Very high	0.9973		rmtB	-	-	-	-	ermB.v1*;mphA?	-	-	sul1	-	-
	G18256181	Klebsiella pneumoniae	strong	174	405477	1506401	5647007	no	-	ST37	0	2	7	10	-	0	-	0	-	0	-	0	-	0	-	wzi50	KL15	K15	none	Very high	0.9979		O4	O4	none	Very high	0.9971		rmtB	-	-	qnrB4	-	ermB.v1*;mphA?	-	-	sul1	-	-
	G18256182	Klebsiella pneumoniae	strong	132	366222	567113	5453542	no	-	ST231	4	1	9	12	ybt 14; ICEKp5	376	-	0	iuc 5	61-3LV	-	0	-	0	-	wzi104	KL51	K51	-	High	0.9936	KL51_14_wcoZ	O1/O2v2	O1	none	Very high	0.9843		aac(6')-Ib;aadA2^;rmtF	-	-	qnrS1	-	ermB.v1*;mphA	catA1^	arr-2	sul1	-	-
	G18256183	Klebsiella pneumoniae	strong	140	387549	905241	5453738	no	-	ST231	4	1	9	12	ybt 14; ICEKp5	376	-	0	iuc 5	61-3LV	-	0	-	0	-	wzi104	KL51	K51	-	High	0.9936	KL51_14_wcoZ	O1/O2v2	O1	none	Very high	0.9843		aac(6')-Ib;aadA2^;rmtF	-	-	qnrS1	-	ermB.v1*;mphA	catA1^	arr-2	sul1	-	-
	G18256185	Klebsiella pneumoniae	strong	234	236814	393980	5742578	no	-	ST38	1	2	10	19	ybt 14; ICEKp5	354-3LV	-	0	-	0	-	0	-	0	-	wzi50	KL52	K52	?-	Good	0.9997	KL52_20_rmlD,KL52_21_rmlC	OL101	unknown (OL101)	?-+*	Good	0.9407	OL101_03_rfbD,OL101_04_rfbC	aac(3)-IIa.v1^;aac(6')-Ib;aac(6')-Ib'.v1;aadA*;aph(3')-VI;strA.v1^;strB.v1	-	-	qnrB1.v2^;qnrS1	-	-	CatB4.v1	arr-2	sul2	tet(A).v1	-
	G18256214	Klebsiella pneumoniae	strong	122	269778	576892	5426442	no	-	ST437	1	2	8	9	ybt 9; ICEKp3	179-2LV	-	0	-	0	-	0	-	0	-	wzi109	KL36	K36	none	Very high	0.9989		O4	O4	none	Very high	0.9973		rmtB	-	-	-	-	ermB.v1*;mphA?	-	-	sul1	-	-
[truncated: 767 more rows]
[truncated: 60 more columns]

## Sheet: Supplementary Table 3
	Supplementary Table 3: K-loci distribution among Invasie and Non Invasive specimen sources
	K_locus	Invasive	Non Invasive	Total
	KL64	122	152	274
	KL51	121	128	249
	KL2	46	43	89
	KL10	16	35	51
	KL36	22	20	42
	KL81	17	20	37
	KL17	8	14	22
	KL112	8	13	21
	KL52	9	9	18
[truncated: 69 more rows]

## Sheet: Supplementary Table 4
	Supplementary Table 4: Simpson diversity of K-loci and O antignes among different age groups
[truncated: 8 more rows]

[truncated: 8 more sheets: Supplementary Table 5, Supplementary Table 6, Supplementary Table 7, Supplementary Table 8, Supplementary Table 9, Supplementary Table 10, Supplementary Table 11, Supplementary Table 12]
